# Supplementary material for: Whole proteome mapping of compound-protein interactions
Source: Curr Res Chem Biol. Author manuscript; Available in PMC 2023 Dec 20. (PMC10732549; doi:10.1016/j.crchbi.2022.100035)
Supplement: Word document [file NIHMS1905629-supplement-Word_document.xlsx]

## Sheet: DS-I
Protein	Compound	Compound SMILES
CHEMBL2093864	CHEMBL52077	CCS(=O)(=O)N(CCNS(=O)(=O)C)[C@@H]1CCN2CCc3ccccc3[C@@H]2C1
CHEMBL2093864	CHEMBL38406	CN1C(CCc2ccccc12)C3=NCCN3
CHEMBL2093864	CHEMBL41224	CN1C(Cc2cccc(Cl)c12)C3=NCCN3
CHEMBL2093864	CHEMBL555177	Cl.C1CN=C(N1)C2(COc3ccccc3O2)C4=CCC4
CHEMBL2093864	CHEMBL354655	Cc1ccc2OC(COc2c1)C3=NCCN3
CHEMBL2093864	CHEMBL53574	COc1ccc(cc1)S(=O)(=O)N(CCNS(=O)(=O)C)[C@@H]2CCN3CCc4ccccc4[C@@H]3C2
CHEMBL2093864	CHEMBL282848	CCS(=O)(=O)N(C)[C@@H]1CCN2CCc3ccccc3[C@@H]2C1
CHEMBL2093864	CHEMBL15245	COC(=O)[C@H]1[C@@H](O)CC[C@H]2CN3CCc4c([nH]c5ccccc45)[C@@H]3C[C@H]12
CHEMBL2093864	CHEMBL290853	CCCCN1C(Cc2ccccc12)C3=NCCN3
CHEMBL2093864	CHEMBL33443	CN([C@@H]1CCN2CCc3ccccc3[C@@H]2C1)S(=O)(=O)CC(C)(C)C
CHEMBL2093864	CHEMBL9775	CCC1(COc2ccccc2O1)C3=NCCN3
CHEMBL2093864	CHEMBL51226	CS(=O)(=O)NCCN([C@@H]1CCN2CCc3ccccc3[C@@H]2C1)S(=O)(=O)c4ccc(F)cc4
CHEMBL2093864	CHEMBL25014	C([C@@H]1CCCc2c3OCOc3ccc12)N4CC[C@H](C4)c5ccccc5
CHEMBL2093864	CHEMBL299728	CCS(=O)(=O)NCCN([C@@H]1CCN2CCc3ccccc3[C@@H]2C1)S(=O)(=O)C
CHEMBL2093864	CHEMBL53749	CS(=O)(=O)NCCN([C@@H]1CCN2CCc3ccccc3[C@@H]2C1)S(=O)(=O)C
CHEMBL2093864	CHEMBL34570	CCOC(=O)N(C)[C@@H]1CCN2CCc3ccccc3[C@@H]2C1
CHEMBL2093864	CHEMBL41171	CN1c2ccccc2C[C@@]1(C)C3=NCCN3
CHEMBL2093864	CHEMBL31045	CN([C@@H]1CCN2CCc3ccccc3[C@@H]2C1)S(=O)(=O)C(F)(F)F
CHEMBL2093864	CHEMBL54142	ClCS(=O)(=O)NCCN([C@@H]1CCN2CCc3ccccc3[C@@H]2C1)S(=O)(=O)CCl
CHEMBL2093864	CHEMBL25979	CCOC(=O)[C@@H]1[C@H](O)CC[C@@H]2CN3CCc4cc5OCOc5cc4[C@@H]3C[C@H]12
CHEMBL2093864	CHEMBL51011	CS(=O)(=O)NCCN([C@@H]1CCN2CCc3ccccc3[C@@H]2C1)S(=O)(=O)c4ccc(Cl)cc4
CHEMBL2093864	CHEMBL287294	CN([C@@H]1CCN2CCc3ccccc3[C@@H]2C1)S(=O)(=O)N
CHEMBL2093864	CHEMBL544706	Cl.C[C@H]1[C@@H](CC2=NCCN2)CCc3ccccc13
CHEMBL2093864	CHEMBL10294	CCCCOC1(COc2ccccc2O1)C3=NCCN3
CHEMBL2093864	CHEMBL9774	CCCC1(COc2ccccc2O1)C3=NCCN3
CHEMBL2093864	CHEMBL289153	C(N1C(Cc2ccccc12)C3=NCCN3)c4ccccc4
CHEMBL2093864	CHEMBL281107	CN([C@@H]1CCN2CCc3ccccc3[C@@H]2C1)S(=O)(=O)c4ccccc4C
CHEMBL2093864	CHEMBL37352	C1CN=C(N1)C2CCc3ccccc3N2
CHEMBL2093864	CHEMBL298984	CS(=O)(=O)NCCN([C@@H]1CCN2CCc3ccccc3[C@@H]2C1)S(=O)(=O)c4cccc(c4)[N+](=O)[O-]
CHEMBL2093864	CHEMBL25399	C([C@@H]1CCCc2c3OCOc3ccc12)N4CC[C@@H](C4)c5ccccc5
CHEMBL2093864	CHEMBL285807	CN([C@@H]1CCN2CCc3ccccc3[C@@H]2C1)S(=O)(=O)N4CCCC4
CHEMBL2093864	CHEMBL38829	CN1C(Cc2ccccc12)C3=NCCN3
CHEMBL2093864	CHEMBL30338	CCCCCS(=O)(=O)N(C)[C@@H]1CCN2CCc3ccccc3[C@@H]2C1
CHEMBL2093864	CHEMBL29950	CCCS(=O)(=O)N(C)[C@H]1CCN2CCc3ccccc3[C@H]2C1
CHEMBL2093864	CHEMBL53100	CCS(=O)(=O)NCCN([C@@H]1CCN2CCc3ccccc3[C@@H]2C1)S(=O)(=O)CC
CHEMBL2093864	CHEMBL43401	CCOCCN1C(Cc2ccccc12)C3=NCCN3
CHEMBL2093864	CHEMBL429048	CC(C)OC1(COc2ccccc2O1)C3=NCCN3
CHEMBL2093864	CHEMBL30956	CCN([C@@H]1CCN2CCc3ccccc3[C@@H]2C1)S(=O)(=O)CC(C)C
CHEMBL2093864	CHEMBL287245	CCCCS(=O)(=O)N(C)[C@@H]1CCN2CCc3ccccc3[C@@H]2C1
CHEMBL2093864	CHEMBL41861	CN1C(Cc2cc(Cl)cc(Cl)c12)C3=NCCN3
CHEMBL2093864	CHEMBL29869	CC(=O)O[C@@H]1CC[C@@H]2CN3CCc4cc5OCOc5cc4[C@@H]3C[C@@H]2C1
CHEMBL2093864	CHEMBL10332	COC1(COc2ccccc2O1)C3=NCCN3
CHEMBL2093864	CHEMBL280514	CN1CCN(CC1)c2ncccc2F
CHEMBL2093864	CHEMBL36616	CCN1C(Cc2ccccc12)C3=NCCN3
CHEMBL2093864	CHEMBL442104	CN([C@@H]1CCN2CCc3ccccc3[C@@H]2C1)S(=O)(=O)C
CHEMBL2093864	CHEMBL41111	C1CN=C(N1)C2Cc3ccccc3N2
CHEMBL2093864	CHEMBL50017	CN1CCN(CC1)c2ncccc2Br
CHEMBL2093864	CHEMBL30651	CN([C@@H]1CCN2CCc3ccccc3[C@@H]2C1)S(=O)(=O)c4cccc5ccccc45
CHEMBL2093864	CHEMBL10049	CCCOC1(COc2ccccc2O1)C3=NCCN3
CHEMBL2093864	CHEMBL299318	CCCS(=O)(=O)N(CCNS(=O)(=O)CC)[C@@H]1CCN2CCc3ccccc3[C@@H]2C1
CHEMBL2093864	CHEMBL558581	Cl.CCOC1(COc2ccccc2O1)C3=NCCN3
CHEMBL2093864	CHEMBL30419	CCCS(=O)(=O)N(C)[C@@H]1CCN2CCc3ccccc3[C@@H]2C1
CHEMBL2093864	CHEMBL282636	COC(=O)[C@H]1[C@H](O)CC[C@H]2CN3CCc4cc5OCOc5cc4[C@@H]3C[C@H]12
CHEMBL2093864	CHEMBL543467	Cl.C1CN=C(N1)C2COc3ccccc3O2
CHEMBL2093864	CHEMBL41720	CN1C(Cc2cc(F)ccc12)C3=NCCN3
CHEMBL2093864	CHEMBL545647	Cl.CC1=C(CC2=NCCN2)Cc3ccccc13
CHEMBL2093864	CHEMBL289098	CN1C(Cc2cc(Cc3ccccc3)ccc12)C4=NCCN4
CHEMBL2093864	CHEMBL277737	CN([C@@H]1CCN2CCc3ccccc3[C@@H]2C1)S(=O)(=O)c4ccccc4
CHEMBL2093864	CHEMBL10316	C1CN=C(N1)C2COc3ccccc3O2
CHEMBL2093864	CHEMBL9763	C=CCOC1(COc2ccccc2O1)C3=NCCN3
CHEMBL2093864	CHEMBL553439	Cl.CC(C1=Cc2ccccc2CC1)C3=NCCN3
CHEMBL2093864	CHEMBL285992	CN([C@@H]1CCN2CCc3ccccc3[C@@H]2C1)S(=O)(=O)c4ccsc4
CHEMBL2093864	CHEMBL25982	COC(=O)[C@@H]1C[C@@H]2CN3CCc4cc5OCOc5cc4[C@@H]3C[C@@H]2C[C@@H]1O
CHEMBL2093864	CHEMBL10500	C(OC1(COc2ccccc2O1)C3=NCCN3)c4ccccc4
CHEMBL2093864	CHEMBL39254	CN1C(Cc2cc(Cl)ccc12)C3=NCCN3
CHEMBL2093864	CHEMBL30477	CC(C)CS(=O)(=O)N(C)[C@@H]1CCN2CCc3ccccc3[C@@H]2C1
CHEMBL2093864	CHEMBL282098	CN(C)S(=O)(=O)N(C)[C@@H]1CCN2CCc3ccccc3[C@@H]2C1
CHEMBL2093864	CHEMBL544664	Cl.CC1(COc2ccccc2O1)C3=NCCN3
CHEMBL2093864	CHEMBL31836	C(C1COc2ccccc2O1)N3CCCCC3
CHEMBL2093864	CHEMBL34330	COC(=O)N(C)[C@@H]1CCN2CCc3ccccc3[C@@H]2C1
CHEMBL2093864	CHEMBL416072	C=CCN1C(Cc2ccccc12)C3=NCCN3
CHEMBL2093864	CHEMBL2	COc1cc2nc(nc(N)c2cc1OC)N3CCN(CC3)C(=O)c4occc4
CHEMBL2093864	CHEMBL544895	Cl.CC(=C)C1(COc2ccccc2O1)C3=NCCN3
CHEMBL2093864	CHEMBL1185	CN(C)CCc1c[nH]c2ccc(C[C@H]3COC(=O)N3)cc12
CHEMBL2093864	CHEMBL33498	CN([C@@H]1CCN2CCc3ccccc3[C@@H]2C1)S(=O)(=O)c4cccnc4
CHEMBL2093864	CHEMBL282182	CN([C@@H]1CCN2CCc3ccccc3[C@@H]2C1)S(=O)(=O)c4ccc(Cl)cc4
CHEMBL2093864	CHEMBL544701	Cl.C(C1=Cc2ccccc2C1)C3=NCCN3
CHEMBL2093864	CHEMBL299616	CS(=O)(=O)NCCN([C@@H]1CCN2CCc3ccccc3[C@@H]2C1)S(=O)(=O)c4ccccc4
CHEMBL2093864	CHEMBL309588	COc1cccc(OC)c1OCCNC[C@@H]2CCc3ccccc3O2
CHEMBL2093864	CHEMBL30462	CN([C@@H]1CCN2CCc3ccccc3[C@@H]2C1)S(=O)(=O)CC4CC4
CHEMBL2093864	CHEMBL30829	CN([C@@H]1CCN2CCc3ccccc3[C@@H]2C1)S(=O)(=O)c4ccc(C)cc4
CHEMBL2093864	CHEMBL27926	C(C1CCCc2c3OCOc3ccc12)N4CCC(C4)c5ccccc5
CHEMBL2093864	CHEMBL553031	Cl.C(C1=Cc2ccccc2CC1)C3=NCCN3
CHEMBL2093864	CHEMBL416403	CN(C)CCS(=O)(=O)N(C)[C@@H]1CCN2CCc3ccccc3[C@@H]2C1
CHEMBL2093864	CHEMBL30979	CN([C@@H]1CCN2CCc3ccccc3[C@@H]2C1)S(=O)(=O)c4cccc5cccnc45
CHEMBL2093864	CHEMBL1204368	Cl.C(C1COc2ccccc2O1)C3=NCCN3
CHEMBL2093864	CHEMBL41756	Cn1c(CC2=NCCN2)cc3ccccc13
CHEMBL2093864	CHEMBL30590	CCN([C@@H]1CCN2CCc3ccccc3[C@@H]2C1)S(=O)(=O)C
CHEMBL2093864	CHEMBL597	Cc1ccc(cc1)N(CC2=NCCN2)c3cccc(O)c3
CHEMBL2093864	CHEMBL30704	CC(C)COC(=O)N(C)[C@@H]1CCN2CCc3ccccc3[C@@H]2C1
CHEMBL2093864	CHEMBL10347	COC(=O)[C@@H]1[C@@H](O)CC[C@@H]2CN3CCc4c([nH]c5ccccc45)[C@@H]3C[C@H]12
CHEMBL2093864	CHEMBL29379	O[C@@H]1CCC2CN3CCc4cc5OCOc5cc4[C@@H]3C[C@@H]2C1
CHEMBL2093864	CHEMBL286650	CNS(=O)(=O)N(C)[C@@H]1CCN2CCc3ccccc3[C@@H]2C1
CHEMBL2093864	CHEMBL283498	COc1ccc(cc1)S(=O)(=O)N(C)[C@@H]2CCN3CCc4ccccc4[C@@H]3C2
CHEMBL2093864	CHEMBL33231	CN([C@@H]1CCN2CCc3ccccc3[C@@H]2C1)S(=O)(=O)C=C
CHEMBL2093864	CHEMBL30504	CN([C@@H]1CCN2CCc3ccccc3[C@@H]2C1)S(=O)(=O)CC(F)(F)F
CHEMBL2093864	CHEMBL6437	CN1CCN2C(C1)c3ccccc3Cc4ccccc24
CHEMBL2093864	CHEMBL545646	Cl.CC1=C(CC2=NCCN2)CCc3ccccc13
CHEMBL2093864	CHEMBL53429	CCCS(=O)(=O)N(CCNS(=O)(=O)C)[C@@H]1CCN2CCc3ccccc3[C@@H]2C1
CHEMBL2093864	CHEMBL28531	O[C@H]1CCC2CN3CCc4cc5OCOc5cc4[C@@H]3C[C@@H]2C1
CHEMBL2093864	CHEMBL559829	Cl.Cc1c(CC2=NCCN2)ccc3ccccc13
CHEMBL2093864	CHEMBL417484	CN([C@@H]1CCN2CCc3ccccc3[C@@H]2C1)S(=O)(=O)CCN4CCCCC4
CHEMBL2093864	CHEMBL281708	COC(=O)[C@@H]1[C@H](O)CC[C@@H]2CN3CCc4cc5OCOc5cc4[C@@H]3C[C@H]12
CHEMBL2093864	CHEMBL47415	CN1CCN(CC1)c2ncccc2Cl
CHEMBL2093864	CHEMBL53818	CCS(=O)(=O)NCCN([C@@H]1CCN2CCc3ccccc3[C@@H]2C1)S(=O)(=O)c4ccc(C)cc4
CHEMBL2093864	CHEMBL50459	Cc1cccc(c1)S(=O)(=O)N(CCNS(=O)(=O)C)[C@@H]2CCN3CCc4ccccc4[C@@H]3C2
CHEMBL2093864	CHEMBL299353	Cc1ccc(cc1)S(=O)(=O)N(CCNS(=O)(=O)C)[C@@H]2CCN3CCc4ccccc4[C@@H]3C2
CHEMBL2093864	CHEMBL280750	CN([C@@H]1CCN2CCc3ccccc3[C@@H]2C1)S(=O)(=O)CCl
CHEMBL2093864	CHEMBL544001	Cl.C(C1=NCCN1)c2ccc3ccccc3c2
CHEMBL2093864	CHEMBL354551	Cc1ccc2OCC(Oc2c1)C3=NCCN3
CHEMBL2093864	CHEMBL38788	CCCN1C(Cc2ccccc12)C3=NCCN3
CHEMBL2093864	CHEMBL299128	CS(=O)(=O)N(CCNS(=O)(=O)CCl)[C@@H]1CCN2CCc3ccccc3[C@@H]2C1
CHEMBL2093864	CHEMBL26156	O[C@@H]1CC[C@H]2CN3CCc4cc5OCOc5cc4[C@@H]3C[C@@H]2C1
CHEMBL4948	CHEMBL603469	C[C@]12O[C@H](C[C@]1(O)CO)n3c4ccccc4c5c6C(=O)NCc6c7c8ccccc8n2c7c35
CHEMBL4948	CHEMBL4098896	COc1n[nH]c2ncc(cc12)C#Cc3c(F)ccc(NS(=O)(=O)c4cccc(c4)C#N)c3F
CHEMBL4948	CHEMBL215152	CCN(CCO)CCCOc1ccc2c(Nc3cc(CC(=O)Nc4cccc(F)c4)[nH]n3)ncnc2c1
CHEMBL4948	CHEMBL1230609	COc1cc2c(Oc3ccc(NC(=O)C4(CC4)C(=O)Nc5ccc(F)cc5)cc3F)ccnc2cc1OCCCN6CCOCC6
CHEMBL4948	CHEMBL31965	Fc1ccc(Nc2ncnc3cc(OCCCN4CCOCC4)c(NC(=O)C=C)cc23)cc1Cl
CHEMBL4948	CHEMBL1421	Cc1nc(Nc2ncc(s2)C(=O)Nc3c(C)cccc3Cl)cc(n1)N4CCN(CCO)CC4
CHEMBL4948	CHEMBL1908396	COc1cc(Oc2ccnc3cc(OC)c(OC)cc23)ccc1NC(=O)NC(C)c4nccs4
CHEMBL4948	CHEMBL1241674	CC(C)n1nc(c2cc3cc(O)ccc3[nH]2)c4c(N)ncnc14
CHEMBL4948	CHEMBL1230020	CCCS(=O)(=O)Nc1ccc(F)c(C(=O)c2c[nH]c3ncc(Cl)cc23)c1F
CHEMBL4948	CHEMBL522892	CN1CCN(CC1)c2ccc3nc([nH]c3c2)C4=C(N)c5c(F)cccc5NC4=O
CHEMBL4948	CHEMBL574738	CCN1CCN(Cc2ccc(NC(=O)Nc3ccc(Oc4cc(NC)ncn4)cc3)cc2C(F)(F)F)CC1
CHEMBL4948	CHEMBL1474834	CN(Cc1csc(C)n1)c2ncnc3ccc(cc23)c4ccc5OCOc5c4
CHEMBL4948	CHEMBL1721885	Cc1[nH]c(\C=C\2/C(=O)Nc3ccc(F)cc23)c(C)c1C(=O)NC[C@H](O)CN4CCOCC4
CHEMBL4948	CHEMBL502835	COC(=O)c1ccc2\C(=C(\Nc3ccc(cc3)N(C)C(=O)CN4CCN(C)CC4)/c5ccccc5)\C(=O)Nc2c1
CHEMBL4948	CHEMBL24828	COc1cc2c(Nc3ccc(Br)cc3F)ncnc2cc1OCC4CCN(C)CC4
CHEMBL4948	CHEMBL535	CCN(CC)CCNC(=O)c1c(C)[nH]c(\C=C\2/C(=O)Nc3ccc(F)cc23)c1C
CHEMBL4948	CHEMBL288441	COc1cc(Nc2c(cnc3cc(OCCCN4CCN(C)CC4)c(OC)cc23)C#N)c(Cl)cc1Cl
CHEMBL4948	CHEMBL386051	CSc1cccc(Nc2ncc3C=C(C(=O)N(C)c3n2)c4c(Cl)cccc4Cl)c1
CHEMBL4948	CHEMBL475251	COc1cc(Nc2ncc(F)c(Nc3ccc4OC(C)(C)C(=O)Nc4n3)n2)cc(OC)c1OC
CHEMBL4948	CHEMBL553	COCCOc1cc2ncnc(Nc3cccc(c3)C#C)c2cc1OCCOC
CHEMBL4948	CHEMBL180022	CCOc1cc2ncc(C#N)c(Nc3ccc(OCc4ccccn4)c(Cl)c3)c2cc1NC(=O)\C=C\CN(C)C
CHEMBL4948	CHEMBL388978	CN[C@@H]1C[C@H]2O[C@@](C)([C@@H]1OC)n3c4ccccc4c5c6CNC(=O)c6c7c8ccccc8n2c7c35
CHEMBL4948	CHEMBL1908395	Cl.CN(C)CC(=O)N1CCC(CC1)c2ccc(NC(=O)c3nc(c[nH]3)C#N)c(c2)C4=CCCCC4
CHEMBL5145	CHEMBL477989	CN(C)CCOc1ccc(cc1)c2nc(c3ccncc3)c([nH]2)c4ccc5\C(=N\O)\CCc5c4
CHEMBL5145	CHEMBL200889	CC(C)(CN)c1nc(c2ccc(Cl)c(O)c2)c([nH]1)c3ccncc3
CHEMBL5145	CHEMBL515796	COCCN1CCC(CC1)c2oc(c3ccncc3)c(c2)c4ccc5\C(=N\O)\CCc5c4
CHEMBL5145	CHEMBL427196	OCc1ccc(cc1O)c2[nH]c(nc2c3ccncc3)c4ccccc4
CHEMBL5145	CHEMBL200118	Oc1cc(ccc1Cl)c2[nH]cnc2c3ccncc3
CHEMBL5145	CHEMBL477149	O\N=C\1/CCc2cc(ccc12)c3cc(oc3c4ccncc4)C5CCNCC5
CHEMBL5145	CHEMBL381447	CC(C)(CNS(=O)(=O)C)c1nc(c2ccc(Cl)c(O)c2)c([nH]1)c3ccncc3
CHEMBL5145	CHEMBL478190	CC(COc1nccc(n1)c2nc(c3ccc4\C(=N\O)\CCc4c3)c([nH]2)c5ccncc5)N(C)C
CHEMBL5145	CHEMBL200226	OCc1ccc(cc1)c2[nH]c(nc2c3ccncc3)c4ccccc4
CHEMBL5145	CHEMBL370353	Oc1cc(ccc1Cl)c2[nH]c(nc2c3ccncn3)c4ccccc4
CHEMBL5145	CHEMBL477565	CN(C)CCOc1cc(c2ccc3\C(=N\O)\CCc3c2)c([nH]1)c4ccncc4
CHEMBL5145	CHEMBL515491	O\N=C\1/CCc2cc(ccc12)c3nc([nH]c3c4ccncc4)C(=O)NCCN5CCOCC5
CHEMBL5145	CHEMBL525191	OCCn1cc(c2ccc3\C(=N\O)\CCc3c2)c(n1)c4ccncc4
CHEMBL5145	CHEMBL2148120	Cc1nc(Nc2nc3ccc(nc3s2)c4cccc(c4)C(=O)Nc5cccc(c5)C(F)(F)F)cc(n1)N6CCNCC6
CHEMBL5145	CHEMBL2029988	COc1cc2ncnc(Oc3cccc(NC(=O)Nc4cc(on4)C(C)(C)C(F)(F)F)c3)c2cc1OC
CHEMBL5145	CHEMBL304624	Oc1cccc(c1)c2nc([nH]c2c3ccncc3)c4ccccc4
CHEMBL5145	CHEMBL515322	CN(C)Cc1cccc(NC(=O)c2nc(c3ccc4\C(=N\O)\CCc4c3)c([nH]2)c5ccncc5)c1
CHEMBL5145	CHEMBL476732	O\N=C\1/CCc2cc(ccc12)c3cc(CN4CCOCC4)oc3c5ccncc5
CHEMBL5145	CHEMBL1794071	Cl.ON=C1CCc2cc(ccc12)c3nc([nH]c3c4ccncc4)C5CCNCC5
CHEMBL5145	CHEMBL200942	O\N=C\c1ccc(cc1O)c2[nH]c(nc2c3ccncc3)c4ccccc4
CHEMBL5145	CHEMBL200637	C\C(=N/O)\c1ccc(cc1)c2[nH]c(nc2c3ccncc3)c4ccccc4
CHEMBL5145	CHEMBL200412	O\N=C\c1ccc(cc1Cl)c2[nH]c(nc2c3ccncc3)c4ccccc4
CHEMBL5145	CHEMBL514210	CN(C)CCNC(=O)c1oc(c2ccncc2)c(c1)c3ccc4\C(=N\O)\CCc4c3
CHEMBL5145	CHEMBL200431	N\C(=N/O)\c1ccc(cc1)c2[nH]c(nc2c3ccncc3)c4ccccc4
CHEMBL5145	CHEMBL381421	Oc1cc(ccc1Cl)c2[nH]c(nc2c3ccnnc3)c4ccccc4
CHEMBL5145	CHEMBL477987	O\N=C\1/CCc2cc(ccc12)c3nc(CN4CCOCC4)[nH]c3c5ccncc5
CHEMBL5145	CHEMBL1230020	CCCS(=O)(=O)Nc1ccc(F)c(C(=O)c2c[nH]c3ncc(Cl)cc23)c1F
CHEMBL5145	CHEMBL200164	O\N=C/1\CCCc2cc(ccc12)c3[nH]c(nc3c4ccncc4)c5ccccc5
CHEMBL5145	CHEMBL200258	Nc1nccc(n1)c2[nH]c(nc2c3ccc(Cl)c(O)c3)c4ccccc4
CHEMBL5145	CHEMBL1964267	CN(C)CCOc1ccc(cc1)c2cc(c3ccncc3)c([nH]2)c4ccc5\C(=N\O)\CCc5c4
CHEMBL5145	CHEMBL477774	COCCN1CCC(CC1)c2nc(c3ccc4\C(=N\O)\CCc4c3)c([nH]2)c5ccncc5
CHEMBL5145	CHEMBL3415553	CCCS(=O)(=O)Nc1cc(F)c(C(=O)c2c[nH]c3ncc(cc23)c4ccc(Cl)cc4)c(F)c1
CHEMBL5145	CHEMBL200783	O\N=C\c1ccc(cc1)c2[nH]c(nc2c3ccncc3)c4ccccc4
CHEMBL5145	CHEMBL1794072	Cl.CN(C)CCOc1ccc(cc1)c2oc(c3ccncc3)c(c2)c4ccc5C(=NO)CCc5c4
CHEMBL5145	CHEMBL373011	Oc1cc(ccc1Cl)c2nc([nH]c2c3ccncc3)c4ccccc4
CHEMBL5145	CHEMBL200172	CC(C)(C)c1nc(c2ccc(Cl)c(O)c2)c([nH]1)c3ccncc3
CHEMBL5145	CHEMBL3415554	CCCS(=O)(=O)Nc1cc(F)c(C(=O)c2c[nH]c3ncc(Cl)cc23)c(F)c1
CHEMBL5145	CHEMBL200863	CC(C)(CNC(=O)Nc1ccc(Cl)cc1)c2nc(c3ccc(Cl)c(O)c3)c([nH]2)c4ccncc4
CHEMBL5145	CHEMBL478823	CC(C)(CN)c1nc(c2ccc3\C(=N\O)\CCc3c2)c([nH]1)c4ccncc4
CHEMBL5145	CHEMBL200320	NCc1ccc(cc1)c2nc(c3ccc(Cl)c(O)c3)c([nH]2)c4ccncc4
CHEMBL5145	CHEMBL426476	CN(C)CCCNC(=O)c1nc(c2ccc(Cl)c(O)c2)c([nH]1)c3ccncc3
CHEMBL5145	CHEMBL371952	Oc1cc(ccc1Cl)c2[nH]c(nc2c3ccncc3)c4occc4
CHEMBL5145	CHEMBL372543	O\N=C/1\CCc2cc(ccc12)c3[nH]c(nc3c4ccncc4)c5ccccc5
CHEMBL5145	CHEMBL386051	CSc1cccc(Nc2ncc3C=C(C(=O)N(C)c3n2)c4c(Cl)cccc4Cl)c1
CHEMBL5145	CHEMBL1964266	CN(C)CCOc1ccc(cc1)c2oc(c3ccc4\C(=N\O)\CCc4c3)c(c2)c5ccncc5
CHEMBL3105	CHEMBL3606013	NC(=O)c1cccc2CN(C3CCN(Cc4ccc[nH]4)CC3)C(=O)c12
CHEMBL3105	CHEMBL3957318	NCCOC1=C(NC(=O)c2cc(F)ccc12)c3ccc(cc3)C#N
CHEMBL3105	CHEMBL3605994	NC(=O)c1cccc2CN(C3CCN(CC4CC4)CC3)C(=O)c12
CHEMBL3105	CHEMBL3663659	CN1N(C2CCN(Cc3occc3)CC2)C(=O)c4c1cccc4C(=O)N
CHEMBL3105	CHEMBL3606008	NC(=O)c1cccc2CN(C3CCN(Cc4ccccn4)CC3)C(=O)c12
CHEMBL3105	CHEMBL3663653	CN1N(C2CCN(CC3CCCCC3)CC2)C(=O)c4c1cccc4C(=O)N
CHEMBL3105	CHEMBL3701700	CC1N(C2CCN(Cc3ccc4[nH]ccc4c3)CC2)C(=O)c5c1cccc5C(=O)N
CHEMBL3105	CHEMBL3701703	CC1N(C2CCN(CC2)C3CCCC3)C(=O)c4c1cccc4C(=O)N
CHEMBL3105	CHEMBL2407999	CC1Oc2ccc(CN3CCC(CC3)c4ccccc4)cc2NC1=O
CHEMBL3105	CHEMBL3663644	CN1N(C2CCNCC2)C(=O)c3c1cccc3C(=O)N
CHEMBL3105	CHEMBL3606004	NC(=O)c1cccc2CN(C3CCN(Cc4ccc(cc4)C(F)(F)F)CC3)C(=O)c12
CHEMBL3105	CHEMBL3605986	NC(=O)c1cccc2CN(CC3CCN(Cc4ccccc4)CC3)C(=O)c12
CHEMBL3105	CHEMBL3605990	CN1CCC(CC1)N2Cc3cccc(C(=O)N)c3C2=O
CHEMBL3105	CHEMBL3605983	NC(=O)c1cccc2CN(CCN3CCc4ccccc4C3)C(=O)c12
CHEMBL3105	CHEMBL3605996	Cc1ccccc1CN2CCC(CC2)N3Cc4cccc(C(=O)N)c4C3=O
CHEMBL3105	CHEMBL3954189	NCCOC1=C(NC(=O)c2cc(F)ccc12)c3ccc(cc3)N4CCOCC4
CHEMBL3105	CHEMBL3952782	NCCOC1=C(NC(=O)c2cc(F)ccc12)c3ccc(Br)cc3
CHEMBL3105	CHEMBL3605976	NC(=O)c1cccc2CN(CCCN3CCOCC3)C(=O)c12
CHEMBL3105	CHEMBL2408001	Clc1ccc(cc1)C2=CCN(Cc3ccc4OCC(=O)Nc4c3)CC2
CHEMBL3105	CHEMBL3606021	NC(=O)c1cc(F)cc2CN(C3CCN(CC3)C4CCC(F)(F)CC4)C(=O)c12
CHEMBL3105	CHEMBL3606001	NC(=O)c1cccc2CN(C3CCN(Cc4ccc(Br)cc4)CC3)C(=O)c12
CHEMBL3105	CHEMBL3905859	NCCOC1=C(NC(=O)c2cc(F)ccc12)c3ccc(cc3)N4CCCC4
CHEMBL3105	CHEMBL3911149	NCCOC1=C(NC(=O)c2cc(F)ccc12)c3cccc(c3)C#N
CHEMBL3105	CHEMBL3663645	CC(C)N1CCC(CC1)N2N(C)c3cccc(C(=O)N)c3C2=O
CHEMBL3105	CHEMBL3975515	NCCOC1=C(NC(=O)c2cc(F)ccc12)c3ccc(F)c(F)c3
CHEMBL3105	CHEMBL3937292	NCCOC1=C(NC(=O)c2cc(F)ccc12)c3ccc4OCOc4c3
CHEMBL3105	CHEMBL3701706	CC1N(C2CCN(Cc3ccc[nH]3)CC2)C(=O)c4c1cccc4C(=O)N
CHEMBL3105	CHEMBL3663642	CN1N(C2CCN(CC2)C3CCCC3)C(=O)c4c1cccc4C(=O)N
CHEMBL3105	CHEMBL3910271	COc1ccc(cc1F)C2=C(OCCN)c3ccc(F)cc3C(=O)N2
CHEMBL3105	CHEMBL2408002	CC1Oc2ccc(CN3CCC(=CC3)c4ccc(Cl)cc4)cc2NC1=O
CHEMBL3105	CHEMBL3663652	NC(=O)c1cccc2NN(C3CCN(CC4CCCCC4)CC3)C(=O)c12
CHEMBL3105	CHEMBL3933136	Cc1cc(ccc1Cl)C2=C(OCCN)c3ccc(F)cc3C(=O)N2
CHEMBL3105	CHEMBL3969175	NCCOC1=C(NC(=O)c2cc(F)ccc12)c3ccc(N4CCCC4)c(Br)c3
CHEMBL3105	CHEMBL3663639	NC(=O)c1cccc2NN(C3CCN(CC3)C4CCC(F)(F)CC4)C(=O)c12
CHEMBL3105	CHEMBL3701699	CC1N(C2CCN(CC2)C3CCC(F)(F)CC3)C(=O)c4c1cccc4C(=O)N
CHEMBL3105	CHEMBL3701697	C[C@@H]1N(C2CCN(CC2)C3CCCCC3)C(=O)c4c1cccc4C(=O)N
CHEMBL3105	CHEMBL3701704	CC1N(C2CCN(Cc3occc3)CC2)C(=O)c4c1cccc4C(=O)N
CHEMBL3105	CHEMBL3663651	NC(=O)c1cc(F)cc2NN(C3CCN(CC3)C4CCCCC4)C(=O)c12
CHEMBL3105	CHEMBL3701710	CC1N(C2CCN(Cc3ncc[nH]3)CC2)C(=O)c4c1cccc4C(=O)N
CHEMBL3105	CHEMBL3663647	CN1N(C2CCN(CC2)C3CCC3)C(=O)c4c1cccc4C(=O)N
CHEMBL3105	CHEMBL3605974	NC(=O)c1cccc2CN(CCc3ccccn3)C(=O)c12
CHEMBL3105	CHEMBL1329044	CCCN1Cc2cccc(C(=O)N)c2C1=O
CHEMBL3105	CHEMBL3605998	Cc1ccc(CN2CCC(CC2)N3Cc4cccc(C(=O)N)c4C3=O)cc1
CHEMBL3105	CHEMBL3605999	NC(=O)c1cccc2CN(C3CCN(Cc4ccccc4Br)CC3)C(=O)c12
CHEMBL3105	CHEMBL3606016	NC(=O)c1cccc2CN(C3CCN(Cc4ccc5[nH]ccc5c4)CC3)C(=O)c12
CHEMBL3105	CHEMBL3663650	CN1N(C2CCN(CC2)C3CCCCC3)C(=O)c4c1cc(F)cc4C(=O)N
CHEMBL3105	CHEMBL3605997	Cc1cccc(CN2CCC(CC2)N3Cc4cccc(C(=O)N)c4C3=O)c1
CHEMBL3105	CHEMBL3701707	CC1N(C2CCN(Cc3cccs3)CC2)C(=O)c4c1cccc4C(=O)N
CHEMBL3105	CHEMBL3701705	CC1N(C2CCN(CC2)C3CCC3)C(=O)c4c1cccc4C(=O)N
CHEMBL3105	CHEMBL506871	C[C@@]1(CCCN1)c2nc3cccc(C(=O)N)c3[nH]2
CHEMBL3105	CHEMBL3606007	NC(=O)c1cccc2CN(C3CCN(Cc4cccnc4)CC3)C(=O)c12
CHEMBL3105	CHEMBL3605985	Cc1cccc(CN2CCC(CN3Cc4cccc(C(=O)N)c4C3=O)CC2)c1
CHEMBL3105	CHEMBL3606014	Cn1cccc1CN2CCC(CC2)N3Cc4cccc(C(=O)N)c4C3=O
CHEMBL3105	CHEMBL3905973	NCCOC1=C(NC(=O)c2c(F)c(F)ccc12)c3ccc(Br)cc3
CHEMBL3105	CHEMBL3663648	NC(=O)c1cc(F)cc2NN(C3CCNCC3)C(=O)c12
CHEMBL3105	CHEMBL3663641	CN1N(C2CCN(CC2)C3CCC(F)(F)CC3)C(=O)c4c1cccc4C(=O)N
CHEMBL3105	CHEMBL3605970	NC(=O)c1cccc2CN(CCO)C(=O)c12
CHEMBL3105	CHEMBL521686	Fc1ccc(CC2=NNC(=O)c3ccccc23)cc1C(=O)N4CCN(CC4)C(=O)C5CC5
CHEMBL3105	CHEMBL3606011	NC(=O)c1cccc2CN(C3CCN(Cc4occc4)CC3)C(=O)c12
CHEMBL3105	CHEMBL3701708	CC1N(C2CCN(CC3CCCCC3)CC2)C(=O)c4c1cccc4C(=O)N
CHEMBL3105	CHEMBL3701692	CC1N(C2CCN(CC2)C3CCCCC3)C(=O)c4c1cc(F)cc4C(=O)N
CHEMBL3105	CHEMBL3901209	NCCOC1=C(NC(=O)c2cc(F)ccc12)c3ccc(Cl)c(Cl)c3
CHEMBL3105	CHEMBL2407997	CC1Oc2ccc(CN3CCC(CC3)N(C)C)cc2NC1=O
CHEMBL3105	CHEMBL3606010	NC(=O)c1cccc2CN(C3CCN(Cc4ccsc4)CC3)C(=O)c12
CHEMBL3105	CHEMBL3606005	CN(C)c1ccc(CN2CCC(CC2)N3Cc4cccc(C(=O)N)c4C3=O)cc1
CHEMBL3105	CHEMBL3606000	NC(=O)c1cccc2CN(C3CCN(Cc4cccc(Br)c4)CC3)C(=O)c12
CHEMBL3105	CHEMBL3701695	CC1N(C(=O)c2c1cccc2C(=O)N)c3ccc(cc3)N4CCCCC4
CHEMBL3105	CHEMBL3605981	NC(=O)c1cccc2CN(CCCN3CCC(Cc4ccccc4)CC3)C(=O)c12
CHEMBL3105	CHEMBL3663658	CN1N(C2CCN(Cc3cccs3)CC2)C(=O)c4c1cccc4C(=O)N
CHEMBL3105	CHEMBL3663649	CN1N(C2CCNCC2)C(=O)c3c1cc(F)cc3C(=O)N
CHEMBL3105	CHEMBL3606009	NC(=O)c1cccc2CN(C3CCN(Cc4cccs4)CC3)C(=O)c12
CHEMBL3105	CHEMBL3663640	CN1N(C2CCN(CC2)C3CCCCC3)C(=O)c4c1cccc4C(=O)N
CHEMBL3105	CHEMBL3605993	CC(C)CN1CCC(CC1)N2Cc3cccc(C(=O)N)c3C2=O
CHEMBL3105	CHEMBL3605972	NC(=O)c1cccc2CN(CCc3ccccc3)C(=O)c12
CHEMBL3105	CHEMBL3663654	NC(=O)c1cccc2NN(C3CCN(Cc4cccs4)CC3)C(=O)c12
CHEMBL3105	CHEMBL3701694	CC1N(C(=O)c2c1cccc2C(=O)N)c3ccc(cc3)N4CCOCC4
CHEMBL3105	CHEMBL3606006	NC(=O)c1cccc2CN(C3CCN(Cc4ccncc4)CC3)C(=O)c12
CHEMBL3105	CHEMBL3606012	NC(=O)c1cccc2CN(C3CCN(Cc4cocc4)CC3)C(=O)c12
CHEMBL3105	CHEMBL3605991	CCN1CCC(CC1)N2Cc3cccc(C(=O)N)c3C2=O
CHEMBL3105	CHEMBL3605982	NC(=O)c1cccc2CN(CCN3CCCc4ccccc34)C(=O)c12
CHEMBL3105	CHEMBL3976589	NCCOC1=C(NC(=O)c2cc(F)ccc12)c3ccc(Cl)cc3
CHEMBL3105	CHEMBL3606017	NC(=O)c1cccc2CN(C3CCN(CC3)C4CCOCC4)C(=O)c12
CHEMBL3105	CHEMBL3939639	NCCOC1=C(NC(=O)c2cc(F)ccc12)c3ccc4OCCOc4c3
CHEMBL3105	CHEMBL3605973	NC(=O)c1cccc2CN(CCCc3ccccc3)C(=O)c12
CHEMBL3105	CHEMBL3606018	NC(=O)c1cccc2CN(C3CCN(CC3)C4CCC(F)(F)CC4)C(=O)c12
CHEMBL3105	CHEMBL3663638	NC(=O)c1cccc2NN(C3CCN(CC3)C4CCCCC4)C(=O)c12
CHEMBL3105	CHEMBL3937804	NCCOC1=C(NC(=O)c2cc(F)ccc12)c3cccc(Br)c3
CHEMBL3105	CHEMBL3605984	Cc1ccc(CN2CCC(CN3Cc4cccc(C(=O)N)c4C3=O)CC2)cc1
CHEMBL3105	CHEMBL3663637	NC(=O)c1cccc2NN(C3CCN(CC3)C4CCCC4)C(=O)c12
CHEMBL3105	CHEMBL3984540	NCCOC1=C(NC(=O)c2cc(F)ccc12)c3ccc(F)cc3
CHEMBL3105	CHEMBL3893975	NCCOC1=C(NC(=O)c2cc(F)ccc12)c3cccc(c3)C(F)(F)F
CHEMBL3105	CHEMBL3701696	CC1N(C2CCN(CC2)C3CCCCC3)C(=O)c4c1cccc4C(=O)N
CHEMBL3105	CHEMBL3606003	NC(=O)c1cccc2CN(C3CCN(Cc4cccc(c4)C(F)(F)F)CC3)C(=O)c12
CHEMBL3105	CHEMBL3959475	NCCOC1=C(NC(=O)c2cc(F)ccc12)c3ccc(N4CCOCC4)c(Br)c3
CHEMBL3105	CHEMBL3605978	NC(=O)c1cccc2CN(CCCN3CCCCC3)C(=O)c12
CHEMBL3105	CHEMBL380648	Fc1ccc(CC2=NNC(=O)c3ccccc23)cc1C(=O)N4CCCNCC4
CHEMBL3105	CHEMBL3606024	NC(=O)c1cc(F)cc2CN(C3CCN(CC3)C4CCC(Cl)(Cl)CC4)C(=O)c12
CHEMBL3105	CHEMBL3605967	COCCCN1Cc2cccc(C(=O)N)c2C1=O
CHEMBL3105	CHEMBL3663655	CN1N(C2CCN(CC3CCC=CC3)CC2)C(=O)c4c1cccc4C(=O)N
CHEMBL3105	CHEMBL3701709	CC1N(C2CCN(CC3CCC=CC3)CC2)C(=O)c4c1cccc4C(=O)N
CHEMBL3105	CHEMBL3606022	NC(=O)c1ccc(F)c2CN(C3CCN(CC3)C4CCC(F)(F)CC4)C(=O)c12
CHEMBL3105	CHEMBL3606023	NC(=O)c1cc(Cl)cc2CN(C3CCN(CC3)C4CCC(F)(F)CC4)C(=O)c12
CHEMBL3105	CHEMBL3663636	NC(=O)c1cccc2NN(C3CCNCC3)C(=O)c12
CHEMBL3105	CHEMBL3606015	NC(=O)c1cccc2CN(C3CCN(Cc4cccc5[nH]ccc45)CC3)C(=O)c12
CHEMBL3105	CHEMBL3605992	CC(C)N1CCC(CC1)N2Cc3cccc(C(=O)N)c3C2=O
CHEMBL2336	CHEMBL342523	CC(=O)Nc1cccc(c1)n2nc(cc2NC(=O)Nc3ccc(OCCN4CCOCC4)c5ccccc35)C(C)(C)C
CHEMBL2336	CHEMBL143141	COc1ccc(CCOc2ccc(NC(=O)Nc3cc(nn3c4ccc(C)cc4)C(C)(C)C)c5ccccc25)cc1OC
CHEMBL2336	CHEMBL139991	C[C@@H]1CN(CCOc2ccc(NC(=O)Nc3cc(nn3c4ccc(C)cc4)C(C)(C)C)c5ccccc25)C[C@H](C)O1
CHEMBL2336	CHEMBL143207	Cc1ccc(cc1)n2nc(cc2NC(=O)Nc3ccc(OCCN4CCSCC4)c5ccccc35)C(C)(C)C
CHEMBL2336	CHEMBL104991	Cc1ccc(cn1)n2nc(cc2NC(=O)Nc3ccc(OCCN4CCOCC4)c5ccccc35)C(C)(C)C
CHEMBL2336	CHEMBL424107	Cc1ccc(cc1)n2nc(cc2NC(=O)Nc3ccc(OCCN4CCCCC4)c5ccccc35)C(C)(C)C
CHEMBL2336	CHEMBL344800	CC(C)(C)c1cc(NC(=O)Nc2ccc(OCCN3CCOCC3)c4ccccc24)n(n1)c5cccc(N)c5
CHEMBL2336	CHEMBL343227	Cc1ccc(cc1)n2nc(cc2NC(=O)Nc3ccc(OCCc4cccnc4)c5ccccc35)C(C)(C)C
CHEMBL2336	CHEMBL336681	Cc1ccc(cc1)n2nc(cc2NC(=O)Nc3ccc(OCCN4CCNCC4)c5ccccc35)C(C)(C)C
CHEMBL2336	CHEMBL103667	Cc1ccc(cc1)n2nc(cc2NC(=O)Nc3ccc(OCCN4CCOCC4)c5ccccc35)C(C)(C)C
CHEMBL2336	CHEMBL107850	Cc1ccc(cc1)n2nc(cc2NC(=O)Nc3ccc(OCCN4CCOCC4)c5ccccc35)C(C)(C)CO
CHEMBL2336	CHEMBL142115	Cc1ccc(cc1)n2nc(cc2NC(=O)Nc3ccc(OCCN4CC[S+]([O-])CC4)c5ccccc35)C(C)(C)C
CHEMBL2336	CHEMBL143134	Cc1ccc(cc1)n2nc(cc2NC(=O)Nc3ccc(OCCc4ccncc4)c5ccccc35)C(C)(C)C
CHEMBL2336	CHEMBL104749	Cn1nc(cc1NC(=O)Nc2ccc(OCCN3CCOCC3)c4ccccc24)C(C)(C)C
CHEMBL2336	CHEMBL143886	C[C@H]1CN(CCOc2ccc(NC(=O)Nc3cc(nn3c4ccc(C)cc4)C(C)(C)C)c5ccccc25)C[C@H](C)O1
CHEMBL2336	CHEMBL348228	CC1(CCCCC1)c2cc(NC(=O)Nc3ccc(OCCN4CCOCC4)c5ccccc35)n(n2)c6ccccc6
CHEMBL2336	CHEMBL318810	CC(C)(C)c1cc(NC(=O)Nc2ccc(OCCN3CCOCC3)c4ccccc24)n(n1)c5ccccc5
CHEMBL2336	CHEMBL143373	COc1ccc(cn1)n2nc(cc2NC(=O)Nc3ccc(OCCN4CCOCC4)c5ccccc35)C(C)(C)C
CHEMBL2336	CHEMBL423196	CC(C)(C)c1cc(NC(=O)Nc2ccc(OCCN3CCOCC3)c4ccccc24)n(n1)C5CCCCC5
CHEMBL2336	CHEMBL141294	CC(C)(C)c1cc(NC(=O)Nc2ccc(OCCN3CCOCC3)c4ccccc24)n(Cc5ccccc5)n1
CHEMBL2336	CHEMBL336001	Cc1ccc(cc1)n2nc(cc2NC(=O)Nc3ccc(OCCn4ccnc4)c5ccccc35)C(C)(C)C
CHEMBL2336	CHEMBL341559	CC(=O)Nc1ccc(cc1)n2nc(cc2NC(=O)Nc3ccc(OCCN4CCOCC4)c5ccccc35)C(C)(C)C
CHEMBL2336	CHEMBL10	C[S+]([O-])c1ccc(cc1)c2nc(c3ccc(F)cc3)c([nH]2)c4ccncc4
CHEMBL2336	CHEMBL344625	CC(C)(C)c1cc(NC(=O)Nc2ccc(OCCN3CCOCC3)c4ccccc24)n(n1)c5ccc(N)cc5
CHEMBL2336	CHEMBL105248	CC(C)c1cc(NC(=O)Nc2ccc(OCCN3CCOCC3)c4ccccc24)n(n1)c5ccccc5
CHEMBL2336	CHEMBL342952	CCOc1ccc(NC(=O)Nc2cc(nn2c3ccc(C)cc3)C(C)(C)C)c4ccccc14
CHEMBL3252	CHEMBL40217	Cc1ccc(NCC(O)CON=C(C2CC2)C3CC3)cc1
CHEMBL3252	CHEMBL27	CC(C)NCC(O)COc1cccc2ccccc12
CHEMBL3252	CHEMBL143467	CCc1ccc(OCC(O)CNC(C)C)cc1
CHEMBL3252	CHEMBL3247308	COc1cc(\C=C\C)ccc1OCC(O)CNC(C)C
CHEMBL3252	CHEMBL543011	Cl.CC(C)NCC(O)COc1ccc(CCS(=O)(=O)CC2CCC2)cc1
CHEMBL3252	CHEMBL7209	CC(C)NCC(O)COc1ccc(CCCOCC2CCC2)cc1.OC(=O)C(=O)O
CHEMBL3252	CHEMBL1691	Cl.CC(C)NCC(O)COc1ccc(CCOCC2CC2)cc1
CHEMBL3252	CHEMBL267375	CC(C)NCC(O)COc1ccc(CCOC2CCCC2)cc1
CHEMBL3252	CHEMBL543957	Cl.COc1ccc(CCNCC(O)COc2ccc(CCOCC3CCC3)cc2)cc1OC
CHEMBL3252	CHEMBL552898	Cl.CC(C)NCC(O)COc1ccc(COCC2CCC2)cc1
CHEMBL3252	CHEMBL7043	CC(C)NCC(O)COc1ccc(CCSCC2CCC2)cc1
CHEMBL3252	CHEMBL423	CC(C)NCC(O)COc1ccc(CCOCC2CC2)cc1
CHEMBL3252	CHEMBL1201274	CC(C)NC[C@H](O)COc1ccc(CCOCC2CC2)cc1
CHEMBL3252	CHEMBL43850	OC(CNc1nc2ccccc2[nH]1)CON=C(C3CC3)C4CC4
CHEMBL3252	CHEMBL543484	Cl.CC(=O)NCCNCC(O)COc1ccc(CCOCC2CCC2)cc1
CHEMBL3252	CHEMBL544661	Cl.CC(C)NCC(O)COc1ccc(CCS(=O)(=O)CC2CCCCC2)cc1
CHEMBL3252	CHEMBL6939	CC(C)NCC(O)COc1ccc(COCC2CC2)cc1
CHEMBL3252	CHEMBL543955	Cl.CC(C)NCC(O)COc1ccc(CCOCC2CCC2)cc1
CHEMBL3252	CHEMBL210309	CC(C)(C)NCC(O)COc1cccc2[nH]c(C#N)c(I)c12
CHEMBL3252	CHEMBL42117	CC(C)(C)c1ccc(NCC(O)CON=C(C2CC2)C3CC3)cc1
CHEMBL3252	CHEMBL544190	Cl.OC(CNC1CC1)COc2ccc(CCOCC3CCC3)cc2
CHEMBL3252	CHEMBL7250	CC(C)NCC(O)COc1ccc(CCOC2CCCCC2)cc1
CHEMBL3252	CHEMBL542536	Cl.CC(C)NCC(O)COc1ccc(CCOC2CCCC2)cc1
CHEMBL3252	CHEMBL13	COCCc1ccc(OCC(O)CNC(C)C)cc1
CHEMBL3252	CHEMBL3247307	Cl.CCCc1ccc(OCC(O)CNC(C)C)cc1
CHEMBL3252	CHEMBL6902	CC(C)NCC(O)COc1ccc(C[S+]([O-])CC2CC2)cc1
CHEMBL2094118	CHEMBL27	CC(C)NCC(O)COc1cccc2ccccc12
CHEMBL2094118	CHEMBL7249	CC(=O)NCC(C)(C)NCC(O)COC(=O)c1ccccc1F
CHEMBL2094118	CHEMBL7692	CC(C)(C)NCC(O)COC(=O)c1cccc(O)c1
CHEMBL2094118	CHEMBL266546	CC(C)(C)NCC(O)COC(=O)c1ccccc1
CHEMBL2094118	CHEMBL6878	CC(C)(C)NCC(O)COC(=O)c1ccc(N)cc1
CHEMBL2094118	CHEMBL6960	CCCCON
CHEMBL2094118	CHEMBL267416	CCC(C)(C)NCC(O)COC(=O)c1ccccc1F
CHEMBL2094118	CHEMBL7362	CNC(=O)NCC(C)(C)NCC(O)COC(=O)c1ccccc1F
CHEMBL2094118	CHEMBL266760	CC(C)NCC(O)COC(=O)c1ccccc1F
CHEMBL2094118	CHEMBL7386	Cc1cc(ccc1C(=O)OCC(O)CNC(C)(C)C)[N+](=O)[O-]
CHEMBL2094118	CHEMBL7330	COc1ccc(CCNCC(O)COC(=O)c2ccccc2Cl)cc1OC
CHEMBL2094118	CHEMBL1203097	Cl.CC(C)(CCc1ccc2OCOc2c1)NCC(O)c3ccc(O)c(c3)C(=O)N
CHEMBL2094118	CHEMBL1203104	Cl.CC(CCc1ccc2OCOc2c1)NCC(O)c3ccc(O)c(c3)C(=O)N
CHEMBL2094118	CHEMBL7459	CC(C)NCC(O)COC(=O)c1cccc(c1)[N+](=O)[O-]
CHEMBL2094118	CHEMBL1203099	Cl.COC(=O)c1cc(ccc1OC)C(O)CNC(C)CCc2ccc3OCOc3c2
CHEMBL2094118	CHEMBL414207	CC(C)(C)NCC(O)COC(=O)c1ccccc1O
CHEMBL2094118	CHEMBL7620	Cc1cccc(c1)C(=O)OCC(O)CNC(C)(C)C
CHEMBL2094118	CHEMBL7313	CC(C)(C)NCC(O)COC(=O)c1ccc(F)cc1
CHEMBL2094118	CHEMBL7733	COc1ccc(CCNCC(O)COC(=O)c2ccccc2C)cc1OC
CHEMBL2094118	CHEMBL269360	CC(C)NCC(O)COC(=O)c1ccccc1C
CHEMBL2094118	CHEMBL1203122	Cl.COC(=O)c1cc(ccc1O)C(O)CNC(C)CCc2ccc3OCOc3c2
CHEMBL2094118	CHEMBL6981	CC(C)NCC(O)COC(=O)c1cccc(F)c1
CHEMBL2094118	CHEMBL7337	Cc1ccccc1C(=O)OCC(O)CNC(C)(C)C
CHEMBL2094118	CHEMBL7487	COc1ccc(CCNCC(O)COC(=O)c2ccccc2)cc1OC
CHEMBL2094118	CHEMBL1201899	CC(C)(CNS(=O)(=O)c1ccccc1)NCC(O)COC(=O)c2ccccc2F.OC(=O)C(=O)O
CHEMBL2094118	CHEMBL6984	CC(C)NCC(O)COC(=O)c1cccc2ccccc12
CHEMBL2094118	CHEMBL7154	CC(C)NCC(O)COc1ccccc1
CHEMBL2094118	CHEMBL6920	CC(C)NCC(O)COc1ccccc1C
CHEMBL2094118	CHEMBL6863	CC(C)NCC(O)COC(=O)c1ccc(F)cc1
CHEMBL2094118	CHEMBL7484	CCCOc1ccccc1C(=O)OCC(O)CNC(C)C
CHEMBL2094118	CHEMBL269278	COc1ccc(CCNCC(O)COC(=O)c2ccc(F)cc2)cc1OC
CHEMBL2094118	CHEMBL1203105	Cl.COc1ccc(cc1C(=O)N)C(O)CNC(C)CCc2ccc3OCOc3c2
CHEMBL2094118	CHEMBL277319	CC(C)NCC(O)COc1ccccc1C(=C)n2cnc(C)c2
CHEMBL2094118	CHEMBL7663	CCOC(=O)NCC(C)(C)NCC(O)COC(=O)c1ccccc1F
CHEMBL2094118	CHEMBL1203101	Cl.CC(CCc1ccc2OCOc2c1)NCC(O)c3ccc(O)c(c3)C(=O)N(C)C
CHEMBL2094118	CHEMBL1200323	Cl.CC(CCc1ccccc1)NCC(O)c2ccc(O)c(c2)C(=O)N
CHEMBL2094118	CHEMBL276278	CC(C)(C)NCC(O)COc1ccccc1C(=C)n2ccnc2
CHEMBL2094118	CHEMBL6795	CC(C)(CNC(=O)Cc1ccccc1)NCC(O)COC(=O)c2ccccc2F
CHEMBL2094118	CHEMBL1671	Cl.CC(C)NCC(O)COc1cccc2ccccc12
CHEMBL2094118	CHEMBL274014	CC(C)(C)NCC(O)COc1ccccc1C(=C)n2cnc3ccccc23
CHEMBL2094118	CHEMBL15206	CC(C)(C)NCC(O)COc1ccccc1C(=C)n2cccn2
CHEMBL2094118	CHEMBL6535	CC(C)NCC(O)COC(=O)c1ccc(O)cc1
CHEMBL2094118	CHEMBL7622	CC(C)NCC(O)COC(=O)c1ccccc1Cl
CHEMBL2094118	CHEMBL6957	CC(C)NCC(O)COC(=O)c1cccc(C)c1
CHEMBL2094118	CHEMBL15638	C\C=C(/c1ccccc1OCC(O)CNC(C)(C)C)\n2ccnc2
CHEMBL2094118	CHEMBL6935	CC(C)(CNC(=O)N1CCOCC1)NCC(O)COC(=O)c2ccccc2F
CHEMBL2094118	CHEMBL7750	CC(C)(CNC(=O)C1CCCCC1)NCC(O)COC(=O)c2ccccc2F
CHEMBL2094118	CHEMBL414019	CC(C)NCC(O)COC(=O)c1ccccc1
CHEMBL2094118	CHEMBL6870	CN(C)S(=O)(=O)NCC(C)(C)NCC(O)COC(=O)c1ccccc1F
CHEMBL2094118	CHEMBL15303	CC(C)NCC(O)COc1ccccc1Cn2cccn2
CHEMBL2094118	CHEMBL7462	CC(C)(C)NCC(O)COC(=O)c1cccc2ccccc12
CHEMBL2094118	CHEMBL7233	CC(C)(C)NCC(O)COC(=O)c1ccc(O)cc1
CHEMBL2094118	CHEMBL7725	Cc1cc(N)ccc1C(=O)OCC(O)CNC(C)(C)C
CHEMBL2094118	CHEMBL7467	CC(C)(CNC(=O)N)NCC(O)COC(=O)c1ccccc1F
CHEMBL2094118	CHEMBL7024	CC(C)(C)NCC(O)COC(=O)c1ccccc1F
CHEMBL2094118	CHEMBL7195	CC(C)C(=O)NCC(C)(C)NCC(O)COC(=O)c1ccccc1F
CHEMBL2094118	CHEMBL7665	CC(C)(C)NCC(O)COC(=O)c1cccc(N)c1
CHEMBL2094118	CHEMBL15940	CC(C)NCC(O)COc1ccccc1C(=C)n2cccn2
CHEMBL2094118	CHEMBL268141	CC(C)(C)NCC(O)COC(=O)c1ccccc1Cl
CHEMBL2094118	CHEMBL276758	COc1cccc(C(=C)n2cnc3ccccc23)c1OCC(O)CNC(C)(C)C
CHEMBL2094118	CHEMBL263085	COCCOC(=O)NCC(C)(C)NCC(O)COC(=O)c1ccccc1F
CHEMBL3145	CHEMBL3986383	Cc1nc2c(cc(nn2c1Cc3cccc(c3C)C(F)(F)F)N4CCOCC4)c5cnc[nH]5
CHEMBL3145	CHEMBL3970860	Cc1nc2c(cc(nn2c1Cc3cccc(c3C)C(F)(F)F)N4CCOCC4)C(=O)O
CHEMBL3145	CHEMBL3928423	Cc1c(Nc2c(CO)nc3c(N)cc(nn23)N4CCOC(CO)C4)cccc1C(F)(F)F
CHEMBL3145	CHEMBL4084907	Nc1cc(c(cn1)c2nc(nc(n2)N3CCOCC3)N4CCOCC4)C(F)(F)F
CHEMBL3145	CHEMBL1922909	Cc1ccc(cc1)S(=O)(=O)Nc2cncc(c2)c3cnc(N)nc3
CHEMBL3145	CHEMBL3903747	CC(=O)NCc1nc2c(cc(nn2c1Cc3cccc(c3C)C(F)(F)F)N4CCOCC4)c5cnc[nH]5
CHEMBL3145	CHEMBL1922094	C[C@H](O)C(=O)N1CCN(Cc2sc3c(nc(nc3c2C)c4cnc(N)nc4)N5CCOCC5)CC1
CHEMBL3145	CHEMBL3956037	CN1CCN(Cc2c(Nc3c(C)nc4c(N)cc(nn34)N5CCOCC5)cccc2C(F)(F)F)CC1
CHEMBL3145	CHEMBL3897548	CN(CCS(=O)(=O)C)Cc1nc2c(N)cc(nn2c1Cc3cccc(c3C)C(F)(F)F)N4CCOCC4
CHEMBL3145	CHEMBL4102855	Nc1ncc(c2nc(nc(n2)N3CCOCC3)N4CCOCC4)c(n1)C(F)(F)F
CHEMBL3145	CHEMBL573339	Oc1cccc(c1)c2nc(N3CCOCC3)c4oc5ncccc5c4n2
CHEMBL3145	CHEMBL521851	CS(=O)(=O)N1CCN(Cc2cc3nc(nc(N4CCOCC4)c3s2)c5cccc6[nH]ncc56)CC1
CHEMBL3145	CHEMBL3974658	Cc1c(Cc2c(CO)nc3c(cc(nn23)N4CCOCC4)C(=O)O)cccc1C(F)(F)F
CHEMBL3145	CHEMBL230011	Nc1nc(N)c2nc(c3cccc(O)c3)c(nc2n1)c4cccc(O)c4
CHEMBL3145	CHEMBL3894812	Cc1c(Cc2c(CO)nc3c(N)cc(nn23)N4CCOCC4)cccc1C(F)(F)F.CS(=O)(=O)O
CHEMBL3145	CHEMBL592445	CN(C)C1CCN(CC1)C(=O)c2ccc(NC(=O)Nc3ccc(cc3)c4nc(nc(n4)N5CCOCC5)N6CCOCC6)cc2
CHEMBL3145	CHEMBL3946307	Cc1nc2c(cc(nn2c1Nc3cccc(c3C)C(F)(F)F)N4CCOCC4)c5cnc[nH]5
CHEMBL3145	CHEMBL3941289	Cc1nc2c(cc(nn2c1Cc3cccc(c3C)C(F)(F)F)N4CCOCC4)C(=O)N
CHEMBL3145	CHEMBL1765464	Cc1onc(n1)c2cnc3ccc(cn23)c4cncc(NS(=O)(=O)c5ccccc5)c4
CHEMBL3145	CHEMBL3975628	Cc1nc2c(N)cc(nn2c1Cc3cccc(c3C)C(F)(F)F)N4CCOCC4
CHEMBL3145	CHEMBL3916621	Cc1c(Cc2c(CNCCS(=O)(=O)C)nc3c(N)cc(nn23)N4CCOCC4)cccc1C(F)(F)F
CHEMBL3145	CHEMBL3955003	Cc1nc2c(N)cc(nn2c1Nc3cccc(c3CN4CC(O)C4)C(F)(F)F)N5CCOCC5
CHEMBL3145	CHEMBL2017974	Nc1cc(c(cn1)c2cc(nc(n2)N3CCOCC3)N4CCOCC4)C(F)(F)F
CHEMBL3145	CHEMBL3983623	Cc1nc2c(cc(nn2c1Nc3cccc(c3CN4CC(O)C4)C(F)(F)F)N5CCOCC5)c6cnc[nH]6
CHEMBL3157	CHEMBL210788	CN(C)CCCC[C@H](N)CC(=O)N1CCN(CC1)C(=O)C(C)(C)NS(=O)(=O)c2ccc(Cl)c(COc3cccc4c(C)cc(C)nc34)c2Cl
CHEMBL3157	CHEMBL379063	CN(C)CCCC[C@H](N)CC(=O)N1CCN(CC1)C(=O)C(C)(C)NS(=O)(=O)c2ccc(Cl)c(COc3cccc4ccc(C)nc34)c2Cl
CHEMBL3157	CHEMBL249235	CN(C)CCCNC(=N)N1CCN(CC1)C(=O)C2(CCCC2)NS(=O)(=O)c3ccc(Cl)c(COc4cccc5c(C)cc(C)nc45)c3Cl
CHEMBL3157	CHEMBL373459	Cc1cc(C)c2cccc(OCc3c(Cl)ccc(c3Cl)S(=O)(=O)NC4(CCCC4)C(=O)N5CCN(CC5)C(=O)[C@H](CCCN)[N+](C)(C)C)c2n1
CHEMBL3157	CHEMBL376866	Cc1cc(C)c2cccc(OCc3c(Cl)ccc(c3Cl)S(=O)(=O)NC4(CCCC4)C(=O)N5CCN(CC5)C(=O)[C@@H](N)CC[N+](C)(C)C)c2n1
CHEMBL3157	CHEMBL220591	Cc1cc(C)c2cccc(OCc3c(Cl)ccc(c3Cl)S(=O)(=O)NC4(CCCC4)C(=O)N5CCN(CC5)C(=O)[C@@H](N)CCCCN)c2n1
CHEMBL3157	CHEMBL220595	CN(C)CCCC[C@H](N)C(=O)N1CCN(CC1)C(=O)C2(CCCC2)NS(=O)(=O)c3ccc(Cl)c(COc4cccc5c(C)cc(C)nc45)c3Cl
CHEMBL3157	CHEMBL207939	Cc1cc(C)c2cccc(OCc3c(Cl)ccc(c3Cl)S(=O)(=O)N4CCC[C@@H]4C(=O)NCCCNC(=O)c5ccc(cc5)C(=N)N)c2n1
CHEMBL3157	CHEMBL380273	CN(C)CCC[C@H](N)C(=O)N1CCN(CC1)C(=O)C(C)(C)NS(=O)(=O)c2ccc(Cl)c(COc3cccc4c(C)cc(C)nc34)c2Cl
CHEMBL3157	CHEMBL386794	Cc1cc(C)c2cccc(OCc3c(Cl)ccc(c3Cl)S(=O)(=O)NC4(CCCC4)C(=O)N5CCN(CC5)C(=O)CCCC[N+](C)(C)C)c2n1
CHEMBL3157	CHEMBL378237	Cc1cc(C)c2cccc(OCc3c(Cl)ccc(c3Cl)S(=O)(=O)NC(C)(C)C(=O)N4CCN(CC4)C(=N)NCCCN)c2n1
CHEMBL3157	CHEMBL415152	Cc1cc(C)c2cccc(OCc3c(Cl)ccc(c3Cl)S(=O)(=O)NC4(CCCC4)C(=O)N5CCN(CC5)C(=O)C[N+](C)(C)C)c2n1
CHEMBL3157	CHEMBL222167	Cc1cc(C)c2cccc(OCc3c(Cl)ccc(c3Cl)S(=O)(=O)NC4(CCCC4)C(=O)N5CCN(CC5)C(=O)CCCCC[N+](C)(C)C)c2n1
CHEMBL3157	CHEMBL206312	Cc1ccc2cccc(OCc3c(Cl)ccc(c3Cl)S(=O)(=O)NC(C)(C)C(=O)N4CCN(CC4)C(=N)NCCCCCCN)c2n1
CHEMBL3157	CHEMBL221683	Cc1cc(C)c2cccc(OCc3c(Cl)ccc(c3Cl)S(=O)(=O)NC4(CCCC4)C(=O)N5CCN(CC5)C(=O)CCC[N+](C)(C)C)c2n1
CHEMBL3157	CHEMBL222156	Cc1cc(C)c2cccc(OCc3c(Cl)ccc(c3Cl)S(=O)(=O)NC4(CCCC4)C(=O)N5CCN(CC5)C(=O)CCCCCNC(=N)N)c2n1
CHEMBL3157	CHEMBL377612	CN(C)CCCC[C@H](NC(=O)C)C(=O)N1CCN(CC1)C(=O)C(C)(C)NS(=O)(=O)c2ccc(Cl)c(COc3cccc4ccc(C)nc34)c2Cl
CHEMBL3157	CHEMBL375689	Cc1cc(C)c2cccc(OCc3c(Cl)ccc(c3Cl)S(=O)(=O)NC4(CCCC4)C(=O)N5CCN(CC5)C(=O)[C@@H](N)CCCCNC(=N)N)c2n1
CHEMBL3157	CHEMBL206938	CN(C)CCCC[C@H](N)C(=O)N1CCN(CC1)C(=O)C(C)(C)NS(=O)(=O)c2ccc(Cl)c(COc3cccc4ccc(C)nc34)c2Cl
CHEMBL3157	CHEMBL374272	CN(C)CCCC[C@H](N(C)C)C(=O)N1CCN(CC1)C(=O)C2(CCCC2)NS(=O)(=O)c3ccc(Cl)c(COc4cccc5c(C)cc(C)nc45)c3Cl
CHEMBL3157	CHEMBL378189	CN(C)CCC[C@H](N)C(=O)N1CCN(CC1)C(=O)C(C)(C)NS(=O)(=O)c2ccc(Cl)c(COc3cccc4ccc(C)nc34)c2Cl
CHEMBL3157	CHEMBL206474	Cc1ccc2cccc(OCc3c(Cl)ccc(c3Cl)S(=O)(=O)NC(C)(C)C(=O)N4CCN(CC4)C(=O)C[C@@H](N)CCCCN=C(N)N)c2n1
CHEMBL3157	CHEMBL211017	Cc1ccc2cccc(OCc3c(Cl)ccc(c3Cl)S(=O)(=O)NC(C)(C)C(=O)N4CCN(CCN=C(N)N)CC4)c2n1
CHEMBL3157	CHEMBL205093	CN(C)CCC[C@H](N)CC(=O)N1CCN(CC1)C(=O)C(C)(C)NS(=O)(=O)c2ccc(Cl)c(COc3cccc4c(C)cc(C)nc34)c2Cl
CHEMBL3157	CHEMBL209719	Cc1ccc2cccc(OCc3c(Cl)ccc(c3Cl)S(=O)(=O)NC(C)(C)C(=O)N4CCN(CCCCCCN=C(N)N)CC4)c2n1
CHEMBL3157	CHEMBL266493	Cc1cc(C)c2cccc(OCc3c(Cl)ccc(c3Cl)S(=O)(=O)NC4(CCCC4)C(=O)N5CCN(CC5)C(=N)NCCC[N+](C)(C)C)c2n1
CHEMBL3157	CHEMBL267493	Cc1cc(C)c2cccc(OCc3c(Cl)ccc(c3Cl)S(=O)(=O)NC4(CCCC4)C(=O)N5CCN(CC5)C(=O)C[C@@H](N)CCCNC(=N)N)c2n1
CHEMBL3157	CHEMBL209346	Cc1ccc2cccc(OCc3c(Cl)ccc(c3Cl)S(=O)(=O)NC(C)(C)C(=O)N4CCN(CC4)C(=N)NCCCN)c2n1
CHEMBL3157	CHEMBL375820	Cc1cc(C)c2cccc(OCc3c(Cl)ccc(c3Cl)S(=O)(=O)NC(C)(C)C(=O)N4CCN(CC4)C(=O)[C@@H](N)CCCCNC(=N)N)c2n1
CHEMBL3157	CHEMBL209773	Cc1ccc2cccc(OCc3c(Cl)ccc(c3Cl)S(=O)(=O)NC(C)(C)C(=O)N4CCN(CC4)C(=O)CN5CCNCC5)c2n1
CHEMBL3157	CHEMBL1956854	Cc1cc(C)c2cccc(OCc3c(Cl)ccc(c3Cl)S(=O)(=O)NC4(CCOCC4)C(=O)N5CCN(CC5)C(=O)CCCCN)c2n1.OC(=O)C(F)(F)F
CHEMBL3157	CHEMBL220596	CN(C)CCC[C@H](N)CC(=O)N1CCN(CC1)C(=O)C2(CCCC2)NS(=O)(=O)c3ccc(Cl)c(COc4cccc5c(C)cc(C)nc45)c3Cl
CHEMBL3157	CHEMBL383167	CN(C)CCCC[C@H](N)C(=O)N1CCN(CC1)C(=O)C(C)(C)NS(=O)(=O)c2ccc(Cl)c(COc3cccc4c(C)cc(C)nc34)c2Cl
CHEMBL3157	CHEMBL375576	Cc1cc(C)c2cccc(OCc3c(Cl)ccc(c3Cl)S(=O)(=O)NC4(CCCC4)C(=O)N5CCN(CC5)C(=O)C[C@@H](N)CCCN)c2n1
CHEMBL3157	CHEMBL209038	Cc1ccc2cccc(OCc3c(Cl)ccc(c3Cl)S(=O)(=O)NC(C)(C)C(=O)N4CCN(CCCCCCN)CC4)c2n1
CHEMBL3157	CHEMBL377800	Cc1ccc2cccc(OCc3c(Cl)ccc(c3Cl)S(=O)(=O)NC(C)(C)C(=O)N4CCN(CC4)C(=N)N)c2n1
CHEMBL3157	CHEMBL383989	CN(C)CCC[C@H](N)CC(=O)N1CCN(CC1)C(=O)C(C)(C)NS(=O)(=O)c2ccc(Cl)c(COc3cccc4ccc(C)nc34)c2Cl
CHEMBL3305	CHEMBL135	C[C@]12CC[C@H]3[C@@H](CCc4cc(O)ccc34)[C@@H]1CC[C@@H]2O
CHEMBL3305	CHEMBL1868702	CC[C@]12C=CC3=C4CCC(=O)C=C4CC[C@H]3[C@@H]1CC[C@@]2(O)C#C
CHEMBL3305	CHEMBL260640	C[C@H]1C[C@H]2[C@@H]3CC[C@H](O)[C@@]3(C)CC[C@@H]2[C@@]4(C)CCC(=O)C=C14
CHEMBL3305	CHEMBL411730	C[C@]12CCC(F)(F)C[C@@H]1CC[C@@H]3[C@@H]2CC[C@@]4(C)[C@H]3CC[C@@]4(O)C#C
CHEMBL3305	CHEMBL1405	C[C@]12CC[C@H]3[C@@H](CCc4cc(O)ccc34)[C@@H]1CCC2=O
CHEMBL3305	CHEMBL265942	C[C@@H]1CC2=CC(=O)C=C[C@]2(C)[C@H]3CC[C@@]4(C)[C@@H](CC[C@]4(C)O)[C@H]13
CHEMBL3305	CHEMBL261514	C[C@]1(O)CC[C@H]2[C@@H]3CC[C@H]4CC(=O)CC[C@]4(C)[C@H]3CC[C@]12C
CHEMBL3305	CHEMBL359619	C[C@@H]1CC2=CC(=O)CC[C@]2(C)[C@H]3CC[C@]4(C)[C@@H](O)CC[C@H]4[C@H]13
CHEMBL3305	CHEMBL259635	CC[C@]12CC(=C)C3[C@@H](CCC4=C[C@H](O)CC[C@]34C)[C@@H]1CC[C@@]2(O)C#C
CHEMBL3305	CHEMBL265926	C[C@]12CC[C@H]3[C@@H](CCc4cc(O)c(I)cc34)[C@@H]1CC[C@@H]2O
CHEMBL3305	CHEMBL121458	C[C@]12CC[C@H]3C(=CCc4cc(O)ccc34)[C@@H]1CC[C@@H]2O
CHEMBL3305	CHEMBL259548	C[C@@H]1CC2=CC(=O)CC[C@]2(C)[C@H]3CC[C@@]4(C)[C@@H](CC[C@]4(C)O)[C@H]13
CHEMBL3305	CHEMBL411731	C[C@@H]1CC2CC(=O)CC[C@@H]2[C@H]3CC[C@]4(C)[C@@H](O)CC[C@H]4[C@H]13
CHEMBL3305	CHEMBL440283	C[C@]12CC[C@H]3[C@@H](CC=C4C[C@@H](O)CC[C@]34C)[C@@H]1CC[C@@H]2O
CHEMBL3305	CHEMBL335062	C[C@]12CC[C@H]3[C@@H](CC[C@H]4C[C@H](O)CC[C@]34C)[C@@H]1CC[C@@H]2O
CHEMBL3305	CHEMBL27769	C[C@]12CC[C@H]3[C@@H](CC[C@H]4CC(=O)CC[C@]34C)[C@@H]1CC[C@@H]2O
CHEMBL3305	CHEMBL260659	C[C@@H]1CC2=CC(=O)CC[C@@H]2[C@H]3CC[C@]4(C)[C@@H](O)CC=C4[C@H]13
CHEMBL3305	CHEMBL87285	C[C@]12CC[C@@H](O)C[C@@H]1CC[C@@H]3[C@@H]2CC[C@@]4(C)[C@H]3CCC4=O
CHEMBL3305	CHEMBL1498	C[C@]12CC[C@H]3[C@@H](CCC4=CC(=O)CC[C@]34C)[C@@H]1CC[C@@H]2C(=O)CO
CHEMBL3305	CHEMBL1531	CC[C@]12CC(=C)[C@H]3[C@@H](CCC4=CC(=O)CC[C@H]34)[C@@H]1CC[C@@]2(O)C#C
CHEMBL3305	CHEMBL430043	C[C@@H]1C[C@H]2C[C@@H](O)CC[C@]2(C)[C@H]3CC[C@@]4(C)[C@@H](CC[C@]4(C)O)[C@H]13
CHEMBL3305	CHEMBL386630	C[C@]12CC[C@H]3[C@@H](CCC4=CC(=O)CC[C@]34C)[C@@H]1CC[C@@H]2O
CHEMBL3305	CHEMBL409895	CC1(O)CC[C@H]2[C@@H]3CC=C4CC(O)CC[C@]4(C)[C@H]3CC[C@]12C
CHEMBL3305	CHEMBL1162	C[C@]12CC[C@H]3[C@@H](CCC4=CC(=O)CC[C@H]34)[C@@H]1CC[C@@]2(O)C#C
CHEMBL3305	CHEMBL409084	CC[C@]12CC(=C)C3[C@@H](CCC4=C[C@@H](O)CC[C@]34C)[C@@H]1CC[C@@]2(O)C#C
CHEMBL3305	CHEMBL410519	C[C@]12CC[C@H](O)CC1=CC[C@@H]3[C@@H]2CC[C@@]4(C)[C@H]3CC[C@@]4(O)C#C
CHEMBL3305	CHEMBL225546	C[C@]12CCc3c(ccc4cc(O)ccc34)[C@@H]1CCC2=O
CHEMBL3305	CHEMBL408707	C[C@]12CC[C@H]3[C@@H](C[C@H](F)[C@H]4CC(=O)CC[C@]34C)[C@@H]1CC[C@@H]2O
CHEMBL3305	CHEMBL1479	C[C@]12Cc3cnoc3C=C1CC[C@@H]4[C@@H]2CC[C@@]5(C)[C@H]4CC[C@@]5(O)C#C
CHEMBL3305	CHEMBL258918	C[C@H]1CC(=O)C[C@@H]2CC[C@H]3[C@@H]4CC[C@H](O)[C@@]4(C)CC[C@@H]3[C@@]12C
CHEMBL3305	CHEMBL323533	C[C@]12CC[C@H]3C(=CCc4cc(O)ccc34)[C@@H]1CCC2=O
CHEMBL3305	CHEMBL2107797	CC[C@]12CC[C@H]3[C@@H](CCC4=CC(=O)CC[C@H]34)[C@@H]1CCC2(O)C#C
CHEMBL3305	CHEMBL261643	C[C@@H]1C[C@H]2C[C@@H](O)CC[C@]2(C)[C@H]3CC[C@]4(C)[C@@H](O)CC[C@H]4[C@H]13
CHEMBL3305	CHEMBL1395	C[C@]1(O)CC[C@H]2[C@@H]3CCC4=CC(=O)CC[C@]4(C)[C@H]3CC[C@]12C
CHEMBL3305	CHEMBL195836	C[C@]12CC[C@H]3[C@@H](CCC4=C[C@@H](O)CC[C@]34C)[C@@H]1CC[C@@H]2O
CHEMBL3305	CHEMBL260660	C[C@]12CCc3c(ccc4ccc(O)cc34)[C@@H]1CC[C@@H]2O
CHEMBL3305	CHEMBL261407	CC[C@]12CC(=C)[C@@H]3[C@H]4CC[C@@H](O)C[C@@H]4C[C@@H](C)[C@H]3[C@@H]1CC[C@@]2(O)C#C
CHEMBL3305	CHEMBL274826	C[C@]12CC[C@H]3[C@@H](CCC4=CC(=O)CC[C@]34C)[C@@H]1CCC2=O
CHEMBL3305	CHEMBL260341	C[C@]12CC[C@H]3[C@@H](CC[C@H]4CC(=O)C[C@H](CCCCCCN)[C@]34C)[C@@H]1CC[C@@H]2O
CHEMBL3305	CHEMBL223967	C[C@]12CC[C@H]3[C@@H](C=Cc4cc(O)ccc34)[C@@H]1CC[C@@H]2O
CHEMBL3305	CHEMBL241694	C[C@]12CCC(=O)C=C1CC[C@@H]3[C@@H]2CC[C@@]4(C)[C@H]3CC[C@@]4(O)C#C
CHEMBL3305	CHEMBL299613	COc1cc2[C@H]3CC[C@]4(C)[C@@H](O)CC[C@H]4[C@@H]3CCc2cc1O
CHEMBL3305	CHEMBL260202	C[C@]12CCC(=O)C[C@@H]1CC[C@@H]3[C@@H]2CC[C@@]4(C)[C@H]3CC[C@@]4(O)C#C
CHEMBL3305	CHEMBL259599	C[C@@H]1CC2=CC(=O)CC[C@]2(C)[C@@]3(F)CC[C@]4(C)[C@@H](O)CC[C@H]4[C@H]13
CHEMBL3305	CHEMBL411053	C[C@@H]1C[C@H]2CC(=O)CC[C@]2(C)[C@H]3CC[C@]4(C)[C@@H](O)CC[C@H]4[C@H]13
CHEMBL3305	CHEMBL408973	CC[C@]12CC(=C)[C@@H]3[C@H]4CCC(=O)C[C@@H]4CC[C@H]3[C@@H]1CC[C@@]2(O)C#C
CHEMBL3305	CHEMBL265925	CC1=C2CC[C@H]3[C@@H]4CC[C@H](O)[C@@]4(C)CC[C@@H]3[C@@]2(C)CCC1=O
CHEMBL3305	CHEMBL260639	C[C@@H]1CC2=CC(=O)C=C[C@]2(C)[C@H]3CC[C@]4(C)[C@@H](O)CC[C@H]4[C@H]13
CHEMBL3305	CHEMBL90593	C[C@]12CC[C@H]3[C@@H](CC=C4C[C@@H](O)CC[C@]34C)[C@@H]1CCC2=O
CHEMBL3305	CHEMBL411316	C[C@]12CC[C@H]3[C@@H](CCC4=CC(=O)CC[C@]34C)[C@@H]1C[C@@H](O)[C@@H]2O
CHEMBL3305	CHEMBL261406	C[C@@]12CCC[C@H]1[C@@H]3CCc4cc(O)ccc4[C@H]3CC2
CHEMBL3305	CHEMBL260641	C[C@]12CC[C@@H]3[C@H]4CCC(=O)CC4CC[C@H]3[C@@H]1CC[C@@H]2O
CHEMBL3305	CHEMBL406406	C[C@]1(O)CC[C@H]2[C@@H]3CCC4=CC(=O)CC[C@]4(C)[C@@]3(F)C(=O)C[C@]12C
CHEMBL3305	CHEMBL259126	C[C@]12CC[C@H]3[C@@H](CC=C4C[C@@H](O)CC[C@H]34)[C@@H]1CC[C@@H]2O
CHEMBL3305	CHEMBL253363	CC(=O)[C@H]1CC[C@H]2[C@@H]3CC=C4C[C@@H](O)CC[C@]4(C)[C@H]3CC[C@]12C
CHEMBL3305	CHEMBL1062	CC(=O)[C@@]1(O)CC[C@H]2[C@@H]3CCC4=CC(=O)CC[C@]4(C)[C@H]3CC[C@]12C
CHEMBL3305	CHEMBL253144	C[C@]12CCC(=O)C=C1CC[C@@H]3[C@@H]2CC[C@@]4(C)[C@H]3CC[C@]4(O)C(=O)CO
CHEMBL3305	CHEMBL261866	C[C@@H]1C[C@H]2CC(=O)CC[C@]2(C)[C@H]3CC[C@@]4(C)[C@@H](CC[C@]4(C)O)[C@H]13
CHEMBL249	CHEMBL150709	OC1(CCN(CCC2(CCC(=O)N(Cc3ccccc3)C2)c4ccc(Cl)c(Cl)c4)CC1)c5ccccc5
CHEMBL249	CHEMBL150619	[O-][S+]1CCN(CC1)C2CN(CCC3(CCC(=O)N(Cc4ccccc4)C3)c5ccc(Cl)c(Cl)c5)C2
CHEMBL249	CHEMBL149794	OC(=O)C1CCN(CC1)C2CN(CCC3(CCC(=O)N(CC4CC4)C3)c5ccc(Cl)c(Cl)c5)C2
CHEMBL249	CHEMBL381825	CC(CO\N=C(\C)/CN1CCN([C@H](Cc2c[nH]c3ccccc23)C1)C(=O)c4cc(cc(c4)C(F)(F)F)C(F)(F)F)N5CCOCC5
CHEMBL249	CHEMBL382871	FC(F)(F)c1cc(cc(c1)C(F)(F)F)C(=O)N2CCN(Cc3cc(CN4CCOCC4)on3)C[C@H]2Cc5c[nH]c6ccccc56
CHEMBL249	CHEMBL204262	FC(F)(F)c1cc(cc(c1)C(F)(F)F)C(=O)N2CCN(C\C=N/OCCCN3CCOCC3)C[C@H]2Cc4c[nH]c5ccccc45
CHEMBL249	CHEMBL42407	COc1ccccc1CN(C[C@@H](Cc2c[nH]c3ccccc23)NC(=O)CN4CCC(CC4)N5CCCCC5)C(=O)C
CHEMBL249	CHEMBL381778	C\C(=N\OCCN1CCSCC1)\CN2CCN([C@H](Cc3c[nH]c4ccccc34)C2)C(=O)c5cc(cc(c5)C(F)(F)F)C(F)(F)F
CHEMBL249	CHEMBL262989	C\C(=N\OCc1ccccn1)\CN2CCN([C@H](Cc3c[nH]c4ccccc34)C2)C(=O)c5cc(cc(c5)C(F)(F)F)C(F)(F)F
CHEMBL249	CHEMBL151585	Clc1ccc(cc1Cl)C2(CCN3CC(C3)N4CCOCC4)CCC(=O)N(C2)C5CCCCC5
CHEMBL249	CHEMBL150644	Cc1ccc(CN2CC(CCN3CC(C3)N4CCOCC4)(CCC2=O)c5ccc(Cl)c(Cl)c5)cc1
CHEMBL249	CHEMBL204979	C\C(=N\OCCN1CCOCC1)\CCN2CCN([C@H](Cc3c[nH]c4ccccc34)C2)C(=O)c5cc(cc(c5)C(F)(F)F)C(F)(F)F
CHEMBL249	CHEMBL355973	NC(=O)N1CCN(CC1)C2CN(CCC3(CCC(=O)N(CC4CC4)C3)c5ccc(Cl)c(Cl)c5)C2
CHEMBL249	CHEMBL378156	C\C(=N\OCCCN1CCOCC1)\CCN2CCN([C@H](Cc3c[nH]c4ccccc34)C2)C(=O)c5cc(cc(c5)C(F)(F)F)C(F)(F)F
CHEMBL249	CHEMBL297776	CC(O)[C@H](NC(=O)C)C(=O)N[C@H](Cc1cn(C=O)c2ccccc12)C(=O)N[C@@H](Cc3ccccc3)C(=O)N(C)Cc4ccccc4
CHEMBL249	CHEMBL417572	CN(Cc1ccccc1)C(=O)[C@H](Cc2cccc3ccccc23)NC(=O)[C@@H]4C[C@@H](O)CN4C(=O)C5C=[N+](C)c6ccccc56
CHEMBL249	CHEMBL151288	CCOC1CCN(CC1)C2CN(CCC3(CCC(=O)N(CC4CC4)C3)c5ccc(Cl)c(Cl)c5)C2
CHEMBL249	CHEMBL358600	Fc1ccc(CN2CC(CCN3CC(C3)N4CCOCC4)(CCC2=O)c5ccc(Cl)c(Cl)c5)cc1
CHEMBL249	CHEMBL203111	CO\N=C(\C)/CN1CCN([C@H](Cc2c[nH]c3ccccc23)C1)C(=O)c4cc(cc(c4)C(F)(F)F)C(F)(F)F
CHEMBL249	CHEMBL151028	Clc1ccc(cc1Cl)C2(CCN3CC(C3)N4CCNCC4)CCC(=O)N(Cc5ccccc5)C2
CHEMBL249	CHEMBL348653	Clc1ccc(cc1Cl)C2(CCN3CC(C3)N4CCOCC4)CCC(=O)N(Cc5ccccc5)C2
CHEMBL249	CHEMBL151289	OC1CCN(CC1)C2CN(CCC3(CCC(=O)N(CC4CC4)C3)c5ccc(Cl)c(Cl)c5)C2
CHEMBL249	CHEMBL150381	CN(CCO)C1CN(CCC2(CCC(=O)N(Cc3ccccc3)C2)c4ccc(Cl)c(Cl)c4)C1
CHEMBL249	CHEMBL203113	COc1ccccc1CNCCNC(=O)N2CCN([C@H](Cc3c[nH]c4ccccc34)C2)C(=O)c5cc(cc(c5)C(F)(F)F)C(F)(F)F
CHEMBL249	CHEMBL1782137	CN(Cc1cc(cc(c1)C(F)(F)F)C(F)(F)F)C(=O)[C@@H]2Cc3ccccc3CN2C(=O)C
CHEMBL249	CHEMBL380928	FC(F)(F)c1cc(cc(c1)C(F)(F)F)C(=O)N2CCN(C\C(=N/OCCN3CCOCC3)\c4ccccc4)C[C@H]2Cc5c[nH]c6ccccc56
CHEMBL249	CHEMBL1782139	CN(Cc1cc(cc(c1)C(F)(F)F)C(F)(F)F)C(=O)CN2Cc3ccccc3C[C@H](NC(=O)C)C2=O
CHEMBL249	CHEMBL345733	CNS(=O)(=O)N1CCN(CC1)C2CN(CCC3(CCC(=O)N(CC4CC4)C3)c5ccc(Cl)c(Cl)c5)C2
CHEMBL249	CHEMBL522987	C[C@@H](N(C)C(=O)N1CCNC[C@@H]1c2ccc(F)cc2C)c3cc(cc(c3)C(F)(F)F)C(F)(F)F
CHEMBL249	CHEMBL22870	CC(=O)N[C@@H](Cc1c[nH]c2ccccc12)C(=O)OCc3cc(cc(c3)C(F)(F)F)C(F)(F)F
CHEMBL249	CHEMBL351274	COc1ccccc1CN(C[C@@H](Cc2c[nH]c3ccccc23)NC(=O)CN4CCN(CC4)c5ccccc5)C(=O)C
CHEMBL249	CHEMBL151026	CN1CCN(CC1)C2CN(CCC3(CCC(=O)N(Cc4ccccc4)C3)c5ccc(Cl)c(Cl)c5)C2
CHEMBL249	CHEMBL358694	Clc1ccc(cc1Cl)C2(CCN3CC(C3)N4CCOCC4)CCC(=O)N(CC5CC5)C2
CHEMBL249	CHEMBL204114	CN1CCN(CCO\N=C(\C)/CN2CCN([C@H](Cc3c[nH]c4ccccc34)C2)C(=O)c5cc(cc(c5)C(F)(F)F)C(F)(F)F)CC1
CHEMBL249	CHEMBL357357	CS(=O)(=O)N1CCN(CC1)C2CN(CCC3(CCC(=O)N(CC4CC4)C3)c5ccc(Cl)c(Cl)c5)C2
CHEMBL249	CHEMBL151317	Clc1ccc(cc1Cl)C2(CCN3CC(C3)N4CCSCC4)CCC(=O)N(Cc5ccccc5)C2
CHEMBL249	CHEMBL381155	C\C(=N\OCCN1CCS(=O)(=O)CC1)\CN2CCN([C@H](Cc3c[nH]c4ccccc34)C2)C(=O)c5cc(cc(c5)C(F)(F)F)C(F)(F)F
CHEMBL249	CHEMBL71397	CN(CC(CCN1CCC(O)(CC1)c2ccccc2)c3ccc(Cl)c(Cl)c3)C(=O)c4ccccc4
CHEMBL249	CHEMBL151621	Clc1ccc(cc1Cl)C2(CCN3CC(C3)N4CCOCC4)CCC(=O)N(Cc5ccncc5)C2
CHEMBL249	CHEMBL150585	OC1CCCN(C1)C2CN(CCC3(CCC(=O)N(Cc4ccccc4)C3)c5ccc(Cl)c(Cl)c5)C2
CHEMBL249	CHEMBL204764	FC(F)(F)c1cc(cc(c1)C(F)(F)F)C(=O)N2CCN(CC\C(=N/OCCN3CCOCC3)\c4ccccc4)C[C@H]2Cc5c[nH]c6ccccc56
CHEMBL249	CHEMBL16192	COc1ccccc1CN[C@H]2C3CCN(CC3)[C@H]2C(c4ccccc4)c5ccccc5
CHEMBL249	CHEMBL150842	Clc1ccc(cc1Cl)C2(CCN3CC(C3)N4CCC(=O)CC4)CCC(=O)N(CC5CC5)C2
CHEMBL249	CHEMBL358418	Clc1ccc(cc1Cl)C2(CCN3CC(C3)N4CCCOCC4)CCC(=O)N(Cc5ccccc5)C2
CHEMBL249	CHEMBL151088	CC(=O)N1CCN(CC1)C2CN(CCC3(CCC(=O)N(Cc4ccccc4)C3)c5ccc(Cl)c(Cl)c5)C2
CHEMBL249	CHEMBL203064	FC(F)(F)c1cc(cc(c1)C(F)(F)F)C(=O)N2CCN(C\C(=N/OCCCN3CCOCC3)\c4ccccc4)C[C@H]2Cc5c[nH]c6ccccc56
CHEMBL249	CHEMBL147301	CN(C)S(=O)(=O)N1CCN(CC1)C2CN(CCC3(CCC(=O)N(CC4CC4)C3)c5ccc(Cl)c(Cl)c5)C2
CHEMBL249	CHEMBL381814	C\C(=N\OCCN1CCOCC1)\CCCN2CCN([C@H](Cc3c[nH]c4ccccc34)C2)C(=O)c5cc(cc(c5)C(F)(F)F)C(F)(F)F
CHEMBL249	CHEMBL147241	CC(=O)NC1CCN(CC1)C2CN(CCC3(CCC(=O)N(CC4CC4)C3)c5ccc(Cl)c(Cl)c5)C2
CHEMBL249	CHEMBL423584	CS(=O)(=O)N1CCN(CC1)C2CN(CCC3(CCC(=O)N(Cc4ccccc4)C3)c5ccc(Cl)c(Cl)c5)C2
CHEMBL249	CHEMBL151177	OC1CCN(CC1)C2CN(CCC3(CCC(=O)N(Cc4ccccc4)C3)c5ccc(Cl)c(Cl)c5)C2
CHEMBL249	CHEMBL151570	Clc1ccc(cc1Cl)C2(CCN3CC(C3)N4CCOCC4)CCC(=O)N(CC5CCCCC5)C2
CHEMBL249	CHEMBL204691	CNCCO\N=C(\C)/CN1CCN([C@H](Cc2c[nH]c3ccccc23)C1)C(=O)c4cc(cc(c4)C(F)(F)F)C(F)(F)F
CHEMBL249	CHEMBL347284	Cc1cccc(CN2CC(CCN3CC(C3)N4CCOCC4)(CCC2=O)c5ccc(Cl)c(Cl)c5)c1
CHEMBL249	CHEMBL345288	Clc1ccc(cc1Cl)C2(CCN3CC(C3)N4CCOC(C4)c5ccccc5)CCC(=O)N(Cc6ccccc6)C2
CHEMBL249	CHEMBL151356	CC(=O)NC1(CCN(CC1)C2CN(CCC3(CCC(=O)N(CC4CC4)C3)c5ccc(Cl)c(Cl)c5)C2)c6ccccc6
CHEMBL249	CHEMBL202627	FC(F)(F)c1cc(cc(c1)C(F)(F)F)C(=O)N2CCN(CC3=NOC(CN4CCOCC4)C3)C[C@H]2Cc5c[nH]c6ccccc56
CHEMBL249	CHEMBL150997	Clc1ccc(cc1Cl)C2(CCN3CC(C3)N4CCS(=O)(=O)CC4)CCC(=O)N(Cc5ccccc5)C2
CHEMBL249	CHEMBL148998	NS(=O)(=O)N1CCN(CC1)C2CN(CCC3(CCC(=O)N(CC4CC4)C3)c5ccc(Cl)c(Cl)c5)C2
CHEMBL249	CHEMBL204297	C\C(=N\OCCN)\CN1CCN([C@H](Cc2c[nH]c3ccccc23)C1)C(=O)c4cc(cc(c4)C(F)(F)F)C(F)(F)F
CHEMBL249	CHEMBL380449	C\C(=N\OCCCN1CCOCC1)\CN2CCN([C@H](Cc3c[nH]c4ccccc34)C2)C(=O)c5cc(cc(c5)C(F)(F)F)C(F)(F)F
CHEMBL249	CHEMBL264660	CN(C)CCO\N=C(\C)/CN1CCN([C@H](Cc2c[nH]c3ccccc23)C1)C(=O)c4cc(cc(c4)C(F)(F)F)C(F)(F)F
CHEMBL249	CHEMBL185572	Clc1ccc(cc1Cl)[C@@]2(CCN3CC(C3)N4CCOCC4)CCC(=O)N(CC5CCCCC5)C2
CHEMBL249	CHEMBL381822	FC(F)(F)c1cc(cc(c1)C(F)(F)F)C(=O)N2CCN(C\C=N/OCCN3CCOCC3)C[C@H]2Cc4c[nH]c5ccccc45
CHEMBL249	CHEMBL381157	C\C(=N\OCC(C)(C)N1CCOCC1)\CN2CCN([C@H](Cc3c[nH]c4ccccc34)C2)C(=O)c5cc(cc(c5)C(F)(F)F)C(F)(F)F
CHEMBL249	CHEMBL379898	C\C(=N\OCCN1CCOCC1)\CN2CCN([C@H](Cc3c[nH]c4ccccc34)C2)C(=O)c5cc(cc(c5)C(F)(F)F)C(F)(F)F
CHEMBL249	CHEMBL441225	COc1ccccc1CN[C@H]2CCCN[C@H]2c3ccccc3
CHEMBL249	CHEMBL149469	Clc1ccc(cc1Cl)C2(CCN3CC(C3)N4CCNCC4)CCC(=O)N(CC5CC5)C2
CHEMBL249	CHEMBL149690	Cc1ccccc1CN2CC(CCN3CC(C3)N4CCOCC4)(CCC2=O)c5ccc(Cl)c(Cl)c5
CHEMBL249	CHEMBL345309	NC1CCN(CC1)C2CN(CCC3(CCC(=O)N(CC4CC4)C3)c5ccc(Cl)c(Cl)c5)C2
CHEMBL249	CHEMBL151155	Clc1ccc(cc1Cl)C2(CCN3CC(C3)N4CCOCC4=O)CCC(=O)N(Cc5ccccc5)C2
CHEMBL249	CHEMBL150537	OC1CCN(C1)C2CN(CCC3(CCC(=O)N(Cc4ccccc4)C3)c5ccc(Cl)c(Cl)c5)C2
CHEMBL249	CHEMBL151231	OC1CC2CCC(C1)N2C3CN(CCC4(CCC(=O)N(Cc5ccccc5)C4)c6ccc(Cl)c(Cl)c6)C3
CHEMBL249	CHEMBL357946	CS(=O)(=O)NC1CCN(CC1)C2CN(CCC3(CCC(=O)N(CC4CC4)C3)c5ccc(Cl)c(Cl)c5)C2
CHEMBL2882	CHEMBL78519	CCCCNC(=O)NCCCOc1cccc(CN2CCCCC2)c1
CHEMBL2882	CHEMBL78339	FCCNC(=O)NCCCOc1cccc(CN2CCCCC2)c1
CHEMBL2882	CHEMBL362059	Cl.Cl.CCCCN\C=N\c1ccc(cc1)c2c[nH]cn2
CHEMBL2882	CHEMBL308005	CC(C)\N=C\Nc1ccc(cc1)c2c[nH]cn2
CHEMBL2882	CHEMBL302907	NC(=N)Nc1nc(CSCCNc2n[s+]([O-])nc2N)cs1
CHEMBL2882	CHEMBL82599	CCCNC(=O)NCCCOc1cccc(CN2CCCCC2)c1
CHEMBL2882	CHEMBL45728	[O-][N+](=O)c1ccc(NCCCCCCCC\N=C(\NCCCOc2cccc(CN3CCCCC3)c2)/NC#N)c4nonc14
CHEMBL2882	CHEMBL50020	Cl.Cl.CC(C)N\C=N\c1ccc(cc1)c2c[nH]cn2
CHEMBL2882	CHEMBL70746	Nc1c(I)cc(cc1I)C(=O)NCC\N=C(\NCCCOc2cccc(CN3CCCCC3)c2)/NC#N
CHEMBL2882	CHEMBL311206	CCNC(=O)NCCCOc1cccc(CN2CCCCC2)c1
CHEMBL2882	CHEMBL81750	CCC(C)NC(=O)NCCCOc1cccc(CN2CCCCC2)c1
CHEMBL2882	CHEMBL46102	CC(=O)OCC(=O)NCCCOc1cccc(CN2CCCCC2)c1
CHEMBL2882	CHEMBL45725	[O-][N+](=O)c1ccc(NCCCCCC(=O)NCC\N=C(\NCCCOc2cccc(CN3CCCCC3)c2)/NC#N)c4nonc14
CHEMBL2882	CHEMBL1790041	CNC(=C[N+](=O)[O-])NCCSCc1oc(CN(C)C)cc1
CHEMBL2882	CHEMBL51541	Cl.Cl.CC(C)(C)N\C=N\c1ccc(cc1)c2c[nH]cn2
CHEMBL2882	CHEMBL51540	Cl.Cl.CCC(C)N\C=N\c1ccc(cc1)c2c[nH]cn2
CHEMBL2882	CHEMBL295682	[O-][N+](=O)c1ccc(NCCC\N=C(\NCCCOc2cccc(CN3CCCCC3)c2)/NC#N)c4nonc14
CHEMBL2882	CHEMBL72193	Nc1ccc(cc1I)C(=O)NCC\N=C(\NCCCOc2cccc(CN3CCCCC3)c2)/NC#N
CHEMBL2882	CHEMBL298859	Cl.Cl.CC(C)CN\C=N\c1ccc(cc1)c2c[nH]cn2
CHEMBL2882	CHEMBL432167	O=C(NCCCOc1cccc(CN2CCCCC2)c1)NC3CC3
CHEMBL2882	CHEMBL296826	Cl.Cl.CCN\C=N\c1ccc(cc1)c2c[nH]cn2
CHEMBL2882	CHEMBL902	NC(=Nc1nc(CSCC\C(=N\S(=O)(=O)N)\N)cs1)N
CHEMBL2882	CHEMBL299537	Cl.Cl.CCC(C)(C)N\C=N\c1ccc(cc1)c2c[nH]cn2
CHEMBL2882	CHEMBL423660	Cl.Cl.CCC(CC)N\C=N\c1ccc(cc1)c2c[nH]cn2
CHEMBL2882	CHEMBL82654	CC(C)NC(=O)NCCCOc1cccc(CN2CCCCC2)c1
CHEMBL2882	CHEMBL81545	O=C(NCCCOc1cccc(CN2CCCCC2)c1)NC3CCCCC3
CHEMBL2882	CHEMBL46043	[O-][N+](=O)c1ccc(NCCCCCC\N=C(\NCCCOc2cccc(CN3CCCCC3)c2)/NC#N)c4nonc14
CHEMBL2882	CHEMBL12158	CSCC\N=C(\NCCCc1c[nH]cn1)/NC#N
CHEMBL2007	CHEMBL1289926	CNC(=O)c1ccccc1Sc2ccc3c(\C=C\c4ccccn4)n[nH]c3c2
CHEMBL2007	CHEMBL1081509	CC(C)(C)c1onc(NC(=O)Nc2ccc(NC(=O)c3cc4ccccc4cn3)cc2)c1
CHEMBL2007	CHEMBL1336	CNC(=O)c1cc(Oc2ccc(NC(=O)Nc3ccc(Cl)c(c3)C(F)(F)F)cc2)ccn1
CHEMBL2007	CHEMBL575925	CC(C)(C)c1onc(NC(=O)Nc2ccc(NC(=O)c3cn4c5ccccc5sc4n3)cc2)c1
CHEMBL2007	CHEMBL2311808	Cc1cn(cn1)c2cccc(NC(=O)c3ccc(C)c(Nc4nccc(n4)c5cccnc5)c3)c2
CHEMBL2007	CHEMBL2148120	Cc1nc(Nc2nc3ccc(nc3s2)c4cccc(c4)C(=O)Nc5cccc(c5)C(F)(F)F)cc(n1)N6CCNCC6
CHEMBL2007	CHEMBL124660	COc1cc2c(ncnc2cc1OCCCN3CCCCC3)N4CCN(CC4)C(=O)Nc5ccc(OC(C)C)cc5
CHEMBL2007	CHEMBL215152	CCN(CCO)CCCOc1ccc2c(Nc3cc(CC(=O)Nc4cccc(F)c4)[nH]n3)ncnc2c1
CHEMBL2007	CHEMBL1230609	COc1cc2c(Oc3ccc(NC(=O)C4(CC4)C(=O)Nc5ccc(F)cc5)cc3F)ccnc2cc1OCCCN6CCOCC6
CHEMBL2007	CHEMBL101253	Clc1ccc(Nc2nnc(Cc3ccncc3)c4ccccc24)cc1
CHEMBL2007	CHEMBL255863	Cc1cn(cn1)c2cc(NC(=O)c3ccc(C)c(Nc4nccc(n4)c5cccnc5)c3)cc(c2)C(F)(F)F
CHEMBL2007	CHEMBL1421	Cc1nc(Nc2ncc(s2)C(=O)Nc3c(C)cccc3Cl)cc(n1)N4CCN(CCO)CC4
CHEMBL2007	CHEMBL477772	CN(c1ccc2c(C)n(C)nc2c1)c3ccnc(Nc4ccc(C)c(c4)S(=O)(=O)N)n3
CHEMBL2007	CHEMBL1908396	COc1cc(Oc2ccnc3cc(OC)c(OC)cc23)ccc1NC(=O)NC(C)c4nccs4
CHEMBL2007	CHEMBL2311807	Cc1cn(cn1)c2cc(F)cc(NC(=O)c3ccc(C)c(Nc4nccc(n4)c5cccnc5)c3)c2
CHEMBL2007	CHEMBL377300	C[C@@H](O)COc1cn2ncnc(Oc3ccc4[nH]c(C)cc4c3F)c2c1C
CHEMBL2007	CHEMBL2311806	Cc1cc(NC(=O)c2ccc(C)c(Nc3nccc(n3)c4cccnc4)c2)cc(c1)n5cnc(C)c5
CHEMBL2007	CHEMBL574738	CCN1CCN(Cc2ccc(NC(=O)Nc3ccc(Oc4cc(NC)ncn4)cc3)cc2C(F)(F)F)CC1
CHEMBL2007	CHEMBL522892	CN1CCN(CC1)c2ccc3nc([nH]c3c2)C4=C(N)c5c(F)cccc5NC4=O
CHEMBL2007	CHEMBL1079545	CC(C)(C)c1onc(NC(=O)Nc2ccc(NC(=O)c3ncccc3O)cc2)c1
CHEMBL2007	CHEMBL1721885	Cc1[nH]c(\C=C\2/C(=O)Nc3ccc(F)cc23)c(C)c1C(=O)NC[C@H](O)CN4CCOCC4
CHEMBL2007	CHEMBL576982	CC(C)(C)c1onc(NC(=O)Nc2ccc(cc2)c3cn4c5ccc(OCCN6CCOCC6)cc5sc4n3)c1
CHEMBL2007	CHEMBL502835	COC(=O)c1ccc2\C(=C(\Nc3ccc(cc3)N(C)C(=O)CN4CCN(C)CC4)/c5ccccc5)\C(=O)Nc2c1
CHEMBL2007	CHEMBL504075	C[C@H](Nc1cncc(Cl)n1)c2cccc(NC(=O)c3cccc(C)c3)c2
CHEMBL2007	CHEMBL223360	Cc1ccc(F)c(NC(=O)Nc2ccc(cc2)c3cccc4[nH]nc(N)c34)c1
CHEMBL2007	CHEMBL941	CN1CCN(Cc2ccc(cc2)C(=O)Nc3ccc(C)c(Nc4nccc(n4)c5cccnc5)c3)CC1
CHEMBL2007	CHEMBL535	CCN(CC)CCNC(=O)c1c(C)[nH]c(\C=C\2/C(=O)Nc3ccc(F)cc23)c1C
CHEMBL2007	CHEMBL1908391	CN1CCN(Cc2ccc(cc2)C(=O)Nc3ccc(C)c(Nc4nc(cs4)c5cccnc5)c3)CC1
CHEMBL2007	CHEMBL415049	CCN(CCCOc1ccc2c(Nc3cc(CC(=O)Nc4cccc(F)c4)[nH]n3)ncnc2c1)CCOP(=O)(O)O
CHEMBL2007	CHEMBL386051	CSc1cccc(Nc2ncc3C=C(C(=O)N(C)c3n2)c4c(Cl)cccc4Cl)c1
CHEMBL2007	CHEMBL475251	COc1cc(Nc2ncc(F)c(Nc3ccc4OC(C)(C)C(=O)Nc4n3)n2)cc(OC)c1OC
CHEMBL2007	CHEMBL572881	CC1(C)CNc2cc(NC(=O)c3cccnc3NCc4ccncc4)ccc12
CHEMBL2007	CHEMBL491473	COc1cc2c(Oc3ccc4[nH]c(C)cc4c3F)ncnc2cc1OCCCN5CCCC5
CHEMBL2007	CHEMBL2206277	CN1C(C)(C)CC(CC1(C)C)Oc2ccc(nc2)C(=O)Nc3ccc(NC(=O)Nc4cc(on4)C(C)(C)C)cc3
CHEMBL2007	CHEMBL2203434	CCN1CCC(CC1)Oc2ccc(nc2)C(=O)Nc3ccc(NC(=O)Nc4cc(on4)C(C)(C)C)cc3
CHEMBL2007	CHEMBL2206278	CCN1C(C)(C)CC(CC1(C)C)Oc2ccc(nc2)C(=O)Nc3ccc(NC(=O)Nc4cc(on4)C(C)(C)C)cc3
CHEMBL2007	CHEMBL388978	CN[C@@H]1C[C@H]2O[C@@](C)([C@@H]1OC)n3c4ccccc4c5c6CNC(=O)c6c7c8ccccc8n2c7c35
CHEMBL2007	CHEMBL1908395	Cl.CN(C)CC(=O)N1CCC(CC1)c2ccc(NC(=O)c3nc(c[nH]3)C#N)c(c2)C4=CCCCC4
CHEMBL4722	CHEMBL1090479	CCn1cc(c2ccnc3[nH]c(cc23)c4cccc(CN(C)C)c4)c(n1)c5ccc(NC(=O)N(C)C)cc5
CHEMBL4722	CHEMBL3939743	[Cl].CN(c1ccc(NC(=O)Nc2ccc(cc2)C(=O)N3CCN(C)CC3)cc1)c4ccnc(Nc5ccc(CS(=O)(=O)C)cc5)n4
CHEMBL4722	CHEMBL1822651	COCCO[C@H]1CN(CC(=O)Nc2ccc(Sc3nc(Nc4cc(C)[nH]n4)c5cccn5n3)cc2)C[C@@H]1O
CHEMBL4722	CHEMBL3958960	OC(=O)c1ccc(Nc2nccc(Nc3ccc(F)cc3OC(F)(F)F)n2)cc1
CHEMBL4722	CHEMBL1822490	CN1CCN(CC1)C(=O)C(=O)Nc2cc3c(Nc4cc(C)[nH]n4)nc(Sc5ccc(NC(=O)C6CC6)cc5)nn3c2
CHEMBL4722	CHEMBL2163387	Cc1cc(Nc2nc(Sc3ccc(NC(=O)CN4CC[C@H](C4)C(=O)NC(C)(C)C)cc3)nn5cccc25)n[nH]1
CHEMBL4722	CHEMBL2163390	Cc1cc(Nc2nc(Sc3ccc(NC(=O)CN4CC[C@H](C4)C(=O)N5CCOCC5)cc3)nn6cccc26)n[nH]1
CHEMBL4722	CHEMBL2163404	Cc1cc(Nc2nc(Sc3ccc(NC(=O)CN4CC[C@H](C4)C(=O)N5CCC(F)(F)C5)cc3)nn6cccc26)n[nH]1
CHEMBL4722	CHEMBL495727	O=C(NC1CC1)Nc2c[nH]nc2c3nc4cc(CN5CCOCC5)ccc4[nH]3
CHEMBL4722	CHEMBL1822658	Cc1cc(Nc2nc(Sc3ccc(NC(=O)CN4C[C@H](O)[C@H](C4)Oc5ccc(F)cc5)cc3)nn6cccc26)n[nH]1
CHEMBL4722	CHEMBL202721	COc1cc2c(Nc3ccc(NC(=O)c4ccccc4)cc3)ncnc2cc1OCCCN5CCOCC5
CHEMBL4722	CHEMBL2163411	Cc1cc(Nc2nc(Sc3ccc(NC(=O)CN4CC[C@H](C4)OCCCN5CCOCC5)cc3)nn6cccc26)n[nH]1
CHEMBL4722	CHEMBL1822656	Cc1cc(Nc2nc(Sc3ccc(NC(=O)CN4C[C@H](O)[C@H](C4)Oc5ccccc5F)cc3)nn6cccc26)n[nH]1
CHEMBL4722	CHEMBL572878	CN1CCN(CC1)c2cc(Nc3cc(C)[nH]n3)nc(Sc4ccc(NC(=O)C5CC5)cc4)n2
CHEMBL4722	CHEMBL1822642	Cc1cc(Nc2nc(Sc3ccc(NC(=O)CN4C[C@@H](C[C@H]4CO)Oc5ccc(F)cc5)cc3)nn6cccc26)n[nH]1
CHEMBL4722	CHEMBL1822488	Cc1cc(Nc2nc(Sc3ccc(NC(=O)C4CC4)cc3)nn5cc(NC(=O)CN6CCCC6)cc25)n[nH]1
CHEMBL4722	CHEMBL3925770	[Cl].[Cl].[Cl].Cn1cc(cn1)c2[nH]c3cc(NC(=O)[C@H](N)C4CCCCC4)cc5C(=O)NN=Cc2c35
CHEMBL4722	CHEMBL2163407	Cc1cc(Nc2nc(Sc3ccc(NC(=O)CN4CC[C@H](C4)OCCO)cc3)nn5cccc25)n[nH]1
CHEMBL4722	CHEMBL2007064	Cc1[nH]c(C=C2C(=O)Nc3ccccc23)c(C)c1CCC(=O)O
CHEMBL4722	CHEMBL1822648	Cc1cc(Nc2nc(Sc3ccc(NC(=O)CN4C[C@H](O)[C@@H](F)C4)cc3)nn5cccc25)n[nH]1
CHEMBL4722	CHEMBL1822638	Cc1cc(Nc2nc(Sc3ccc(NC(=O)CN4CC(F)(F)C[C@H]4CO)cc3)nn5cccc25)n[nH]1
CHEMBL4722	CHEMBL1822493	Cc1cc(Nc2nc(Sc3ccc(NC(=O)CN4CCOCC4)cc3)nn5cccc25)n[nH]1
CHEMBL4722	CHEMBL2163405	Cc1cc(Nc2nc(Sc3ccc(NC(=O)CN4CC[C@H](O)C4)cc3)nn5cccc25)n[nH]1
CHEMBL4722	CHEMBL2170597	OC(=O)c1ccc(Nc2nccc(Nc3ccccc3)n2)cc1
CHEMBL4722	CHEMBL2170435	OC(=O)c1ccc(Nc2nccc(Nc3ccccc3Br)n2)cc1
CHEMBL4722	CHEMBL1822655	Cc1cc(Nc2nc(Sc3ccc(NC(=O)CN4C[C@H](OC(C)(C)C)C(=NO)C4)cc3)nn5cccc25)n[nH]1
CHEMBL4722	CHEMBL2163409	Cc1cc(Nc2nc(Sc3ccc(NC(=O)CN4CC[C@H](C4)OCCN5CCOCC5)cc3)nn6cccc26)n[nH]1
CHEMBL4722	CHEMBL1822486	Cc1cc(Nc2nc(Sc3ccc(NC(=O)C4CC4)cc3)nn5cc(NC(=O)CCN6CCCCC6)cc25)n[nH]1
CHEMBL4722	CHEMBL2163401	Cc1cc(Nc2nc(Sc3ccc(NC(=O)CN4CC[C@H](C4)S(=O)(=O)C(C)(C)C)cc3)nn5cccc25)n[nH]1
CHEMBL4722	CHEMBL1822639	Cc1cc(Nc2nc(Sc3ccc(NC(=O)CN4C[C@H](F)C[C@H]4CO)cc3)nn5cccc25)n[nH]1
CHEMBL4722	CHEMBL2163402	Cc1cc(Nc2nc(Sc3ccc(NC(=O)CN4CC[C@@H](C4)C(=O)N5CCCC5)cc3)nn6cccc26)n[nH]1
CHEMBL4722	CHEMBL363160	CCc1cccc(CC)c1NC(=O)N2Cc3[nH]nc(NC(=O)c4ccc(cc4)N5CCN(C)CC5)c3C2
CHEMBL4722	CHEMBL1822652	CC(C)O[C@H]1CN(CC(=O)Nc2ccc(Sc3nc(Nc4cc(C)[nH]n4)c5cccn5n3)cc2)C[C@@H]1O
CHEMBL4722	CHEMBL2163398	Cc1cc(Nc2nc(Sc3ccc(NC(=O)CN4CCC(C4)C(=O)N5CCCC5)cc3)nn6cccc26)n[nH]1
CHEMBL4722	CHEMBL1822640	Cc1cc(Nc2nc(Sc3ccc(NC(=O)CN4C[C@@H](F)C[C@H]4CO)cc3)nn5cccc25)n[nH]1
CHEMBL4722	CHEMBL1794052	COC(=O)c1ccc2NC(=O)C(=Cc3cc(Br)c(O)c(Br)c3)c2c1
CHEMBL4722	CHEMBL2163395	Cc1cc(Nc2nc(Sc3ccc(NC(=O)CN4CC[C@H](C4)C(=O)NC5CCC5)cc3)nn6cccc26)n[nH]1
CHEMBL4722	CHEMBL1822485	Cc1cc(Nc2nc(Sc3ccc(NC(=O)C4CC4)cc3)nn5cccc25)n[nH]1
CHEMBL4722	CHEMBL1822660	Cc1cc(Nc2nc(Sc3ccc(NC(=O)CN4C[C@H](O)[C@H](C4)Oc5cc(F)cc(F)c5)cc3)nn6cccc26)n[nH]1
CHEMBL4722	CHEMBL2163392	Cc1cc(Nc2nc(Sc3ccc(NC(=O)CN4CC[C@H](C4)C(=O)NCCN5CCOCC5)cc3)nn6cccc26)n[nH]1
CHEMBL4722	CHEMBL191003	Nc1nc(Nc2ccc(cc2)S(=O)(=O)N)nn1C(=O)c3c(F)cccc3F
CHEMBL4722	CHEMBL1822495	Cc1cc(Nc2nc(Sc3ccc(NC(=O)CN4CCC[C@H]4CO)cc3)nn5cccc25)n[nH]1
CHEMBL4722	CHEMBL2163399	Cc1cc(Nc2nc(Sc3ccc(NC(=O)CN4CC[C@H](C4)SC(C)(C)C)cc3)nn5cccc25)n[nH]1
CHEMBL4722	CHEMBL1822641	Cc1cc(Nc2nc(Sc3ccc(NC(=O)CN4C[C@H]5C[C@H]5[C@H]4CO)cc3)nn6cccc26)n[nH]1
CHEMBL4722	CHEMBL2163403	Cc1cc(Nc2nc(Sc3ccc(NC(=O)CN4CC[C@H](C4)C(=O)N5CCCC5)cc3)nn6cccc26)n[nH]1
CHEMBL4722	CHEMBL2170440	OC(=O)c1ccc(Nc2nccc(Nc3ccccc3C#N)n2)cc1
CHEMBL4722	CHEMBL3921246	CCc1ccc(cc1)\N=C\2/S\C(=C/c3ccnc(Nc4ccc(cn4)C(=O)O)c3)\C(=O)N2C
CHEMBL4722	CHEMBL1822487	Cc1cc(Nc2nc(Sc3ccc(NC(=O)C4CC4)cc3)nn5cc(NC(=O)CN6CCOCC6)cc25)n[nH]1
CHEMBL4722	CHEMBL1822650	CCC(C)(C)O[C@H]1CN(CC(=O)Nc2ccc(Sc3nc(Nc4cc(C)[nH]n4)c5cccn5n3)cc2)C[C@@H]1O
CHEMBL4722	CHEMBL2163394	Cc1cc(Nc2nc(Sc3ccc(NC(=O)CN4CC[C@H](C4)C(=O)NC5CCCC5)cc3)nn6cccc26)n[nH]1
CHEMBL4722	CHEMBL402548	CO[C@@H](C(=O)N1Cc2n[nH]c(NC(=O)c3ccc(cc3)N4CCN(C)CC4)c2C1)c5ccccc5
CHEMBL4722	CHEMBL1822489	Cc1cc(Nc2nc(Sc3ccc(NC(=O)C4CC4)cc3)nn5cc(NC(=O)CN6CCC[C@@H]6CO)cc25)n[nH]1
CHEMBL4722	CHEMBL1822649	Cc1cc(Nc2nc(Sc3ccc(NC(=O)CN4C[C@H](O)[C@H](C4)OC(C)(C)C(F)(F)F)cc3)nn5cccc25)n[nH]1
CHEMBL4722	CHEMBL1822653	Cc1cc(Nc2nc(Sc3ccc(NC(=O)CN4C[C@H](O)[C@H](C4)OCC5CC5)cc3)nn6cccc26)n[nH]1
CHEMBL4722	CHEMBL1822637	Cc1cc(Nc2nc(Sc3ccc(NC(=O)CN4C[C@@H](C[C@H]4CO)OC(C)(C)C)cc3)nn5cccc25)n[nH]1
CHEMBL4722	CHEMBL1822645	Cc1cc(Nc2nc(Sc3ccc(NC(=O)CN4C[C@H](O)C[C@H]4CO)cc3)nn5cccc25)n[nH]1
CHEMBL4722	CHEMBL3923667	C[C@@H](Oc1ccc2[nH]nc(C=Cc3cnn(CCO)c3)c2c1)c4c(Cl)cncc4Cl
CHEMBL4722	CHEMBL2163389	Cc1cc(Nc2nc(Sc3ccc(NC(=O)CN4CC[C@H](C4)C(=O)N5CCCCC5)cc3)nn6cccc26)n[nH]1
CHEMBL4722	CHEMBL1822654	Cc1cc(Nc2nc(Sc3ccc(NC(=O)CN4C[C@H](O)[C@H](C4)OC5CCCC5)cc3)nn6cccc26)n[nH]1
CHEMBL4722	CHEMBL2207503	Cc1nn(C)cc1c2nc3c(N4CCN(Cc5ccc(Cl)cc5)CC4)c(Cl)cnc3[nH]2
CHEMBL4722	CHEMBL1822491	Cc1cc(Nc2nc(Sc3ccc(NC(=O)CNC4CC4)cc3)nn5cccc25)n[nH]1
CHEMBL4722	CHEMBL2170416	Clc1ccccc1Nc2ccnc(Nc3ccc(cc3)c4nnn[nH]4)n2
CHEMBL4722	CHEMBL1289926	CNC(=O)c1ccccc1Sc2ccc3c(\C=C\c4ccccn4)n[nH]c3c2
CHEMBL4722	CHEMBL2107823	Cc1cc(Nc2cc(CN3CCOCC3)c4nc(C)c(Cc5ccc(Cl)cc5F)n4n2)n[nH]1
CHEMBL4722	CHEMBL608533	CO[C@@H]1[C@@H](C[C@H]2O[C@]1(C)n3c4ccccc4c5c6CNC(=O)c6c7c8ccccc8n2c7c35)N(C)C(=O)c9ccccc9
CHEMBL4722	CHEMBL2163412	Cc1cc(Nc2nc(Sc3ccc(NC(=O)CN4CC[C@H](C4)OC(C)(C)C)cc3)nn5cccc25)n[nH]1
CHEMBL4722	CHEMBL2163400	Cc1cc(Nc2nc(Sc3ccc(NC(=O)CN4CC[C@H](C4)[S+]([O-])C(C)(C)C)cc3)nn5cccc25)n[nH]1
CHEMBL4722	CHEMBL2163393	Cc1cc(Nc2nc(Sc3ccc(NC(=O)CN4CC[C@H](C4)C(=O)Nc5ccc(F)cc5)cc3)nn6cccc26)n[nH]1
CHEMBL4722	CHEMBL259084	OC(=O)c1ccc(Nc2ncc3CN=C(c4cc(Cl)ccc4c3n2)c5c(F)cccc5F)cc1
CHEMBL4722	CHEMBL601719	C[C@@H](Oc1cc(cnc1N)c2cnn(c2)C3CCNCC3)c4c(Cl)ccc(F)c4Cl
CHEMBL4722	CHEMBL2163388	Cc1cc(Nc2nc(Sc3ccc(NC(=O)CN4CC[C@H](C4)C(=O)NCC(F)(F)F)cc3)nn5cccc25)n[nH]1
CHEMBL4722	CHEMBL2170592	OC(=O)c1ccc(Nc2nccc(Nc3ccccc3C(=O)O)n2)cc1
CHEMBL4722	CHEMBL2163397	Cc1cc(Nc2nc(Sc3ccc(NC(=O)CN4CCC(C4)C(=O)C(C)(C)C)cc3)nn5cccc25)n[nH]1
CHEMBL4722	CHEMBL1822647	Cc1cc(Nc2nc(Sc3ccc(NC(=O)CN4C[C@H](O)[C@H](C4)OC(C)(C)C)cc3)nn5cccc25)n[nH]1
CHEMBL4722	CHEMBL2163396	Cc1cc(Nc2nc(Sc3ccc(NC(=O)CN4CC[C@H](C4)NS(=O)(=O)C)cc3)nn5cccc25)n[nH]1
CHEMBL4722	CHEMBL3916849	Brc1cnc(Nc2cccc(NC(=O)N3CCCC3)c2)nc1NCCc4cnc[nH]4
CHEMBL4722	CHEMBL2170427	OC(=O)c1ccc(Nc2nccc(Nc3ccccc3F)n2)cc1
CHEMBL4722	CHEMBL1822659	Cc1cc(Nc2nc(Sc3ccc(NC(=O)CN4C[C@H](O)[C@H](C4)Oc5ccc(F)cc5F)cc3)nn6cccc26)n[nH]1
CHEMBL4722	CHEMBL2163410	CN1CCN(CCO[C@@H]2CCN(CC(=O)Nc3ccc(Sc4nc(Nc5cc(C)[nH]n5)c6cccn6n4)cc3)C2)CC1
CHEMBL4722	CHEMBL2163408	COCCO[C@@H]1CCN(CC(=O)Nc2ccc(Sc3nc(Nc4cc(C)[nH]n4)c5cccn5n3)cc2)C1
CHEMBL4722	CHEMBL509032	COc1cc(ccc1Nc2ncc(Cl)c(Nc3ccccc3S(=O)(=O)C(C)C)n2)N4CCC(CC4)N5CCN(C)CC5
CHEMBL4722	CHEMBL2170434	OC(=O)c1ccc(Nc2nccc(Nc3ccccc3C(F)(F)F)n2)cc1
CHEMBL4722	CHEMBL1822657	Cc1cc(Nc2nc(Sc3ccc(NC(=O)CN4C[C@H](O)[C@H](C4)Oc5cccc(F)c5)cc3)nn6cccc26)n[nH]1
CHEMBL4722	CHEMBL2163406	Cc1cc(Nc2nc(Sc3ccc(NC(=O)CN4CC[C@@H](O)C4)cc3)nn5cccc25)n[nH]1
CHEMBL4722	CHEMBL1822661	Cc1cc(Nc2nc(Sc3ccc(NC(=O)CN4C[C@@H](O)[C@H](C4)Oc5ccc(F)cc5)cc3)nn6cccc26)n[nH]1
CHEMBL4722	CHEMBL2163391	Cc1cc(Nc2nc(Sc3ccc(NC(=O)CN4CC[C@H](C4)C(=O)N5CCC(O)CC5)cc3)nn6cccc26)n[nH]1
CHEMBL4722	CHEMBL2170601	OC(=O)c1ccc(Nc2nccc(Nc3ccccc3Cl)n2)cc1
CHEMBL4722	CHEMBL1822494	CN(C)CC(=O)Nc1ccc(Sc2nc(Nc3cc(C)[nH]n3)c4cccn4n2)cc1
CHEMBL4722	CHEMBL475251	COc1cc(Nc2ncc(F)c(Nc3ccc4OC(C)(C)C(=O)Nc4n3)n2)cc(OC)c1OC
CHEMBL4722	CHEMBL2163413	CC(C)C(=O)N[C@@H]1CCN(CC(=O)Nc2ccc(Sc3nc(Nc4cc(C)[nH]n4)c5cccn5n3)cc2)C1
CHEMBL4722	CHEMBL3544932	CCS(=O)(=O)c1cccc(c1)c2cc(C(=O)NC3CCN(C)CC3)c(C)c4[nH]c5ncc(C)cc5c24
CHEMBL4722	CHEMBL575448	C[C@]1(CCCN1c2nc(Nc3cc(n[nH]3)C4CC4)c5cccn5n2)C(=O)Nc6ccc(F)nc6
CHEMBL4722	CHEMBL388978	CN[C@@H]1C[C@H]2O[C@@](C)([C@@H]1OC)n3c4ccccc4c5c6CNC(=O)c6c7c8ccccc8n2c7c35
CHEMBL4722	CHEMBL603469	C[C@]12O[C@H](C[C@]1(O)CO)n3c4ccccc4c5c6C(=O)NCc6c7c8ccccc8n2c7c35
CHEMBL3156	CHEMBL47611	OC(=O)CCn1ccc2cc(NS(=O)(=O)c3ccc(Cl)cc3)ccc12
CHEMBL3156	CHEMBL350805	OCc1ccccc1c2ccc(COC3CC[C@@H]([C@H]3OC\C=C/CCC(=O)O)N4CCCCCC4)cc2
CHEMBL3156	CHEMBL433884	OC(=O)CC\C=C/CO[C@H]1[C@@H](CC[C@@H]1N2CCCCCC2)OCc3ccc(cc3)c4cccnc4
CHEMBL3156	CHEMBL161360	CNS(=O)(=O)Cc1ccc(cc1)c2ccc(COC3CC[C@@H]([C@H]3OC\C=C/CCC(=O)O)N4CCCCCC4)cc2
CHEMBL3156	CHEMBL350286	OC(=O)CC\C=C/CO[C@H]1C(CC[C@@H]1N2CCCCCC2)OCc3ccc(cc3)c4ccccc4O
CHEMBL3156	CHEMBL159936	OC(=O)CCC\C=C(\c1cccnc1)/c2cccc(CCNS(=O)(=O)c3ccc(Cl)c(Cl)c3)c2
CHEMBL3156	CHEMBL352040	CCc1ccncc1c2ccc(CO[C@@H]3CC[C@@H]([C@H]3OC\C=C/CCC(=O)O)N4CCCCCC4)cc2
CHEMBL3156	CHEMBL159979	CC(C)(CNS(=O)(=O)c1ccc(I)cc1)c2cccc(c2)\C(=N/OCCC(=O)O)\c3cccnc3
CHEMBL3156	CHEMBL351657	OC(=O)CCC\C=C(\c1cccnc1)/c2cccc(CCNS(=O)(=O)c3ccc(F)cc3)c2
CHEMBL3156	CHEMBL347812	OC(=O)CC\C=C(\c1cccnc1)/c2cccc(CCNS(=O)(=O)c3ccccc3)c2
CHEMBL3156	CHEMBL320235	Cc1c(Cc2cccnc2)c3cc(CCC(=O)O)ccc3n1CCNS(=O)(=O)c4ccc(F)cc4
CHEMBL3156	CHEMBL64971	CS(=O)(=O)c1ccc(cc1)C(=O)c2cc(CCNS(=O)(=O)c3ccc(Cl)cc3)cc(CCC(=O)O)c2
CHEMBL3156	CHEMBL65175	OC(=O)CCc1cc(CCNS(=O)(=O)c2ccc(Cl)cc2)cc(c1)C(=O)c3ccc(F)cc3
CHEMBL3156	CHEMBL43770	COc1ccc(cc1)S(=O)(=O)Nc2ccc3c(c2)c(Cc4ccc(F)cc4)cn3CCC(=O)O
CHEMBL3156	CHEMBL103924	OC(=O)CCc1ccc2c(c1)c(Cc3ccncc3)cn2CCNS(=O)(=O)c4ccc(F)cc4
CHEMBL3156	CHEMBL349187	OCc1cccc(c1)c2ccc(CO[C@H]3CC[C@@H]([C@H]3OC\C=C/CCC(=O)O)N4CCCCCC4)cc2
CHEMBL3156	CHEMBL162641	CC(C)(CNS(=O)(=O)c1ccc(I)cc1)c2cccc(c2)\C(=C/CCCC(=O)O)\c3cccnc3
CHEMBL3156	CHEMBL345396	CS(=O)(=O)Nc1ccccc1c2ccc(CO[C@H]3CC[C@@H]([C@H]3OC\C=C/CCC(=O)O)N4CCCCCC4)cc2
CHEMBL3156	CHEMBL161108	OCc1ccccc1c2ccc(CO[C@H]3CC[C@@H]([C@H]3OC\C=C/CCC(=O)O)N4CCCCCC4)cc2
CHEMBL3156	CHEMBL43768	OC(=O)CCn1ccc2cc(NS(=O)(=O)c3ccc(F)cc3)ccc12
CHEMBL3156	CHEMBL351252	CS(=O)(=O)Nc1cccc(c1)c2ccc(COC3CC[C@@H]([C@H]3OC\C=C/CCC(=O)O)N4CCCCCC4)cc2
CHEMBL3156	CHEMBL49535	OC(=O)CCC\C=C/C[C@H]1C2CCC(O2)[C@H]1CNNC(=O)Nc3ccccc3
CHEMBL3156	CHEMBL350642	CS(=O)(=O)Nc1ccccc1c2ccc(COC3CC[C@@H]([C@H]3OC\C=C/CCC(=O)O)N4CCCCCC4)cc2
CHEMBL3156	CHEMBL65780	OC(=O)CCc1cc(CCNS(=O)(=O)c2ccc(Cl)cc2)cc(c1)C(=O)c3ccc(cc3)C#N
CHEMBL3156	CHEMBL417742	COc1ccc(Cc2cc(CCNS(=O)(=O)c3ccc(Cl)cc3)cc(CCC(=O)O)c2)cc1
CHEMBL3156	CHEMBL303097	OC(=O)CCc1cc(CCNS(=O)(=O)c2ccc(Cl)cc2)cc(Cc3cccc(F)c3)c1
CHEMBL3156	CHEMBL162133	OCc1cnccc1c2ccc(CO[C@@H]3CC[C@@H]([C@H]3OC\C=C/CCC(=O)O)N4CCCCCC4)cc2
CHEMBL3156	CHEMBL158875	OCc1cncc(c1)c2ccc(CO[C@@H]3CC[C@@H]([C@H]3OC\C=C/CCC(=O)O)N4CCCCCC4)cc2
CHEMBL3156	CHEMBL159927	NC(=O)c1ccc(cc1)c2ccc(COC3CC[C@@H]([C@H]3OC\C=C/CCC(=O)O)N4CCCCCC4)cc2
CHEMBL3156	CHEMBL421831	NC(=O)Cc1ccc(cc1)c2ccc(COC3CC[C@@H]([C@H]3OC\C=C/CCC(=O)O)N4CCCCCC4)cc2
CHEMBL3156	CHEMBL159517	CCCc1ccncc1c2ccc(CO[C@@H]3CC[C@@H]([C@H]3OC\C=C/CCC(=O)O)N4CCCCCC4)cc2
CHEMBL3156	CHEMBL350579	OC(=O)CC\C=C/CO[C@H]1C(CC[C@@H]1N2CCCCC2)OCc3ccc(cc3)c4ccccc4
CHEMBL3156	CHEMBL65571	CS(=O)(=O)c1ccc(Cc2cc(CCNS(=O)(=O)c3ccc(Cl)cc3)cc(CCC(=O)O)c2)cc1
CHEMBL3156	CHEMBL159447	OC(=O)CCC\C=C(\c1cccnc1)/c2cccc(CCNS(=O)(=O)c3ccccc3)c2
CHEMBL3156	CHEMBL350292	CCc1cnccc1c2ccc(CO[C@@H]3CC[C@@H]([C@H]3OC\C=C/CCC(=O)O)N4CCCCCC4)cc2
CHEMBL3156	CHEMBL348790	OC(=O)CCC\C=C(\c1cccnc1)/c2cccc(CCNS(=O)(=O)c3ccc(I)cc3)c2
CHEMBL3156	CHEMBL66136	CC(c1ccc(F)cc1)c2cc(CCNS(=O)(=O)c3ccc(Cl)cc3)cc(CCC(=O)O)c2
CHEMBL3156	CHEMBL162879	OC(=O)CCC\C=C(\c1cccnc1)/c2cccc(CCNS(=O)(=O)c3ccc(cc3)[N+](=O)[O-])c2
CHEMBL3156	CHEMBL3301673	CCCCCNC(=O)c1coc(n1)[C@H]2[C@@H](Cc3ccccc3CCC(=O)O)[C@@H]4CC[C@H]2O4
CHEMBL3156	CHEMBL63090	OC(=O)CCc1cc(CCNS(=O)(=O)c2ccc(Cl)cc2)cc(Cc3cccnc3)c1
CHEMBL3156	CHEMBL351563	OC(=O)CC\C=C/CO[C@H]1C(CC[C@@H]1N2CCCCCC2)OCc3ccc(cc3)c4ccc(O)cc4
CHEMBL3156	CHEMBL159860	Cc1cnccc1c2ccc(CO[C@@H]3CC[C@@H]([C@H]3OC\C=C/CCC(=O)O)N4CCCCCC4)cc2
CHEMBL3156	CHEMBL44998	OC(=O)CCCc1ccc(NS(=O)(=O)c2ccc(Cl)cc2)cc1
CHEMBL3156	CHEMBL161532	OCCc1ccncc1c2ccc(CO[C@@H]3CC[C@@H]([C@H]3OC\C=C/CCC(=O)O)N4CCCCCC4)cc2
CHEMBL3156	CHEMBL62666	OC(=O)CCc1cc(CCNS(=O)(=O)c2ccc(Cl)cc2)cc(Cc3ccc(F)cc3)c1
CHEMBL3156	CHEMBL43772	OC(=O)CCn1cc(Cc2ccc(F)cc2)c3cc(NS(=O)(=O)c4ccc(Cl)cc4)ccc13
CHEMBL3156	CHEMBL47612	OC(=O)CCn1cc(Cc2cccnc2)c3cc(NS(=O)(=O)c4ccc(F)cc4)ccc13
CHEMBL3156	CHEMBL349625	Cc1ccncc1c2ccc(CO[C@@H]3CC[C@@H]([C@H]3OC\C=C/CCC(=O)O)N4CCCCCC4)cc2
CHEMBL3156	CHEMBL44660	OC(=O)CCn1cc(Cc2ccc(F)cc2)c3cc(NS(=O)(=O)c4ccccc4)ccc13
CHEMBL3156	CHEMBL159581	NC(=O)c1ccccc1c2ccc(COC3CC[C@@H]([C@H]3OC\C=C/CCC(=O)O)N4CCCCCC4)cc2
CHEMBL3156	CHEMBL451553	Cc1c(C)n(CCNS(=O)(=O)c2ccc(F)cc2)c3ccc(CCC(=O)O)cc13
CHEMBL3156	CHEMBL159787	OCc1ccncc1c2ccc(CO[C@@H]3CC[C@@H]([C@H]3OC\C=C/CCC(=O)O)N4CCCCCC4)cc2
CHEMBL3156	CHEMBL352076	CC(=O)NCc1ccc(cc1)c2ccc(COC3CC[C@@H]([C@H]3OC\C=C/CCC(=O)O)N4CCCCCC4)cc2
CHEMBL3156	CHEMBL161252	OCCc1ccccc1c2ccc(COC3CC[C@@H]([C@H]3OC\C=C/CCC(=O)O)N4CCCCCC4)cc2
CHEMBL3156	CHEMBL161240	OCc1ccc(cc1)c2ccc(COC3CC[C@@H]([C@H]3OC\C=C/CCC(=O)O)N4CCCCCC4)cc2
CHEMBL3156	CHEMBL162691	OC(=O)CC\C=C/CO[C@H]1[C@@H](CC[C@@H]1N2CCCCCC2)OCc3ccc(cc3)c4ccncc4
CHEMBL3156	CHEMBL161427	OC(=O)CC\C=C/CO[C@H]1[C@H](CC[C@@H]1N2CCCCC2)OCc3ccc(cc3)c4ccccc4
CHEMBL3156	CHEMBL301098	C[C@H]([C@H](O)\C=C\C1C2CCC(O2)C1C\C=C/CCCC(=O)O)c3ccccc3
CHEMBL3156	CHEMBL102533	Cc1c(Cc2ccncc2)c3cc(CCC(=O)O)ccc3n1CCNS(=O)(=O)c4ccc(F)cc4
CHEMBL3156	CHEMBL159814	NC(=O)Nc1ccccc1c2ccc(COC3CC[C@@H]([C@H]3OC\C=C/CCC(=O)O)N4CCCCCC4)cc2
CHEMBL3156	CHEMBL8273	OC(=O)COc1ccc(CCNS(=O)(=O)c2ccccc2)cc1
CHEMBL3156	CHEMBL47372	Cc1ccc(cc1)S(=O)(=O)Nc2ccc3c(c2)c(Cc4ccc(F)cc4)cn3CCC(=O)O
CHEMBL3156	CHEMBL350111	OC(=O)CC\C=C/CO[C@H]1[C@H](CC[C@@H]1N2CCCCCC2)OCc3ccc(cc3)c4ccccc4
CHEMBL3156	CHEMBL159272	OC(=O)CC\C=C/CO[C@H]1C(CC[C@@H]1N2CCCCCC2)OCc3ccc(cc3)c4ccccc4
CHEMBL3156	CHEMBL161253	OC(=O)CCO\N=C(\c1cccnc1)/c2cccc(CCNS(=O)(=O)c3ccc(I)cc3)c2
CHEMBL3156	CHEMBL103580	Cc1[nH]c2ccc(CCC(=O)O)cc2c1Cc3ccncc3
CHEMBL3156	CHEMBL48128	OC(=O)CCn1cc(Cc2ccc(F)cc2)c3cc(NS(=O)(=O)c4ccc(F)cc4)ccc13
CHEMBL3156	CHEMBL65478	OC(=O)CCc1cc(CCNS(=O)(=O)c2ccc(Cl)cc2)cc(Cc3ccccc3)c1
CHEMBL3156	CHEMBL159275	OCc1cccc(c1)c2ccc(COC3CC[C@@H]([C@H]3OC\C=C/CCC(=O)O)N4CCCCCC4)cc2
CHEMBL3156	CHEMBL162589	OC(=O)CC\C=C/CO[C@@H]1C(CC[C@@H]1N2CCCCC2)OCc3ccc(cc3)c4ccccc4
CHEMBL3156	CHEMBL161746	CNS(=O)(=O)Cc1ccccc1c2ccc(COC3CC[C@@H]([C@H]3OC\C=C/CCC(=O)O)N4CCCCCC4)cc2
CHEMBL3156	CHEMBL65167	COc1ccccc1Cc2cc(CCNS(=O)(=O)c3ccc(Cl)cc3)cc(CCC(=O)O)c2
CHEMBL3156	CHEMBL65779	OC(c1ccc(F)cc1)c2cc(CCNS(=O)(=O)c3ccc(Cl)cc3)cc(CCC(=O)O)c2
CHEMBL3156	CHEMBL66194	COc1ccc(cc1)C(=O)c2cc(CCNS(=O)(=O)c3ccc(Cl)cc3)cc(CCC(=O)O)c2
CHEMBL3156	CHEMBL158576	CCCCc1ccncc1c2ccc(CO[C@@H]3CC[C@@H]([C@H]3OC\C=C/CCC(=O)O)N4CCCCCC4)cc2
CHEMBL3156	CHEMBL350418	OCc1ccc(cc1)c2ccc(CO[C@H]3CC[C@@H]([C@H]3OC\C=C/CCC(=O)O)N4CCCCCC4)cc2
CHEMBL3156	CHEMBL163276	OC(=O)CCCO\N=C(\c1cccnc1)/c2cccc(CCNS(=O)(=O)c3ccc(I)cc3)c2
CHEMBL3156	CHEMBL162409	OCc1ncccc1c2ccc(CO[C@@H]3CC[C@@H]([C@H]3OC\C=C/CCC(=O)O)N4CCCCCC4)cc2
CHEMBL3156	CHEMBL159775	OC(=O)CO\N=C(\c1cccnc1)/c2cccc(CCNS(=O)(=O)c3ccc(I)cc3)c2
CHEMBL3156	CHEMBL432958	Cc1c(Cn2ccnc2)c3cc(CCC(=O)O)ccc3n1CCNS(=O)(=O)c4ccc(F)cc4
CHEMBL3156	CHEMBL295512	OC(=O)CCn1cc(Cn2ccnc2)c3cc(NS(=O)(=O)c4ccc(F)cc4)ccc13
CHEMBL3156	CHEMBL65378	OC(=O)CCc1cc(CCNS(=O)(=O)c2ccc(Cl)cc2)cc(Cc3ccncc3)c1
CHEMBL3156	CHEMBL65121	OC(=O)CCc1cccc(CCNS(=O)(=O)c2ccc(Cl)cc2)c1
CHEMBL3156	CHEMBL161422	OC(=O)CCCC\C=C(\c1cccnc1)/c2cccc(CCNS(=O)(=O)c3ccc(I)cc3)c2
CHEMBL3156	CHEMBL345876	CC(C)(C)c1ccncc1c2ccc(CO[C@@H]3CC[C@@H]([C@H]3OC\C=C/CCC(=O)O)N4CCCCCC4)cc2
CHEMBL4355	CHEMBL3425846	COc1ccc(cc1OC)c2cnc3c(snc3c2)N4CCOCC4
CHEMBL4355	CHEMBL3425866	COc1cc(ccc1OC(=O)C)c2cnc3c(snc3c2)N4CCOCC4
CHEMBL4355	CHEMBL3425878	COc1ccc(cc1OC)c2cnc3c(NC4CCOCC4)snc3c2
CHEMBL4355	CHEMBL1173655	CN(C)C\C=C\C(=O)Nc1cc2c(Nc3ccc(F)c(Cl)c3)ncnc2cc1O[C@H]4CCOC4
CHEMBL4355	CHEMBL3425847	C1CN(CCO1)c2snc3cc(cnc23)c4ccsc4
CHEMBL4355	CHEMBL3425873	COc1ccc(cc1OC)c2cnc3c(NCC4CC4)snc3c2
CHEMBL4355	CHEMBL278041	Oc1ccc(cc1)c2nc(c3ccc(F)cc3)c([nH]2)c4ccncc4
CHEMBL4355	CHEMBL1789941	N#CC[C@H](C1CCCC1)n2cc(cn2)c3ncnc4[nH]ccc34
CHEMBL4355	CHEMBL3425865	COc1cc(cc(OC)c1OC)c2cnc3c(snc3c2)N4CCOCC4
CHEMBL4355	CHEMBL3754235	CCC(C)Oc1snc2cc(cnc12)c3ccc(OC)c(OC)c3
CHEMBL4355	CHEMBL607707	CCOc1cc2ncc(C#N)c(Nc3ccc(F)c(Cl)c3)c2cc1NC(=O)\C=C\CN(C)C
CHEMBL4355	CHEMBL31965	Fc1ccc(Nc2ncnc3cc(OCCCN4CCOCC4)c(NC(=O)C=C)cc23)cc1Cl
CHEMBL4355	CHEMBL1421	Cc1nc(Nc2ncc(s2)C(=O)Nc3c(C)cccc3Cl)cc(n1)N4CCN(CCO)CC4
CHEMBL4355	CHEMBL1287853	Cc1cnc(Nc2ccc(OCCN3CCCC3)cc2)nc1Nc4cccc(c4)S(=O)(=O)NC(C)(C)C
CHEMBL4355	CHEMBL3425868	COc1cc(ccc1O)c2cnc3c(snc3c2)N4CCOCC4
CHEMBL4355	CHEMBL3753017	COc1ccc(cc1OC)c2cnc3c(OC(C)C)snc3c2
CHEMBL4355	CHEMBL3425867	COc1cc(ccc1N)c2cnc3c(snc3c2)N4CCOCC4
CHEMBL4355	CHEMBL3425877	COc1ccc(cc1OC)c2cnc3c(snc3c2)N4CCC(O)CC4
CHEMBL4355	CHEMBL1725279	Oc1c2ccccc2c3N=Nc4cccc1c34
CHEMBL4355	CHEMBL939	COc1cc2ncnc(Nc3ccc(F)c(Cl)c3)c2cc1OCCCN4CCOCC4
CHEMBL4355	CHEMBL3425872	COc1ccc(cc1OC)c2cnc3c(snc3c2)N4CCCC4
CHEMBL4355	CHEMBL509032	COc1cc(ccc1Nc2ncc(Cl)c(Nc3ccccc3S(=O)(=O)C(C)C)n2)N4CCC(CC4)N5CCN(C)CC5
CHEMBL4355	CHEMBL1721885	Cc1[nH]c(\C=C\2/C(=O)Nc3ccc(F)cc23)c(C)c1C(=O)NC[C@H](O)CN4CCOCC4
CHEMBL4355	CHEMBL24828	COc1cc2c(Nc3ccc(Br)cc3F)ncnc2cc1OCC4CCN(C)CC4
CHEMBL4355	CHEMBL535	CCN(CC)CCNC(=O)c1c(C)[nH]c(\C=C\2/C(=O)Nc3ccc(F)cc23)c1C
CHEMBL4355	CHEMBL3425859	C1CN(CCO1)c2snc3cc(cnc23)c4cccs4
CHEMBL4355	CHEMBL288441	COc1cc(Nc2c(cnc3cc(OCCCN4CCN(C)CC4)c(OC)cc23)C#N)c(Cl)cc1Cl
CHEMBL4355	CHEMBL386051	CSc1cccc(Nc2ncc3C=C(C(=O)N(C)c3n2)c4c(Cl)cccc4Cl)c1
CHEMBL4355	CHEMBL3425863	COc1cc(OC)cc(c1)c2cnc3c(snc3c2)N4CCOCC4
CHEMBL4355	CHEMBL10	C[S+]([O-])c1ccc(cc1)c2nc(c3ccc(F)cc3)c([nH]2)c4ccncc4
CHEMBL4355	CHEMBL553	COCCOc1cc2ncnc(Nc3cccc(c3)C#C)c2cc1OCCOC
CHEMBL4355	CHEMBL388978	CN[C@@H]1C[C@H]2O[C@@](C)([C@@H]1OC)n3c4ccccc4c5c6CNC(=O)c6c7c8ccccc8n2c7c35
CHEMBL4355	CHEMBL603469	C[C@]12O[C@H](C[C@]1(O)CO)n3c4ccccc4c5c6C(=O)NCc6c7c8ccccc8n2c7c35
CHEMBL261	CHEMBL3798446	NS(=O)(=O)c1ccc(cc1Cl)C(=O)Cn2cnc3ccccc23
CHEMBL261	CHEMBL2010990	CC1=C(Cc2ccccc2)C(=O)NC(=N1)SCC(=O)c3ccc(cc3)S(=O)(=O)N
CHEMBL261	CHEMBL2443190	CCCc1cnc(SCC(=O)c2ccc(c(Cl)c2)S(=O)(=O)N)nc1
CHEMBL261	CHEMBL2333401	NS(=O)(=O)c1ccc(SCCc2ccccc2)cc1
CHEMBL261	CHEMBL2333400	CCCSc1ccc(cc1)S(=O)(=O)N
CHEMBL261	CHEMBL1271521	NS(=O)(=O)c1ccc(Nc2ncnc(NCc3ccccc3)c2[N+](=O)[O-])cc1
CHEMBL261	CHEMBL2011000	CCc1cnc(SCC(=O)c2ccc(cc2)S(=O)(=O)N)nc1
CHEMBL261	CHEMBL2443194	CC1=CC(=O)NC(=N1)SCC(=O)c2ccc(c(Cl)c2)S(=O)(=O)N
CHEMBL261	CHEMBL2011153	CCCc1cnc(SCC(=O)c2ccc(cc2)S(=O)(=O)N)nc1
CHEMBL261	CHEMBL3797893	NS(=O)(=O)c1c(F)c(F)c(N2CCCCC2)c(F)c1F
CHEMBL261	CHEMBL2443198	CCCC1=CC(=O)NC(=N1)SCC(=O)c2ccc(c(Cl)c2)S(=O)(=O)N
CHEMBL261	CHEMBL2333411	NS(=O)(=O)c1c(F)c(F)c(Sc2nc3ccccc3s2)c(F)c1F
CHEMBL261	CHEMBL2443201	CC(C)(C)C1=CC(=O)NC(=N1)SCC(=O)c2cccc(c2)S(=O)(=O)N
CHEMBL261	CHEMBL3797385	NS(=O)(=O)c1ccc(cc1)C(=O)Cn2cnc3ccccc23
CHEMBL261	CHEMBL2010992	CCCC1=CC(=O)NC(=N1)SCC(=O)c2ccc(cc2)S(=O)(=O)N
CHEMBL261	CHEMBL2333410	Cc1cc(C)nc(Sc2c(F)c(F)c(c(F)c2F)S(=O)(=O)N)n1
CHEMBL261	CHEMBL2333814	NS(=O)(=O)c1c(F)c(F)c(NCCCCCC(=O)O)c(F)c1F
CHEMBL261	CHEMBL2010998	Cc1cc(C)nc(SCC(=O)c2ccc(cc2)S(=O)(=O)N)n1
CHEMBL261	CHEMBL2333815	NS(=O)(=O)c1c(F)c(F)c(Sc2ccccc2)c(F)c1F
CHEMBL261	CHEMBL2333415	NS(=O)(=O)c1c(F)c(F)c(N\N=C\c2ccccc2)c(F)c1F
CHEMBL261	CHEMBL2333407	NS(=O)(=O)c1c(F)c(F)c(c(F)c1F)S(=O)(=O)CCc2ccccc2
CHEMBL261	CHEMBL2333414	NNc1c(F)c(F)c(c(F)c1F)S(=O)(=O)N
CHEMBL261	CHEMBL2011154	CCCCc1cnc(SCC(=O)c2ccc(cc2)S(=O)(=O)N)nc1
CHEMBL261	CHEMBL2333403	NS(=O)(=O)c1c(F)c(F)c(SCc2ccccc2)c(F)c1F
CHEMBL261	CHEMBL2333404	NS(=O)(=O)c1c(F)c(F)c(NCc2ccccc2)c(F)c1F
CHEMBL261	CHEMBL2333398	NS(=O)(=O)c1c(F)c(F)c(SC2=S=Nn3c2nc4ccccc34)c(F)c1F
CHEMBL261	CHEMBL1233768	COc1ncnc(NCCc2ccc(cc2)S(=O)(=O)N)c1[N+](=O)[O-]
CHEMBL261	CHEMBL2443202	CCOC(=O)C1=CN=C(NC1=O)SCC(=O)c2ccc(c(Cl)c2)S(=O)(=O)N
CHEMBL261	CHEMBL2333405	NS(=O)(=O)c1c(F)c(F)c(NCCc2ccc(O)cc2)c(F)c1F
CHEMBL261	CHEMBL2010993	CC(C)(C)C1=CC(=O)NC(=N1)SCC(=O)c2ccc(Cl)c(c2)S(=O)(=O)N
CHEMBL261	CHEMBL2333816	NS(=O)(=O)c1c(F)c(F)c(c(F)c1F)S(=O)(=O)c2ccccc2
CHEMBL261	CHEMBL2333402	NS(=O)(=O)c1c(F)c(F)c(Oc2ccccc2)c(F)c1F
CHEMBL261	CHEMBL3799577	CNc1c(F)c(c(F)c(F)c1S(=O)(=O)CCc2ccccc2)S(=O)(=O)N
CHEMBL261	CHEMBL2443200	CC(C)(C)C1=CC(=O)NC(=N1)SCC(=O)c2ccc(c(Cl)c2)S(=O)(=O)N
CHEMBL261	CHEMBL2333416	NS(=O)(=O)c1c(F)c(F)c(SCCO)c(F)c1F
CHEMBL261	CHEMBL2333406	NS(=O)(=O)c1c(F)c(F)c(SCCc2ccccc2)c(F)c1F
CHEMBL261	CHEMBL2333420	NS(=O)(=O)c1c(F)c(F)c(SCCC(=O)O)c(F)c1F
CHEMBL261	CHEMBL18	CCOc1ccc2nc(sc2c1)S(=O)(=O)N
CHEMBL261	CHEMBL234507	NS(=O)(=O)c1ccc2nc3C(=S=Nn3c2c1)N4CCOCC4
CHEMBL261	CHEMBL2333417	NS(=O)(=O)c1c(F)c(F)c(c(F)c1F)S(=O)(=O)CCO
CHEMBL261	CHEMBL2443188	NS(=O)(=O)c1ccc(cc1Cl)C(=O)CSc2ncccn2
CHEMBL261	CHEMBL2443206	CCc1cnc(SCC(=O)c2ccc(c(Cl)c2)S(=O)(=O)N)nc1
CHEMBL261	CHEMBL67511	NS(=O)(=O)C(F)(F)F
CHEMBL261	CHEMBL1233725	COc1ncnc(NCc2ccc(cc2)S(=O)(=O)N)c1[N+](=O)[O-]
CHEMBL261	CHEMBL2010996	CCOC(=O)C1=CN=C(NC1=O)SCC(=O)c2ccc(cc2)S(=O)(=O)N
CHEMBL261	CHEMBL2333397	NS(=O)(=O)c1c(F)c(F)c(NC23CC4CC(CC(C4)C2)C3)c(F)c1F
CHEMBL261	CHEMBL2333408	NS(=O)(=O)c1c(F)c(F)c(N2CCOCC2)c(F)c1F
CHEMBL261	CHEMBL2011158	NS(=O)(=O)c1ccc(cc1)C(=O)CSc2ccccc2
CHEMBL261	CHEMBL1271467	CSc1nc(Cl)c(C=O)c(NCCc2ccc(cc2)S(=O)(=O)N)n1
CHEMBL261	CHEMBL2011156	NS(=O)(=O)c1ccc(cc1)C(=O)CSc2ncccn2
CHEMBL261	CHEMBL2333413	NS(=O)(=O)c1c(F)c(F)c(F)c(F)c1F
CHEMBL261	CHEMBL2333412	NS(=O)(=O)c1c(F)c(F)cc(F)c1F
CHEMBL261	CHEMBL3799945	COc1ccc(CNc2c(F)c(F)c(F)c(F)c2S(=O)(=O)N)cc1
CHEMBL261	CHEMBL1233735	CSc1nc(Cl)c(C=O)c(NCc2ccc(cc2)S(=O)(=O)N)n1
CHEMBL261	CHEMBL1233727	NS(=O)(=O)c1ccc(CNc2ncnc(NCc3ccccc3)c2[N+](=O)[O-])cc1
CHEMBL261	CHEMBL2443192	CCCCc1cnc(SCC(=O)c2ccc(c(Cl)c2)S(=O)(=O)N)nc1
CHEMBL261	CHEMBL2333418	CCCSc1c(F)c(F)c(c(F)c1F)S(=O)(=O)N
CHEMBL261	CHEMBL2443204	Cc1cc(C)nc(SCC(=O)c2ccc(c(Cl)c2)S(=O)(=O)N)n1
CHEMBL261	CHEMBL2010988	CC1=CC(=O)NC(=N1)SCC(=O)c2ccc(cc2)S(=O)(=O)N
CHEMBL261	CHEMBL2010994	CC(C)(C)C1=CC(=O)NC(=N1)SCC(=O)c2ccc(cc2)S(=O)(=O)N
CHEMBL261	CHEMBL1272285	CSc1nc(Cl)c(C#N)c(NCc2ccc(cc2)S(=O)(=O)N)n1
CHEMBL261	CHEMBL2443196	CC1=C(Cc2ccccc2)C(=O)NC(=N1)SCC(=O)c3ccc(c(Cl)c3)S(=O)(=O)N
CHEMBL261	CHEMBL2333419	NS(=O)(=O)c1c(F)c(F)c(SCC(=O)O)c(F)c1F
CHEMBL261	CHEMBL2333399	NS(=O)(=O)c1c(F)c(F)c(Sc2nc(c3ccccc3)c([nH]2)c4ccccc4)c(F)c1F
CHEMBL261	CHEMBL2333409	Cc1cc(C)c(CSc2c(F)c(F)c(c(F)c2F)S(=O)(=O)N)c(C)c1
CHEMBL5076	CHEMBL417096	NCCCCCc1c[nH]cn1
CHEMBL5076	CHEMBL361775	CC(C)N1CCN(CC1)c2nc3ccccc3s2
CHEMBL5076	CHEMBL510187	CCCN1CCN(CC1)c2nc3ccccc3s2
CHEMBL5076	CHEMBL88051	[O-][N+](=O)c1ccc(cc1)c2c[nH]c(SCCc3c[nH]cn3)n2
CHEMBL5076	CHEMBL15153	C(COc1ccc(Nc2ccnc3ccccc23)cc1)CN4CCCCC4
CHEMBL5076	CHEMBL2283081	Cl.Cl.CN(CCCCN1CCN(CCCCCCCCCOc2ccccc2)CC1)C(=O)C
CHEMBL5076	CHEMBL290613	CC(=O)c1ccc(OCc2ccc(CN3CCCC3)cc2)cc1.OC(=O)C(=O)O
CHEMBL5076	CHEMBL330688	CCCCCCOCCCc1c[nH]cn1.OC(=O)\C=C/C(=O)O
CHEMBL5076	CHEMBL471715	CCCN1CCN(CC1)c2nc3cnccc3[nH]2
CHEMBL5076	CHEMBL2283084	Cl.Cl.Cl.CN(CCCCN1CCN(CCCCCCCCCOc2ccccc2)CC1)Cc3ccccc3
CHEMBL5076	CHEMBL2437425	Nc1cc(CN2CCC(CC2)C(=O)N3CCC(CC3)N4C(=O)N(CC(F)(F)F)c5cc(F)ccc45)ccn1
CHEMBL5076	CHEMBL200189	C(CCc1ccccc1)CN2CCC(Cc3c[nH]cn3)CC2
CHEMBL5076	CHEMBL130958	CC(C)(C)CCCOCCCc1c[nH]cn1
CHEMBL5076	CHEMBL12160	C\N=C(/S)\NCCCCc1c[nH]cn1
CHEMBL5076	CHEMBL80253	[O-][N+](=O)c1ccc(OCCCN2CCC(CC2)Nc3nc4ccccc4s3)cc1
CHEMBL5076	CHEMBL2437427	Nc1cc(CN2CCC(CC2)C(=O)N3CCC(CC3)N4C(=O)N(C5CCCC5)c6cc(F)ccc46)ccn1
CHEMBL5076	CHEMBL308717	CCC\N=C(/S)\NCCCCCc1c[nH]cn1
CHEMBL5076	CHEMBL128635	CC(NC(=O)OCCCc1c[nH]cn1)C2(C)CC2
CHEMBL5076	CHEMBL83287	C(Cc1c[nH]cn1)Sc2nc(c[nH]2)c3ccccc3
CHEMBL5076	CHEMBL575880	CCCN1CCN(CC1)c2nc3cnccc3s2
CHEMBL5076	CHEMBL48207	Cc1ccccc1C\N=C(/S)\N2CCC(CC2)c3c[nH]cn3
CHEMBL5076	CHEMBL329116	CCCCCCCOCCCc1c[nH]cn1.OC(=O)\C=C/C(=O)O
CHEMBL5076	CHEMBL72424	CC\N=C(/S)\NCCCCCc1c[nH]cn1
CHEMBL5076	CHEMBL514924	Br.CCCCCN(C)CCc1cnc(s1)N2CCN(CCC)CC2
CHEMBL5076	CHEMBL2283087	Cl.Cl.Cl.CCCN(C)CCCCN1CCN(CCCCCCCCCOc2ccccc2)CC1
CHEMBL5076	CHEMBL239975	Fc1ccc(cc1)C(=O)N2CCN(C(=O)C2)c3ccc(OCCCN4CCCCC4)cc3
CHEMBL5076	CHEMBL475323	Br.CCCN1CCN(CC1)c2ncc(CCN(C)C)s2
CHEMBL5076	CHEMBL44220	C\N=C(/S)\NCCCCCc1c[nH]cn1
CHEMBL5076	CHEMBL308244	Clc1cccc(c1)S(=O)(=O)NCCCCc2c[nH]cn2
CHEMBL5076	CHEMBL379445	CCN(CC)Cc1ccc(OCCCN2CCC(Cc3c[nH]cn3)CC2)cc1
CHEMBL5076	CHEMBL2297875	Br.Br.CCCN1CCN(CC1)c2ncc(CCN(C)C(=O)c3ccccc3)s2
CHEMBL5076	CHEMBL68475	FC(F)(F)Oc1ccc(cc1)S(=O)(=O)NCCCCc2c[nH]cn2
CHEMBL5076	CHEMBL70148	Clc1ccc(cc1)S(=O)(=O)NCCCCCc2c[nH]cn2
CHEMBL5076	CHEMBL336499	CC1(C)C(NC(=O)OCCCc2c[nH]cn2)C1(C)C
CHEMBL5076	CHEMBL1222864	O=C(C1CCN(Cc2ccncc2)CC1)N3CCC(CC3)N4C(=O)N(CCN5CCOCC5)c6ccccc46
CHEMBL5076	CHEMBL1788247	C[C@@H](NC(=O)OCCCc1c[nH]cn1)C2CCCCC2
CHEMBL5076	CHEMBL340932	O=C(NC(C1CC1)C2CC2)OCCCc3c[nH]cn3
CHEMBL5076	CHEMBL380584	O=C(CCOc1ccccc1)N2CCC(Cc3c[nH]cn3)CC2
CHEMBL5076	CHEMBL439689	CN(C)CCCOc1ccc(CCCN2CCC(Cc3c[nH]cn3)CC2)cc1
CHEMBL5076	CHEMBL1222717	COCCN1C(=O)N(C2CCN(CC2)C(=O)C3CCN(Cc4ccncc4)CC3)c5ccccc15
CHEMBL5076	CHEMBL73242	CC\N=C(/S)\NCCCc1c[nH]cn1
CHEMBL5076	CHEMBL2437431	Nc1cc(CN2CCC(CC2)C(=O)N3CCC(CC3)N4C(=O)N(c5ccccn5)c6cc(F)ccc46)ccn1
CHEMBL5076	CHEMBL200139	O=C(CCN1CCC(Cc2c[nH]cn2)CC1)NC3CCCCC3
CHEMBL5076	CHEMBL69901	Clc1ccc(cc1)S(=O)(=O)NCCCCc2c[nH]cn2
CHEMBL5076	CHEMBL200941	COc1ccc(NC(=O)CCN2CCC(Cc3c[nH]cn3)CC2)cc1
CHEMBL5076	CHEMBL200540	O=S(=O)(CCCN1CCC(Cc2c[nH]cn2)CC1)c3ccccc3
CHEMBL5076	CHEMBL14364	Clc1ccc2c(Nc3ccc(OCCCN4CCCCC4)cc3)ccnc2c1
CHEMBL5076	CHEMBL69456	Cc1ccc(cc1)S(=O)(=O)NCCCCc2c[nH]cn2
CHEMBL5076	CHEMBL14484	C(CCc1ccc(OCCCN2CCCCC2)cc1)CNc3ccnc4ccccc34
CHEMBL5076	CHEMBL276938	C(COc1ccc(CCNc2ccnc3ccccc23)cc1)CN4CCCCC4
CHEMBL5076	CHEMBL88048	O=S(=O)(Oc1ccc(cc1)c2c[nH]c(SCCc3c[nH]cn3)n2)c4ccccc4
CHEMBL5076	CHEMBL200519	Clc1ccc(cc1)C(=O)NCCN2CCC(Cc3c[nH]cn3)CC2
CHEMBL5076	CHEMBL503019	Br.CCCCC(=O)N(C)CCc1cnc(s1)N2CCN(CCC)CC2
CHEMBL5076	CHEMBL425765	O=C(N1CCNCC1)c2ccc(OCCCN3CCC(Cc4c[nH]cn4)CC3)cc2
CHEMBL5076	CHEMBL462605	Clc1ccc(CCCOCCCN2CCCCC2)cc1
CHEMBL5076	CHEMBL38123	OC(=O)C(=O)O.C(Oc1ccc(cc1)n2ccnc2)c3ccc(CN4CCCCC4)cc3
CHEMBL5076	CHEMBL439758	CCC\N=C(/S)\NCCCc1c[nH]cn1
CHEMBL5076	CHEMBL128714	CC(CC(C)(C)C)OCCCc1c[nH]cn1
CHEMBL5076	CHEMBL69551	O=S(=O)(NCCCCc1c[nH]cn1)c2ccccc2
CHEMBL5076	CHEMBL288757	Brc1cccc(CNC(=S)N2CCC(CC2)c3c[nH]cn3)c1
CHEMBL5076	CHEMBL473296	Br.CCCN1CCN(CC1)c2ncc(CCN(C)CCCCCc3ccccc3)s2
CHEMBL5076	CHEMBL394144	C[C@@H]1CCCN1CCCOc2ccc(cc2)N3CCN(CC3=O)C(=O)c4ccc(F)cc4.OC=O
CHEMBL5076	CHEMBL205129	C(COc1ccc(CCN2CCCCC2)cc1)CN3CCC(Cc4c[nH]cn4)CC3
CHEMBL5076	CHEMBL305929	S=C(NCCCCCc1c[nH]cn1)NCCc2ccccc2
CHEMBL5076	CHEMBL204742	O=C(N1CCCCC1)c2ccc(OCCCN3CCC(Cc4c[nH]cn4)CC3)nc2
CHEMBL5076	CHEMBL1222718	CCOCCN1C(=O)N(C2CCN(CC2)C(=O)C3CCN(Cc4ccncc4)CC3)c5ccccc15
CHEMBL5076	CHEMBL514976	Br.CCCN(C)CCc1cnc(s1)N2CCN(CCC)CC2
CHEMBL5076	CHEMBL91523	CCCCCCCCOCCCc1c[nH]cn1.OC(=O)\C=C/C(=O)O
CHEMBL5076	CHEMBL447370	C=CCN1CCN(CC1)c2nc3ccccc3s2
CHEMBL5076	CHEMBL200244	CCCCCCC(=O)N1CCC(Cc2c[nH]cn2)CC1
CHEMBL5076	CHEMBL268229	C[C@@H](N)Cc1c[nH]cn1
CHEMBL5076	CHEMBL380525	C(COc1cccc(CN2CCCCC2)c1)CN3CCC(Cc4c[nH]cn4)CC3
CHEMBL5076	CHEMBL14690	Clc1ccc(CNC(=N)SCCCc2c[nH]cn2)cc1
CHEMBL5076	CHEMBL2437428	Nc1cc(CN2CCC(CC2)C(=O)N3CCC(CC3)N4C(=O)N(CC5CCCCC5)c6cc(F)ccc46)ccn1
CHEMBL5076	CHEMBL200453	Clc1ccc(NC(=O)CCCN2CCC(Cc3c[nH]cn3)CC2)cc1
CHEMBL5076	CHEMBL2437423	Nc1cc(CN2CCC(CC2)C(=O)N3CCC(CC3)N4C(=O)N(CCCC(F)(F)F)c5cc(F)ccc45)ccn1
CHEMBL5076	CHEMBL15056	C(COc1ccc(CCNc2c3CCCCc3nc4ccccc24)cc1)CN5CCCCC5
CHEMBL5076	CHEMBL131366	CC(C)C(C)NC(=O)OCCCc1c[nH]cn1
CHEMBL5076	CHEMBL306077	CC(C)\N=C(/S)\NCCCCc1c[nH]cn1
CHEMBL5076	CHEMBL69279	O=S(=O)(NCCCCCc1c[nH]cn1)c2ccccc2
CHEMBL5076	CHEMBL68764	CC(C)(C)c1ccc(cc1)S(=O)(=O)NCCCCc2c[nH]cn2
CHEMBL5076	CHEMBL2297874	Br.Br.CCCN1CCN(CC1)c2ncc(CCN(C)C(=O)c3ccc(C)cc3)s2
CHEMBL5076	CHEMBL419975	CC(NC(=O)OCCCc1c[nH]cn1)C2CC2
CHEMBL5076	CHEMBL45342	O=C(NCCCc1c[nH]cn1)NC2CCCCC2
CHEMBL5076	CHEMBL66439	CC(C)S(=O)(=O)NCCCCc1c[nH]cn1
CHEMBL5076	CHEMBL2297873	Br.Br.CCCN1CCN(CC1)c2ncc(CCN(C)C(=O)c3ccc(Cl)cc3)s2
CHEMBL5076	CHEMBL112723	CC(NC(=O)OCCCc1c[nH]cn1)C(C)(C)C
CHEMBL5076	CHEMBL69594	O=S(=O)(Cc1ccccc1)NCCCCc2c[nH]cn2
CHEMBL5076	CHEMBL14868	C(CCc1ccc(OCCCN2CCCCC2)cc1)CNc3c4CCCCc4nc5ccccc35
CHEMBL5076	CHEMBL377500	O=C(Nc1nccs1)N2CCC(Cc3c[nH]cn3)CC2
CHEMBL5076	CHEMBL200267	C(COc1ccccc1)CN2CCC(Cc3c[nH]cn3)CC2
CHEMBL5076	CHEMBL14754	C(CNc1c2CCCCc2nc3ccccc13)Cc4ccc(OCCCN5CCCCC5)cc4
CHEMBL5076	CHEMBL128773	CC(C)(C)C(NC(=O)OCCCc1c[nH]cn1)C(C)(C)C
CHEMBL5076	CHEMBL2283080	Cl.Cl.CN(CCCCN1CCN(CCCCCCCCCOc2ccccc2)CC1)C(=O)C(F)(F)F
CHEMBL5076	CHEMBL554031	NCCCCCCc1c[nH]cn1
CHEMBL5076	CHEMBL50868	S=C(NCc1ccccc1)N2CCC(CC2)c3c[nH]cn3
CHEMBL5076	CHEMBL131476	O=C(NC(C1CCCCC1)c2ccccc2)OCCCc3c[nH]cn3
CHEMBL5076	CHEMBL2437424	CC(C)CN1C(=O)N(C2CCN(CC2)C(=O)C3CCN(Cc4ccnc(N)c4)CC3)c5ccc(F)cc15
CHEMBL5076	CHEMBL203604	NC(=O)C1CCN(Cc2ccc(OCCCN3CCC(Cc4c[nH]cn4)CC3)cc2)CC1
CHEMBL5076	CHEMBL371730	Clc1ccc(NC(=O)CCN2CCC(Cc3c[nH]cn3)CC2)cc1
CHEMBL5076	CHEMBL2283093	Cl.Cl.Cl.NCCCCN1CCN(CCCCCCCOc2ccccc2)CC1
CHEMBL5076	CHEMBL203983	Nc1ncc(cn1)c2ccc(OCCCN3CCC(Cc4c[nH]cn4)CC3)cc2
CHEMBL5076	CHEMBL378821	O=C(Nc1ncccn1)N2CCC(Cc3c[nH]cn3)CC2
CHEMBL5076	CHEMBL14587	Clc1ccc2c(NCCc3ccc(OCCCN4CCCCC4)cc3)ccnc2c1
CHEMBL5076	CHEMBL544243	Cl.CC(=O)c1ccc(OCc2ccc(CN3CCCCCC3)cc2)cc1
CHEMBL5076	CHEMBL1222485	O=C(C1CCN(Cc2ccncc2)CC1)N3CCC(CC3)N4C(=O)Nc5ccccc45
CHEMBL5076	CHEMBL66438	CN(CCCCc1c[nH]cn1)S(=O)(=O)c2ccc(Cl)cc2
CHEMBL5076	CHEMBL1222938	O=C(C1CCN(Cc2ccncc2)CC1)N3CCC(CC3)N4C(=O)N(Cc5ccccc5)c6ccccc46
CHEMBL5076	CHEMBL200643	Clc1cccc(NCCCN2CCC(Cc3c[nH]cn3)CC2)c1
CHEMBL5076	CHEMBL310028	S=C(NCCCCCCc1c[nH]cn1)Nc2ccccc2
CHEMBL5076	CHEMBL373010	Clc1ccc(CCCCN2CCC(Cc3c[nH]cn3)CC2)cc1
CHEMBL5076	CHEMBL474715	Br.CCCN1CCN(CC1)c2ncc(CCNC)s2
CHEMBL5076	CHEMBL494982	CC1CC(C)(C)N=C(O1)c2cccc(Cc3c[nH]cn3)c2
CHEMBL5076	CHEMBL19010	Ic1ccc(COCCCc2c[nH]cn2)cc1
CHEMBL5076	CHEMBL203910	CN(C)CCCOc1ccc(CN2CCC(Cc3c[nH]cn3)CC2)cc1
CHEMBL5076	CHEMBL72571	S=C(NCCCCCc1c[nH]cn1)NC2CCCCC2
CHEMBL5076	CHEMBL2437429	Nc1cc(CN2CCC(CC2)C(=O)N3CCC(CC3)N4C(=O)N(c5ccc(F)c(F)c5)c6cc(F)ccc46)ccn1
CHEMBL5076	CHEMBL39951	OC(=O)C(=O)O.O=C(C1CCCC1)c2ccc(OCc3ccc(CN4CCCCC4)cc3)cc2
CHEMBL5076	CHEMBL45056	Clc1ccc(Cc2noc(CCCc3c[nH]cn3)n2)cc1
CHEMBL5076	CHEMBL314614	Clc1ccc(cc1)c2c[nH]c(SCCc3c[nH]cn3)n2
CHEMBL5076	CHEMBL2297885	Br.Br.Br.CCCN1CCN(CC1)c2nc(CCN(C)Cc3ccccc3)cs2
CHEMBL5076	CHEMBL203263	Clc1ccc(CNCCCCCc2c[nH]cn2)cc1
CHEMBL5076	CHEMBL128585	O=C(NC(C1CC1)c2ccccc2)OCCCc3c[nH]cn3
CHEMBL5076	CHEMBL87911	[O-][N+](=O)c1cccc(c1)c2c[nH]c(SCCc3c[nH]cn3)n2
CHEMBL5076	CHEMBL373000	Clc1cccc(NC(=O)CCN2CCC(Cc3c[nH]cn3)CC2)c1
CHEMBL5076	CHEMBL204301	C(CCN1CCC(Cc2c[nH]cn2)CC1)COc3ccc(CN4CCCCC4)cc3
CHEMBL5076	CHEMBL274041	C(CNc1ccnc2ccccc12)Cc3ccc(OCCCN4CCCCC4)cc3
CHEMBL5076	CHEMBL412882	Clc1ccc(CNC(=S)N2CCC(CC2)c3c[nH]cn3)cc1
CHEMBL5076	CHEMBL1222799	CCOCCCN1C(=O)N(C2CCN(CC2)C(=O)C3CCN(Cc4ccncc4)CC3)c5ccccc15
CHEMBL5076	CHEMBL383825	O=C(CCN1CCC(Cc2c[nH]cn2)CC1)Nc3ccccc3
CHEMBL5076	CHEMBL2437420	COCCN1C(=O)N(C2CCN(CC2)C(=O)C3CCN(Cc4ccnc(N)c4)CC3)c5ccccc15
CHEMBL5076	CHEMBL416053	OC(=O)C(=O)O.C(Oc1ccc(CN2CCCCC2)cc1)c3ccc(CN4CCCCC4)cc3
CHEMBL5076	CHEMBL308913	S=C(NCCCCc1c[nH]cn1)NCCc2ccccc2
CHEMBL5076	CHEMBL381717	CN(C)CCCOc1ccc(CN2CCCCC2)cc1
CHEMBL5076	CHEMBL204235	C(COc1ccc(CN2CCCCC2)nc1)CN3CCC(Cc4c[nH]cn4)CC3
CHEMBL5076	CHEMBL373263	COC(=O)c1ccc(NC(=O)CCN2CCC(Cc3c[nH]cn3)CC2)cc1
CHEMBL5076	CHEMBL200853	O=C(CCCc1ccccc1)N2CCC(Cc3c[nH]cn3)CC2
CHEMBL5076	CHEMBL348656	C(CCc1c[nH]cn1)CNCCc2c[nH]c(CCC(c3ccccc3)c4ccccc4)n2
CHEMBL5076	CHEMBL474716	Br.CCCN1CCN(CC1)c2ncc(CCN(C)C=O)s2
CHEMBL5076	CHEMBL420181	Clc1ccc(cc1)S(=O)(=O)N(CCCCc2c[nH]cn2)CCCCn3ccnc3
CHEMBL5076	CHEMBL313803	OC(=O)\C=C/C(=O)O.C(COCCC1CCCCC1)Cc2c[nH]cn2
CHEMBL5076	CHEMBL300012	Ic1cccc(CNC(=S)N2CCC(CC2)c3c[nH]cn3)c1
CHEMBL5076	CHEMBL66994	Clc1ccc(CN(CCCCc2c[nH]cn2)S(=O)(=O)c3ccc(Cl)cc3)cc1
CHEMBL5076	CHEMBL68336	[O-][N+](=O)c1ccc(cc1)S(=O)(=O)NCCCCCc2c[nH]cn2
CHEMBL5076	CHEMBL493014	CC(C)(C)C#Cc1cccc(Cc2c[nH]cn2)c1
CHEMBL5076	CHEMBL2437430	Nc1cc(CN2CCC(CC2)C(=O)N3CCC(CC3)N4C(=O)N(c5cc(F)cc(F)c5)c6cc(F)ccc46)ccn1
CHEMBL5076	CHEMBL70811	S=C(NCCCCCc1c[nH]cn1)NCc2ccccc2
CHEMBL5076	CHEMBL448787	CC(C)\N=C(/S)\NCCCc1c[nH]cn1
CHEMBL5076	CHEMBL70603	CC(C)\N=C(/S)\NCCCCCc1c[nH]cn1
CHEMBL5076	CHEMBL2297872	Br.Br.CCCN1CCN(CC1)c2ncc(CCN(C)C(=O)c3ccc(cc3)[N+](=O)[O-])s2
CHEMBL5076	CHEMBL131117	CC(C)(C)CCCCOCCCc1c[nH]cn1
CHEMBL5076	CHEMBL2283097	Cl.Cl.Cl.NCCCN1CCN(CCCCCCCOc2ccccc2)CC1
CHEMBL5076	CHEMBL515121	Br.CCCN1CCN(CC1)c2ncc(CCN(C)C(=O)CC)s2
CHEMBL5076	CHEMBL48528	Clc1cccc(CNC(=S)N2CCC(CC2)c3c[nH]cn3)c1
CHEMBL5076	CHEMBL50873	Ic1ccccc1CNC(=S)N2CCC(CC2)c3c[nH]cn3
CHEMBL5076	CHEMBL71941	FC(F)(F)Oc1ccc(cc1)S(=O)(=O)NCCCCCc2c[nH]cn2
CHEMBL5076	CHEMBL309819	CC\N=C(/S)\NCCCCc1c[nH]cn1
CHEMBL5076	CHEMBL1222865	CN(C)CCCN1C(=O)N(C2CCN(CC2)C(=O)C3CCN(Cc4ccncc4)CC3)c5ccccc15
CHEMBL5076	CHEMBL2437417	Nc1cc(CN2CCC(CC2)C(=O)N3CCC(CC3)N4C(=O)N(CCCC(F)(F)F)c5ccccc45)ccn1
CHEMBL5076	CHEMBL429458	OC=O.Fc1ccc(cc1)C(=O)N2CCN(C(=O)C2)c3ccc(OCCCN4CCCC4)cc3
CHEMBL5076	CHEMBL70897	S=C(NCCCCc1c[nH]cn1)Nc2ccccc2
CHEMBL5076	CHEMBL2437421	Nc1cc(CN2CCC(CC2)C(=O)N3CCC(CC3)N4C(=O)N(CCN5CCOCC5)c6ccccc46)ccn1
CHEMBL5076	CHEMBL1222863	O=C(C1CCN(Cc2ccncc2)CC1)N3CCC(CC3)N4C(=O)N(CCN5CCCCC5)c6ccccc46
CHEMBL5076	CHEMBL2112321	O.C[C@H](NC(=O)OCCCc1c[nH]cn1)C2CCCCC2.OC(=O)\C=C\C(=O)O
CHEMBL5076	CHEMBL51309	Brc1ccccc1CNC(=S)N2CCC(CC2)c3c[nH]cn3
CHEMBL5076	CHEMBL473093	Br.CCCN1CCN(CC1)c2ncc(CCN(C)CCCc3ccccc3)s2
CHEMBL5076	CHEMBL1222798	O=C(C1CCN(Cc2ccncc2)CC1)N3CCC(CC3)N4C(=O)N(CCOc5ccccc5)c6ccccc46
CHEMBL5076	CHEMBL69607	[O-][N+](=O)c1ccc(cc1)S(=O)(=O)NCCCCc2c[nH]cn2
CHEMBL5076	CHEMBL472690	Br.CCCN1CCN(CC1)c2ncc(CCN(C)Cc3ccccc3)s2
CHEMBL5076	CHEMBL1222649	CN1C(=O)N(C2CCN(CC2)C(=O)C3CCN(Cc4ccncc4)CC3)c5ccccc15
CHEMBL5076	CHEMBL200268	Clc1cccc(OCCCN2CCC(Cc3c[nH]cn3)CC2)c1
CHEMBL5076	CHEMBL71597	S=C(NCCCCc1c[nH]cn1)NC2CCCCC2
CHEMBL5076	CHEMBL48724	CC(C)(C)c1ccccc1C\N=C(/S)\N2CCC(CC2)c3c[nH]cn3
CHEMBL5076	CHEMBL2283090	Cl.Cl.Cl.CN(C)CCCCN1CCN(CCCCCCCCCOc2ccccc2)CC1
CHEMBL5076	CHEMBL1222719	CC(C)OCCN1C(=O)N(C2CCN(CC2)C(=O)C3CCN(Cc4ccncc4)CC3)c5ccccc15
CHEMBL5076	CHEMBL2297877	Br.Br.Br.CCCN1CCN(CC1)c2ncc(CCN(C)CCc3ccccc3)s2
CHEMBL5076	CHEMBL130850	CC(C)C(NC(=O)OCCCc1c[nH]cn1)C(C)C
CHEMBL5076	CHEMBL424675	C(COc1ccc(CN2CCCCC2)cc1)CN3CCC(Cc4c[nH]cn4)CC3
CHEMBL5076	CHEMBL39716	C\C(=N/O)\c1ccc(OCc2ccc(CN3CCCCC3)cc2)cc1
CHEMBL5076	CHEMBL88306	OC(=O)\C=C/C(=O)O.C(COCCCc1c[nH]cn1)CC2CCCC2
CHEMBL5076	CHEMBL86458	Brc1cccc(c1)c2c[nH]c(SCCc3c[nH]cn3)n2
CHEMBL5076	CHEMBL203805	O=C(N1CCCCC1)c2ccc(OCCCN3CCC(Cc4c[nH]cn4)CC3)cc2
CHEMBL5076	CHEMBL260374	S=C(NC1CCCCC1)N2CCC(CC2)c3cnc[nH]3
CHEMBL5076	CHEMBL39603	CC(=O)c1ccc(OCc2ccc(CN3CCCCC3)cc2)cc1.OC(=O)C(=O)O
CHEMBL5076	CHEMBL2283077	Cl.Cl.Cl.C(CCCCOc1ccccc1)CCCCN2CCN(CCCCN3CCOCC3)CC2
CHEMBL5076	CHEMBL424847	CCCCCCCN1CCC(Cc2c[nH]cn2)CC1
CHEMBL5076	CHEMBL1222800	CN(C)CCN1C(=O)N(C2CCN(CC2)C(=O)C3CCN(Cc4ccncc4)CC3)c5ccccc15
CHEMBL5076	CHEMBL68718	CC(C)(C)c1ccc(cc1)S(=O)(=O)NCCCCCc2c[nH]cn2
CHEMBL5076	CHEMBL87200	CN(C)c1ccc(cc1)c2c[nH]c(SCCc3c[nH]cn3)n2
CHEMBL5076	CHEMBL150701	C(Cc1c[nH]cn1)C2CCNCC2
CHEMBL5076	CHEMBL2437426	Nc1cc(CN2CCC(CC2)C(=O)N3CCC(CC3)N4C(=O)N(CC5CC5)c6cc(F)ccc46)ccn1
CHEMBL5076	CHEMBL310087	S=C(NCCCCCc1c[nH]cn1)Nc2ccccc2
CHEMBL5076	CHEMBL72372	Clc1ccc(CNC(=S)NCCCCCc2c[nH]cn2)cc1
CHEMBL5076	CHEMBL2283078	Cl.C(CCCCOc1ccccc1)CCCCN2CCN(CCCCN3CCCCC3)CC2
CHEMBL5076	CHEMBL88746	CCCCCOCCCc1c[nH]cn1.OC(=O)\C=C/C(=O)O
CHEMBL5076	CHEMBL281576	NC(=N)SCCCc1c[nH]cn1
CHEMBL5076	CHEMBL467899	Br.CCCN1CCN(CC1)c2ncc(CCN)s2
CHEMBL5076	CHEMBL71592	FC(F)(F)c1ccc(cc1)S(=O)(=O)NCCCCc2c[nH]cn2
CHEMBL5076	CHEMBL72769	CCC\N=C(/S)\NCCCCc1c[nH]cn1
CHEMBL5076	CHEMBL90019	NCCCCc1c[nH]cn1
CHEMBL5076	CHEMBL73370	C\N=C(/S)\NCCCCCCc1c[nH]cn1
CHEMBL5076	CHEMBL296450	C(CCc1c[nH]cn1)Cc2ccccc2
CHEMBL5076	CHEMBL45027	Clc1ccccc1CNC(=S)N2CCC(CC2)c3c[nH]cn3
CHEMBL5076	CHEMBL1222651	OCCN1C(=O)N(C2CCN(CC2)C(=O)C3CCN(Cc4ccncc4)CC3)c5ccccc15
CHEMBL5076	CHEMBL200382	Fc1cccc(NC(=O)CCN2CCC(Cc3c[nH]cn3)CC2)c1
CHEMBL5076	CHEMBL2283086	Cl.Cl.Cl.CCN(C)CCCCN1CCN(CCCCCCCCCOc2ccccc2)CC1
CHEMBL5076	CHEMBL2437432	Nc1cc(CN2CCC(CC2)C(=O)N3CCC(CC3)N4C(=O)N(c5cc(F)ccc45)c6ncccn6)ccn1
CHEMBL5076	CHEMBL72431	S=C(NCCCCc1c[nH]cn1)NCc2ccccc2
CHEMBL5076	CHEMBL2283082	Cl.Cl.Cl.CN(CCCCN1CCN(CCCCCCCCCOc2ccccc2)CC1)CCCc3ccccc3
CHEMBL5076	CHEMBL2297876	Br.Br.Br.CCCN1CCN(CC1)c2ncc(CCN(C)CCc3ccc(C)cc3)s2
CHEMBL2003	CHEMBL308377	C\C(=C/C(=O)O)\C=C\[C@H]1C[C@@]1(C)c2ccc3c(c2)C(C)(C)CCC3(C)C
CHEMBL2003	CHEMBL430616	CC(C)N1C(=O)CC(C)(C)c2ccc(cc12)C#Cc3ccc(cc3)C(=O)O
CHEMBL2003	CHEMBL3892845	CCN(C(=O)C)c1ccc(cc1C(C)(C)C)c2cc(ccc2CCCO)c3ccc(cc3)C(=O)O
CHEMBL2003	CHEMBL423954	CC(C)(C)c1ccc(cc1)C2=CCC(C)(C)c3ccc(cc23)C#Cc4ccc(cc4)C(=O)O
CHEMBL2003	CHEMBL3907274	CCNc1ccc(cc1C(C)(C)C)c2cc(ccc2OCCCO)c3ccc(cc3)C(=O)O
CHEMBL2003	CHEMBL3934863	OCCCCOc1ccc(cc1c2ccc(N3CCCC3)c(c2)C(F)(F)F)c4ccc(cc4)C(=O)O
CHEMBL2003	CHEMBL3926084	CCN(CC)c1ccc(cc1C(C)(C)C)c2cc(ccc2CC(O)CO)c3ccc(cc3)C(=O)O
CHEMBL2003	CHEMBL157333	C\C(=C/C(=O)O)\C=C\c1ccccc1\C=C\C2=C(C)CCCC2(C)C
CHEMBL2003	CHEMBL3936922	CCN(CC)c1ccc(cc1C(C)(C)C)c2cc(ccc2OCCO)c3ccc(cc3)C(=O)O
CHEMBL2003	CHEMBL153974	Cc1cccc(c1)C2=CCC(C)(C)c3ccc(cc23)C#Cc4ccc(cc4)C(=O)O
CHEMBL2003	CHEMBL163530	Cc1ccc(s1)C2=CC(C)(C)Oc3cc4ccc(cc4cc23)c5ccc(cc5)C(=O)O
CHEMBL2003	CHEMBL3953756	CC(C)(C)c1cc(ccc1N2CCCC2)c3cc(ccc3OCCCCO)c4ccc(cc4)C(=O)O
CHEMBL2003	CHEMBL424190	CC(C)(C)c1ccc(cc1)C2=C(\C=C\C#Cc3ccc(cc3)C(=O)O)C(C)(C)CCC2
CHEMBL2003	CHEMBL76313	CC(C)N1C(=O)CC(C)(C)c2cc(ccc12)C#Cc3ccc(cc3)C(=O)O
CHEMBL2003	CHEMBL346202	COc1ccc(cc1)C2=CCC(C)(C)c3ccc(cc23)C#Cc4ccc(cc4)C(=O)O
CHEMBL2003	CHEMBL705	C\C(=C\C=C\C(=C\C(=O)O)\C)\C=C\C1=C(C)CCCC1(C)C
CHEMBL2003	CHEMBL3960035	CCN(CC)c1ccc(cc1C(C)(C)C)c2cc(ccc2OCCCCO)c3ccc(cc3)C(=O)O
CHEMBL2003	CHEMBL156997	CC1(C)CC=C(c2ccc(cc2)C(F)(F)F)c3cc(ccc13)C#Cc4ccc(cc4)C(=O)O
CHEMBL2003	CHEMBL78587	CC1(C)CCC(C)(C)c2cc(ccc12)C(=C(F)F)c3ccc4cc(ccc4c3)C(=O)O
CHEMBL2003	CHEMBL3901588	CCN(CC)c1ccc(cc1CC)c2cc(ccc2OCCO)c3ccc(cc3)C(=O)O
CHEMBL2003	CHEMBL346703	CC1(C)CC=C(c2ccc(cc2)C#N)c3cc(ccc13)C#Cc4ccc(cc4)C(=O)O
CHEMBL2003	CHEMBL3931870	CCN(CC)c1ccc(cc1C(C)(C)C)c2cc(ccc2CCCO)c3ccc(cc3)C(=O)O
CHEMBL2003	CHEMBL163223	Cc1ccc(s1)C2=CC(C)(C)Sc3cc4ccc(cc4cc23)c5ccc(cc5)C(=O)O
CHEMBL2003	CHEMBL3707313	CC(C)(C)c1cc(ccc1N2CCCC2)c3cc(ccc3OCCO)c4ccc(cc4)C(=O)O
CHEMBL2003	CHEMBL311269	CC(C)N1CCC(C)(C)c2cc(ccc12)C#Cc3ccc(cc3)C(=O)O
CHEMBL2003	CHEMBL344973	CC1(C)CC=C(c2cccs2)c3cc(ccc13)C(=O)Nc4ccc(cc4)C(=O)O
CHEMBL2003	CHEMBL157160	CC1(C)CC=C(c2ccc(Cl)cc2)c3cc(ccc13)C#Cc4ccc(cc4)C(=O)O
CHEMBL2003	CHEMBL155474	CCc1ccc(cc1)C2=CCC(C)(C)c3ccc(cc23)C#Cc4ccc(cc4)C(=O)O
CHEMBL2003	CHEMBL309282	CC1(C)CCC(C)(C)c2cc(ccc12)C(=O)c3ccc4cc(ccc4c3)C(=O)O
CHEMBL2003	CHEMBL156903	CC1(C)CC=C(c2ccccc2)c3cc(ccc13)C#Cc4ccc(cc4)C(=O)O
CHEMBL2003	CHEMBL3891815	CCN(CC)c1ccc(cc1CC)c2cc(ccc2OCCCO)c3ccc(cc3)C(=O)O
CHEMBL2003	CHEMBL156940	Cc1ccccc1C2=CCC(C)(C)c3ccc(cc23)C#Cc4ccc(cc4)C(=O)O
CHEMBL2003	CHEMBL77961	CC1(C)CCC(C)(C)c2cc(ccc12)\C(=N/O)\c3ccc4cc(ccc4c3)C(=O)O
CHEMBL2003	CHEMBL82716	CC1(C)CCC(C)(C)c2cc(ccc12)C(=C)c3ccc4cc(ccc4c3)C(=O)O
CHEMBL2003	CHEMBL3939687	CCN(CC)c1ccc(cc1C(C)(C)C)c2cc(ccc2OCCCO)c3ccc(cc3)C(=O)O
CHEMBL2003	CHEMBL80271	CC(C)N1CCC(C)(C)c2ccc(cc12)C#Cc3ccc(cc3)C(=O)O
CHEMBL2003	CHEMBL349935	CCc1ccc(cc1)C2=C(\C=C\C#Cc3ccc(cc3)C(=O)O)C(C)(C)CCC2
CHEMBL2003	CHEMBL82089	CC1(C)CCC(C)(C)c2cc(ccc12)C(O)c3ccc4cc(ccc4c3)C(=O)O
CHEMBL2003	CHEMBL349018	Cc1ccc(cc1)C2=C(\C=C\C#Cc3ccc(cc3)C(=O)O)C(C)(C)CCC2
CHEMBL2003	CHEMBL157272	CC1(C)CC=C(c2ccc(F)cc2)c3cc(ccc13)C#Cc4ccc(cc4)C(=O)O
CHEMBL2003	CHEMBL165629	Cc1ccc(cc1)C2=CC(C)(C)Sc3cc4ccc(cc4cc23)c5ccc(cc5)C(=O)O
CHEMBL2003	CHEMBL75133	C\C(=C/C(=O)O)\C=C\[C@@H]1C[C@]1(C)c2ccc3c(c2)C(C)(C)CCC3(C)C
CHEMBL2003	CHEMBL152740	CC1(C)CC=C(c2ccc(O)cc2)c3cc(ccc13)C#Cc4ccc(cc4)C(=O)O
CHEMBL2003	CHEMBL350485	Cc1ccc(cc1)C2=CCC(C)(C)C=C2\C=C\C#Cc3ccc(cc3)C(=O)O
CHEMBL2003	CHEMBL165417	Cc1ccc(s1)C2=CCC(C)(C)c3cc4ccc(cc4cc23)c5ccc(cc5)C(=O)O
CHEMBL2003	CHEMBL38	C\C(=C/C=C/C(=C/C(=O)O)/C)\C=C\C1=C(C)CCCC1(C)C
CHEMBL2003	CHEMBL347411	C\C(=C/C(=O)O)\C=C\c1ccoc1\C=C\C2=C(C)CCCC2(C)C
CHEMBL2003	CHEMBL275311	C\C(=C/c1ccc(cc1)C(=O)O)\c2ccc3c(c2)C(C)(C)CCC3(C)C
CHEMBL2003	CHEMBL3945228	Cl.CCN(CC)c1ccc(cc1C(C)(C)C)c2cc(ccc2CCCO)c3ccc(cc3)C(=O)O
CHEMBL2003	CHEMBL3910072	CC(C)(C)c1cc(ccc1N2CCCC2=O)c3cc(ccc3OCCO)c4ccc(cc4)C(=O)O
CHEMBL2003	CHEMBL162345	Cc1ccc(cc1)C2=CC(C)(C)Oc3cc4ccc(cc4cc23)c5ccc(cc5)C(=O)O
CHEMBL2003	CHEMBL3951072	CCN(CC)c1ccc(cc1C)c2cc(ccc2OCCCO)c3ccc(cc3)C(=O)O
CHEMBL2003	CHEMBL3957342	CCN(C(=O)C)c1ccc(cc1C(C)(C)C)c2cc(ccc2OCCCCO)c3ccc(cc3)C(=O)O
CHEMBL2003	CHEMBL165843	CC1(C)CCC(C)(C)c2cc(C\C=C\c3ccc(cc3)C(=O)O)ccc12
CHEMBL2003	CHEMBL86663	C\C(=C\c1ccc(cc1)C(=O)O)\c2ccc3c(c2)C(C)(C)CCC3(C)C
CHEMBL2003	CHEMBL162393	Cc1ccc(cc1)C2=CCC(C)(C)c3cc4ccc(cc4cc23)c5ccc(cc5)C(=O)O
CHEMBL2003	CHEMBL81273	CC1(C)CCC(C)(C)c2cc(ccc12)[C@@H](O)c3ccc4cc(ccc4c3)C(=O)O
CHEMBL2003	CHEMBL358145	Cc1ccc(cc1)C2=CCC(C)(C)c3ccc(cc23)C#Cc4ccc(cc4)C(=O)O
CHEMBL2003	CHEMBL82609	CC1(C)CCC(C)(C)c2cc(ccc12)\C(=N\N)\c3ccc4cc(ccc4c3)C(=O)O
CHEMBL2003	CHEMBL3916016	CC(C)(C)c1cc(ccc1N2CCCC2)c3cc(ccc3OCCCO)c4ccc(cc4)C(=O)O
CHEMBL1868	CHEMBL1336	CNC(=O)c1cc(Oc2ccc(NC(=O)Nc3ccc(Cl)c(c3)C(F)(F)F)cc2)ccn1
CHEMBL1868	CHEMBL1908397	O=C(N1CCNCC1)c2ccc(\C=C\c3n[nH]c4ccccc34)cc2
CHEMBL1868	CHEMBL2148120	Cc1nc(Nc2nc3ccc(nc3s2)c4cccc(c4)C(=O)Nc5cccc(c5)C(F)(F)F)cc(n1)N6CCNCC6
CHEMBL1868	CHEMBL1230609	COc1cc2c(Oc3ccc(NC(=O)C4(CC4)C(=O)Nc5ccc(F)cc5)cc3F)ccnc2cc1OCCCN6CCOCC6
CHEMBL1868	CHEMBL101253	Clc1ccc(Nc2nnc(Cc3ccncc3)c4ccccc24)cc1
CHEMBL1868	CHEMBL477772	CN(c1ccc2c(C)n(C)nc2c1)c3ccnc(Nc4ccc(C)c(c4)S(=O)(=O)N)n3
CHEMBL1868	CHEMBL377300	C[C@@H](O)COc1cn2ncnc(Oc3ccc4[nH]c(C)cc4c3F)c2c1C
CHEMBL1868	CHEMBL574738	CCN1CCN(Cc2ccc(NC(=O)Nc3ccc(Oc4cc(NC)ncn4)cc3)cc2C(F)(F)F)CC1
CHEMBL1868	CHEMBL522892	CN1CCN(CC1)c2ccc3nc([nH]c3c2)C4=C(N)c5c(F)cccc5NC4=O
CHEMBL1868	CHEMBL1721885	Cc1[nH]c(\C=C\2/C(=O)Nc3ccc(F)cc23)c(C)c1C(=O)NC[C@H](O)CN4CCOCC4
CHEMBL1868	CHEMBL576982	CC(C)(C)c1onc(NC(=O)Nc2ccc(cc2)c3cn4c5ccc(OCCN6CCOCC6)cc5sc4n3)c1
CHEMBL1868	CHEMBL502835	COC(=O)c1ccc2\C(=C(\Nc3ccc(cc3)N(C)C(=O)CN4CCN(C)CC4)/c5ccccc5)\C(=O)Nc2c1
CHEMBL1868	CHEMBL504075	C[C@H](Nc1cncc(Cl)n1)c2cccc(NC(=O)c3cccc(C)c3)c2
CHEMBL1868	CHEMBL223360	Cc1ccc(F)c(NC(=O)Nc2ccc(cc2)c3cccc4[nH]nc(N)c34)c1
CHEMBL1868	CHEMBL535	CCN(CC)CCNC(=O)c1c(C)[nH]c(\C=C\2/C(=O)Nc3ccc(F)cc23)c1C
CHEMBL1868	CHEMBL572878	CN1CCN(CC1)c2cc(Nc3cc(C)[nH]n3)nc(Sc4ccc(NC(=O)C5CC5)cc4)n2
CHEMBL1868	CHEMBL386051	CSc1cccc(Nc2ncc3C=C(C(=O)N(C)c3n2)c4c(Cl)cccc4Cl)c1
CHEMBL1868	CHEMBL475251	COc1cc(Nc2ncc(F)c(Nc3ccc4OC(C)(C)C(=O)Nc4n3)n2)cc(OC)c1OC
CHEMBL1868	CHEMBL572881	CC1(C)CNc2cc(NC(=O)c3cccnc3NCc4ccncc4)ccc12
CHEMBL1868	CHEMBL491473	COc1cc2c(Oc3ccc4[nH]c(C)cc4c3F)ncnc2cc1OCCCN5CCCC5
CHEMBL1868	CHEMBL1289926	CNC(=O)c1ccccc1Sc2ccc3c(\C=C\c4ccccn4)n[nH]c3c2
CHEMBL1868	CHEMBL1908395	Cl.CN(C)CC(=O)N1CCC(CC1)c2ccc(NC(=O)c3nc(c[nH]3)C#N)c(c2)C4=CCCCC4
CHEMBL213	CHEMBL27	CC(C)NCC(O)COc1cccc2ccccc12
CHEMBL213	CHEMBL2348208	OC(CNCCNC(=O)Nc1ccc(cc1)C(F)(F)F)COc2ccc(OCCOC3CCCC3)cc2
CHEMBL213	CHEMBL2348201	OC(CNCCNC(=O)Nc1cccc(Cl)c1)COc2ccc(OCCOC3CCCC3)cc2
CHEMBL213	CHEMBL2348197	OC(CNCCNC(=O)Nc1ccccc1F)COc2ccc(OCCOC3CCCC3)cc2
CHEMBL213	CHEMBL423	CC(C)NCC(O)COc1ccc(CCOCC2CC2)cc1
CHEMBL213	CHEMBL2348210	OC(CNCCNC(=O)Nc1cccc(O)c1)COc2ccc(OCCOC3CCCC3)cc2
CHEMBL213	CHEMBL75753	OC(CNCCNC(=O)N1CCOCC1)COc2ccc(O)cc2
CHEMBL213	CHEMBL2348215	COc1ccccc1NC(=O)NCCNCC(O)COc2ccc(OCCOC3CCCC3)cc2
CHEMBL213	CHEMBL3392321	O.OC(CNCCNC(=O)Nc1ccccc1)COc2ccccc2C#N
CHEMBL213	CHEMBL500	CC(C)NCC(O)COc1cccc2[nH]ccc12
CHEMBL213	CHEMBL2348218	OC(CNCCNC(=O)Nc1ccc(O)cc1)COc2ccc(OCCOCCc3ccc(F)cc3)cc2
CHEMBL213	CHEMBL2348219	OC(CNCCNC(=O)Nc1ccc(O)cc1)COc2ccc(OCCOC3CCCC3)cc2
CHEMBL213	CHEMBL2348204	OC(CNCCNC(=O)Nc1cccc(Br)c1)COc2ccc(OCCOC3CCCC3)cc2
CHEMBL213	CHEMBL2348200	OC(CNCCNC(=O)Nc1ccccc1Cl)COc2ccc(OCCOC3CCCC3)cc2
CHEMBL213	CHEMBL207802	OC(CNCCNC(=O)Nc1ccc(O)cc1)COc2ccc(OCCOCC3CC3)cc2C#N
CHEMBL213	CHEMBL2348214	Cc1ccc(NC(=O)NCCNCC(O)COc2ccc(OCCOC3CCCC3)cc2)cc1
CHEMBL213	CHEMBL2348216	COc1cccc(NC(=O)NCCNCC(O)COc2ccc(OCCOC3CCCC3)cc2)c1
CHEMBL213	CHEMBL4092412	CC(C)(C)NC[C@@H](O)COc1ccccc1c2ccccc2
CHEMBL213	CHEMBL2348217	CCOCCOc1ccc(OCC(O)CNCCNC(=O)Nc2ccc(O)cc2)cc1
CHEMBL213	CHEMBL1830617	OC(CNCCNC(=O)CCCCCNC(=O)COc1ccc(\C=C\c2ccc3C=C4C=CC(=[N+]4[B-](F)(F)n23)c5cccs5)cc1)COc6ccccc6CC=C
CHEMBL213	CHEMBL2348202	OC(CNCCNC(=O)Nc1ccc(Cl)cc1)COc2ccc(OCCOC3CCCC3)cc2
CHEMBL213	CHEMBL2348207	OC(CNCCNC(=O)Nc1cccc(c1)C(F)(F)F)COc2ccc(OCCOC3CCCC3)cc2
CHEMBL213	CHEMBL266195	CC(C)NCC(O)COc1ccccc1CC=C
CHEMBL213	CHEMBL252319	CC(C)NC[C@H](O)COc1cccc(C)c1
CHEMBL213	CHEMBL280822	Cn1cc(nc1c2ccc(OCC(O)CNCCOc3ccc(O)c(c3)C(=O)N)cc2)C(F)(F)F
CHEMBL213	CHEMBL2348199	OC(CNCCNC(=O)Nc1ccc(F)cc1)COc2ccc(OCCOC3CCCC3)cc2
CHEMBL213	CHEMBL2348212	Cc1ccccc1NC(=O)NCCNCC(O)COc2ccc(OCCOC3CCCC3)cc2
CHEMBL213	CHEMBL2348220	OC=O.OC(CNCCNC(=O)Nc1ccc(O)cc1)COc2ccc(OCCOCC3CC3)cc2
CHEMBL213	CHEMBL2348205	OC(CNCCNC(=O)Nc1ccc(Br)cc1)COc2ccc(OCCOC3CCCC3)cc2
CHEMBL213	CHEMBL13	COCCc1ccc(OCC(O)CNC(C)C)cc1
CHEMBL213	CHEMBL2348196	COc1ccc(NC(=O)NCCNCC(O)COc2ccc(OCCOC3CCCC3)cc2)cc1
CHEMBL213	CHEMBL2348213	Cc1cccc(NC(=O)NCCNCC(O)COc2ccc(OCCOC3CCCC3)cc2)c1
CHEMBL213	CHEMBL2348203	OC(CNCCNC(=O)Nc1ccccc1Br)COc2ccc(OCCOC3CCCC3)cc2
CHEMBL213	CHEMBL2348198	OC(CNCCNC(=O)Nc1cccc(F)c1)COc2ccc(OCCOC3CCCC3)cc2
CHEMBL213	CHEMBL2348211	OC(CNCCNC(=O)Nc1ccccc1)COc2ccc(OCCOC3CCCC3)cc2
CHEMBL3637	CHEMBL91400	CCCc1ccccc1N2CCN(CCCNc3ncccc3C(=O)N(C)C)CC2
CHEMBL3637	CHEMBL327232	COc1ccccc1N2CCN(CCCNc3ncc(O)cc3C(=O)N(C)C)CC2
CHEMBL3637	CHEMBL91326	COc1ccccc1N2CCN(CCCNc3c(C)cccc3C(=O)N(C)C)CC2
CHEMBL3637	CHEMBL315496	COc1cc(F)ccc1N2CCN(CCCNc3c(cnc4c(cccc34)C(=O)N)C(=O)N(C)C)CC2
CHEMBL3637	CHEMBL420060	COc1ccccc1N2CCN(CCCNC3=C(C)C(=O)N(C)C(=O)N3C)CC2
CHEMBL3637	CHEMBL314880	CN(C)C(=O)c1cccnc1NCCCN2CCN(CC2)c3ccc(C)cc3n4cccc4
CHEMBL3637	CHEMBL88211	CC(C)c1ccccc1N2CCN(CCCNc3ncccc3C(=O)N(C)C)CC2
CHEMBL3637	CHEMBL89397	COc1cc(F)ccc1N2CCN(CCCNc3c(cnc4c(cccc34)C#N)C(=O)N(C)C)CC2
CHEMBL3637	CHEMBL329773	COc1cc(F)ccc1N2CCN(CCCNc3c(c[nH]c4c(Cl)cn[n+]34)C(=O)N(C)C)CC2
CHEMBL3637	CHEMBL314114	CN(C)C(=O)c1cccnc1NCCCN2CCN(CC2)c3ccccc3C(F)(F)F
CHEMBL3637	CHEMBL91036	CN(C)C(=O)c1cccnc1NCCCN2CCN(CC2)c3ccccc3OC(F)(F)F
CHEMBL3637	CHEMBL93054	CNC(=O)c1cccnc1NCCCN2CCN(CC2)c3ccccc3OC
CHEMBL3637	CHEMBL90287	CN(C)C(=O)c1cccnc1NCCCN2CCN(CC2)c3ccccc3
CHEMBL3637	CHEMBL90778	COc1ccccc1N2CCN(CCCNc3ccc(cn3)C(=O)N(C)C)CC2
CHEMBL3637	CHEMBL91480	COc1ccc(N2CCN(CCCNc3ncccc3C(=O)N(C)C)CC2)c(OC)c1
CHEMBL3637	CHEMBL91338	COc1ccccc1N2CCN(CCCOc3ccccc3C(=O)N(C)C)CC2
CHEMBL3637	CHEMBL327872	COc1ccccc1N2CCN(CCCNc3ncc(cc3C(=O)N(C)C)C#N)CC2
CHEMBL3637	CHEMBL91951	CN(C)C(=O)c1cccnc1NCCCN2CCN(CC2)c3ccccc3C4CC4
CHEMBL3637	CHEMBL89030	COc1ccccc1N2CCN(CCCNc3cc(C)ccc3C(=O)N(C)C)CC2
CHEMBL3637	CHEMBL88435	CN(C)C(=O)c1cccnc1NCCCN2CCN(CC2)c3ccccc3C
CHEMBL3637	CHEMBL327231	CN(C)C(=O)c1cnc2c(c(C)nn2C)c1NCCCN3CCN(CC3)c4ccc(F)cc4c5occn5
CHEMBL3637	CHEMBL90022	CN(C)C(=O)c1cnc2onc(C)c2c1NCCCN3CCN(CC3)c4ccccc4OCC(F)(F)F
CHEMBL3637	CHEMBL88272	CC(C)(Cc1c[nH]c2ccc(Cl)cc12)NCCOc3ccccc3OCC4CC4
CHEMBL3637	CHEMBL611	COc1cc2nc(nc(N)c2cc1OC)N3CCN(CC3)C(=O)C4CCCO4
CHEMBL3637	CHEMBL93736	COc1ccccc1N2CCN(CCCNc3ccncc3C(=O)N(C)C)CC2
CHEMBL3637	CHEMBL836	CCOc1ccccc1OCCN[C@H](C)Cc2ccc(OC)c(c2)S(=O)(=O)N
CHEMBL3637	CHEMBL90878	CN(C)C(=O)c1cnc2c(Cl)cccc2c1NCCCN3CCN(CC3)c4ccccc4OCC(F)(F)F
CHEMBL3637	CHEMBL313775	CNC(=O)c1cnc2c(c(C)nn2C)c1NCCCN3CCN(CC3)c4ccccc4OCC(F)(F)F
CHEMBL3637	CHEMBL91278	CN(C)C(=O)c1cccnc1NCCCN2CCN(CC2)c3ccccc3OCC4CC4
CHEMBL3637	CHEMBL91989	CN(C)C(=O)c1cnc2ccccc2c1NCCCN3CCN(CC3)c4ccccc4OCC(F)(F)F
CHEMBL3637	CHEMBL88181	COc1ccccc1N2CCN(CCCSc3ccccc3C(=O)N(C)C)CC2
CHEMBL3637	CHEMBL327351	COc1cc(O)ccc1N2CCN(CCCNc3ncccc3C(=O)N(C)C)CC2
CHEMBL3637	CHEMBL433348	COc1ccccc1N2CCN(CCCNc3ncccc3C(=O)C4CC4)CC2
CHEMBL3637	CHEMBL330579	CN(C)C(=O)c1cccnc1NCCCN2CCN(CC2)c3ccccc3OCC(F)(F)F
CHEMBL3637	CHEMBL92259	COc1ccccc1N2CCN(CCCNc3ccccc3C(=O)c4ccccc4)CC2
CHEMBL3637	CHEMBL2	COc1cc2nc(nc(N)c2cc1OC)N3CCN(CC3)C(=O)c4occc4
CHEMBL3637	CHEMBL328545	CN(C)C(=O)c1cccnc1NCCCN2CCN(CC2)c3ccccc3Cc4ccccc4
CHEMBL3637	CHEMBL88856	CN(C)C(=O)c1cccnc1NCCCN2CCN(CC2)c3ccccc3C#N
CHEMBL3637	CHEMBL419867	COc1cc(F)ccc1N2CCN(CCCNc3c(cnc4c(C)cccc34)C(=O)N(C)C)CC2
CHEMBL3637	CHEMBL327168	CN(C)C(=O)c1cccnc1NCCCN2CCN(CC2)c3ccccc3c4occn4
CHEMBL3637	CHEMBL420620	COc1cc(F)ccc1N2CCN(CCCNc3ncccc3C(=O)N(C)C)CC2
CHEMBL3637	CHEMBL91605	COc1cc(F)ccc1N2CCN(CCCNc3c(cnc4c3c(C)nn4C)C(=O)N(C)C)CC2
CHEMBL3637	CHEMBL90869	CN(C)C(=O)c1cccnc1N2CCC(CC2)NCCOc3ccccc3OCC(F)(F)F
CHEMBL3637	CHEMBL88664	CN(C)C(=O)c1cccnc1NCCCN2CCN(CC2)c3ccccc3O
CHEMBL3637	CHEMBL597	Cc1ccc(cc1)N(CC2=NCCN2)c3cccc(O)c3
CHEMBL3637	CHEMBL91785	COc1cc(C)ccc1N2CCN(CCCNc3ncccc3C(=O)N(C)C)CC2
CHEMBL3637	CHEMBL329160	COc1ccccc1N2CCN(CCCNc3ncccc3C(=O)N(C)C)CC2
CHEMBL3637	CHEMBL90746	CN(C)C(=O)c1cccnc1NCCCN2CCN(CC2)c3ccccc3c4ccccc4
CHEMBL3637	CHEMBL90874	COc1ccccc1N2CCN(CCCNc3ncccc3C(=O)NC(C)(C)C)CC2
CHEMBL3637	CHEMBL330060	COc1ccccc1N2CCN(CCCNc3ccccc3C(=O)N(C)C)CC2
CHEMBL3637	CHEMBL88160	CN(C)C(=O)c1cnc2c(c(C)nn2C)c1NCCCN3CCN(CC3)c4ccccc4OCC(F)(F)F
CHEMBL3637	CHEMBL90810	COc1cc(F)ccc1N2CCN(CCCNc3c(cnc4nc(C)ccc34)C(=O)N(C)C)CC2
CHEMBL3637	CHEMBL88109	CN(C)C(=O)c1cccnc1N2CCC(CC2)NCCOc3ccccc3c4cncnc4
CHEMBL3637	CHEMBL313157	CCOc1ccccc1N2CCN(CCCNc3ncccc3C(=O)N(C)C)CC2
CHEMBL3637	CHEMBL92901	COc1ccccc1N2CCN(CCCNc3nc(C)cc(C)c3C(=O)N)CC2
CHEMBL3637	CHEMBL91547	COc1cc(F)ccc1N2CCN(CCCNc3c(c[nH]c4ccn[n+]34)C(=O)N(C)C)CC2
CHEMBL3637	CHEMBL329601	CSc1ccccc1N2CCN(CCCNc3ncccc3C(=O)N(C)C)CC2
CHEMBL3637	CHEMBL89822	CN(C)C(=O)c1cnc2c(c1NCCCN3CCN(CC3)c4ccccc4OCC(F)(F)F)c(nn2C)C(C)(C)C
CHEMBL3637	CHEMBL315785	COc1cc(F)ccc1N2CCN(CCCNc3c(cnc4c3nc(C)n4C)C(=O)N(C)C)CC2
CHEMBL3637	CHEMBL88633	COc1ccccc1N2CCN(CCCNc3cncnc3C(=O)N(C)C)CC2
CHEMBL2055	CHEMBL430616	CC(C)N1C(=O)CC(C)(C)c2ccc(cc12)C#Cc3ccc(cc3)C(=O)O
CHEMBL2055	CHEMBL3907274	CCNc1ccc(cc1C(C)(C)C)c2cc(ccc2OCCCO)c3ccc(cc3)C(=O)O
CHEMBL2055	CHEMBL3934863	OCCCCOc1ccc(cc1c2ccc(N3CCCC3)c(c2)C(F)(F)F)c4ccc(cc4)C(=O)O
CHEMBL2055	CHEMBL106527	CC1(C)CCC(C)(C)c2cc(ccc12)C(=O)Nc3cc(F)c(C(=O)O)c(F)c3
CHEMBL2055	CHEMBL157333	C\C(=C/C(=O)O)\C=C\c1ccccc1\C=C\C2=C(C)CCCC2(C)C
CHEMBL2055	CHEMBL107430	CC1(C)CCC(C)(C)c2c(Cl)c(O)c(cc12)C(=O)Nc3cc(F)c(C(=O)O)c(F)c3
CHEMBL2055	CHEMBL3936922	CCN(CC)c1ccc(cc1C(C)(C)C)c2cc(ccc2OCCO)c3ccc(cc3)C(=O)O
CHEMBL2055	CHEMBL163530	Cc1ccc(s1)C2=CC(C)(C)Oc3cc4ccc(cc4cc23)c5ccc(cc5)C(=O)O
CHEMBL2055	CHEMBL3953756	CC(C)(C)c1cc(ccc1N2CCCC2)c3cc(ccc3OCCCCO)c4ccc(cc4)C(=O)O
CHEMBL2055	CHEMBL346202	COc1ccc(cc1)C2=CCC(C)(C)c3ccc(cc23)C#Cc4ccc(cc4)C(=O)O
CHEMBL2055	CHEMBL317873	CC1(C)CCC(C)(C)c2c(Br)c(O)c(cc12)C(=O)Nc3ccc(C(=O)O)c(F)c3
CHEMBL2055	CHEMBL705	C\C(=C\C=C\C(=C\C(=O)O)\C)\C=C\C1=C(C)CCCC1(C)C
CHEMBL2055	CHEMBL3960035	CCN(CC)c1ccc(cc1C(C)(C)C)c2cc(ccc2OCCCCO)c3ccc(cc3)C(=O)O
CHEMBL2055	CHEMBL156997	CC1(C)CC=C(c2ccc(cc2)C(F)(F)F)c3cc(ccc13)C#Cc4ccc(cc4)C(=O)O
CHEMBL2055	CHEMBL78587	CC1(C)CCC(C)(C)c2cc(ccc12)C(=C(F)F)c3ccc4cc(ccc4c3)C(=O)O
CHEMBL2055	CHEMBL346703	CC1(C)CC=C(c2ccc(cc2)C#N)c3cc(ccc13)C#Cc4ccc(cc4)C(=O)O
CHEMBL2055	CHEMBL3931870	CCN(CC)c1ccc(cc1C(C)(C)C)c2cc(ccc2CCCO)c3ccc(cc3)C(=O)O
CHEMBL2055	CHEMBL163223	Cc1ccc(s1)C2=CC(C)(C)Sc3cc4ccc(cc4cc23)c5ccc(cc5)C(=O)O
CHEMBL2055	CHEMBL344973	CC1(C)CC=C(c2cccs2)c3cc(ccc13)C(=O)Nc4ccc(cc4)C(=O)O
CHEMBL2055	CHEMBL157160	CC1(C)CC=C(c2ccc(Cl)cc2)c3cc(ccc13)C#Cc4ccc(cc4)C(=O)O
CHEMBL2055	CHEMBL155474	CCc1ccc(cc1)C2=CCC(C)(C)c3ccc(cc23)C#Cc4ccc(cc4)C(=O)O
CHEMBL2055	CHEMBL82716	CC1(C)CCC(C)(C)c2cc(ccc12)C(=C)c3ccc4cc(ccc4c3)C(=O)O
CHEMBL2055	CHEMBL155421	CC(C)c1ccc(cc1)C2=CCC(C)(C)c3ccc(cc23)C#Cc4ccc(cc4)C(=O)O
CHEMBL2055	CHEMBL439780	CC1(C)CCC(C)(C)c2c(Br)c(O)c(cc12)C(=O)Nc3cc(F)c(C(=O)O)c(F)c3
CHEMBL2055	CHEMBL3939687	CCN(CC)c1ccc(cc1C(C)(C)C)c2cc(ccc2OCCCO)c3ccc(cc3)C(=O)O
CHEMBL2055	CHEMBL80271	CC(C)N1CCC(C)(C)c2ccc(cc12)C#Cc3ccc(cc3)C(=O)O
CHEMBL2055	CHEMBL157272	CC1(C)CC=C(c2ccc(F)cc2)c3cc(ccc13)C#Cc4ccc(cc4)C(=O)O
CHEMBL2055	CHEMBL165629	Cc1ccc(cc1)C2=CC(C)(C)Sc3cc4ccc(cc4cc23)c5ccc(cc5)C(=O)O
CHEMBL2055	CHEMBL75133	C\C(=C/C(=O)O)\C=C\[C@@H]1C[C@]1(C)c2ccc3c(c2)C(C)(C)CCC3(C)C
CHEMBL2055	CHEMBL107054	CC1(C)CCC(C)(C)c2cc(C(=O)Nc3cc(F)c(C(=O)O)c(F)c3)c(O)cc12
CHEMBL2055	CHEMBL165417	Cc1ccc(s1)C2=CCC(C)(C)c3cc4ccc(cc4cc23)c5ccc(cc5)C(=O)O
CHEMBL2055	CHEMBL38	C\C(=C/C=C/C(=C/C(=O)O)/C)\C=C\C1=C(C)CCCC1(C)C
CHEMBL2055	CHEMBL275311	C\C(=C/c1ccc(cc1)C(=O)O)\c2ccc3c(c2)C(C)(C)CCC3(C)C
CHEMBL2055	CHEMBL3945228	Cl.CCN(CC)c1ccc(cc1C(C)(C)C)c2cc(ccc2CCCO)c3ccc(cc3)C(=O)O
CHEMBL2055	CHEMBL347411	C\C(=C/C(=O)O)\C=C\c1ccoc1\C=C\C2=C(C)CCCC2(C)C
CHEMBL2055	CHEMBL162345	Cc1ccc(cc1)C2=CC(C)(C)Oc3cc4ccc(cc4cc23)c5ccc(cc5)C(=O)O
CHEMBL2055	CHEMBL3957342	CCN(C(=O)C)c1ccc(cc1C(C)(C)C)c2cc(ccc2OCCCCO)c3ccc(cc3)C(=O)O
CHEMBL2055	CHEMBL165843	CC1(C)CCC(C)(C)c2cc(C\C=C\c3ccc(cc3)C(=O)O)ccc12
CHEMBL2055	CHEMBL86663	C\C(=C\c1ccc(cc1)C(=O)O)\c2ccc3c(c2)C(C)(C)CCC3(C)C
CHEMBL2055	CHEMBL326911	CC1(C)CCC(C)(C)c2cc(ccc12)C(=O)Nc3ccc(C(=O)O)c(F)c3
CHEMBL2055	CHEMBL162393	Cc1ccc(cc1)C2=CCC(C)(C)c3cc4ccc(cc4cc23)c5ccc(cc5)C(=O)O
CHEMBL2055	CHEMBL358145	Cc1ccc(cc1)C2=CCC(C)(C)c3ccc(cc23)C#Cc4ccc(cc4)C(=O)O
CHEMBL2055	CHEMBL3916016	CC(C)(C)c1cc(ccc1N2CCCC2)c3cc(ccc3OCCCO)c4ccc(cc4)C(=O)O
CHEMBL2055	CHEMBL69367	CC1(C)CCC(C)(C)c2cc(ccc12)C(=O)Nc3ccc(cc3)C(=O)O
CHEMBL402	CHEMBL504300	COC(=O)Cc1ccc(NS(=O)(=O)c2c(c3ccc(F)cc3)c(c4ccc(F)cc4)n(CC[C@@H](O)C[C@@H](O)CC(=O)O)c2C(C)C)cc1
CHEMBL402	CHEMBL487278	CC(C)c1c(C(=O)N[C@H](CO)c2ccccc2)c3CCCCc3n1CC[C@@H](O)C[C@@H](O)CC(=O)O
CHEMBL402	CHEMBL487631	CC(C)c1c(nc(c2ccc(F)cc2)n1CC[C@@H](O)C[C@@H](O)CC(=O)O)C(=O)N[C@H](CO)c3ccccc3
CHEMBL402	CHEMBL520068	CC(C)n1c(CC[C@@H](O)C[C@@H](O)CC(=O)O)c(nc1C(=O)NCc2cccc(F)c2)c3ccc(F)cc3
CHEMBL402	CHEMBL521039	CC(C)n1c(CC[C@@H](O)C[C@@H](O)CC(=O)O)c(c2CCCN(C(=O)c12)c3ccccc3)c4ccc(F)cc4
CHEMBL402	CHEMBL501917	CN(C)C(=O)c1ccc(NC(=O)c2c(c3ccc(F)cc3)c(c(CC[C@@H](O)C[C@@H](O)CC(=O)O)n2C)c4ccc(F)cc4)cc1
CHEMBL402	CHEMBL488636	CC(C)c1c(nc(c2ccc(F)cc2)n1CC[C@@H](O)C[C@@H](O)CC(=O)O)C(=O)NCc3ccccc3
CHEMBL402	CHEMBL465885	COC(=O)c1ccc(NS(=O)(=O)c2c(c3ccc(F)cc3)c(c4ccc(F)cc4)n(CC[C@@H](O)C[C@@H](O)CC(=O)O)c2C(C)C)cc1
CHEMBL402	CHEMBL455524	COC(=O)c1ccc(NC(=O)c2c(c3ccccc3)c(c(CC[C@@H](O)C[C@@H](O)CC(=O)O)n2C)c4ccc(F)cc4)cc1
CHEMBL402	CHEMBL488297	CC(C)c1c(nc(c2ccc(F)c(F)c2)n1CC[C@@H](O)C[C@@H](O)CC(=O)O)C(=O)NCc3ccccc3
CHEMBL402	CHEMBL488300	Cc1cccc(NC(=O)c2c(c3ccc(F)cc3)c(c(CC[C@@H](O)C[C@@H](O)CC(=O)O)n2C)c4ccc(F)cc4)c1
CHEMBL402	CHEMBL488821	Cc1cnc(CNC(=O)c2c(c3ccccc3)c(c(CC[C@@H](O)C[C@@H](O)CC(=O)O)n2C)c4ccc(F)cc4)cn1
CHEMBL402	CHEMBL527431	Cn1c(CC[C@@H](O)C[C@@H](O)CC(=O)O)c(c2ccc(F)cc2)c(c3ccc(F)cc3)c1C(=O)Nc4ccccc4
CHEMBL402	CHEMBL471745	Cc1c([nH]c(CC[C@@H](O)C[C@@H](O)CC(=O)O)c1c2ccc(F)cc2)C(=O)Nc3ccccc3
CHEMBL402	CHEMBL481660	CCc1c(C(=O)N[C@H](CO)c2ccc(cc2)c3ccccc3)c4CCCCc4n1CC[C@@H](O)C[C@@H](O)CC(=O)O
CHEMBL402	CHEMBL1565	CC(C)c1c(C(=O)Nc2ccccc2O)c(c3ccccc3)c(c4ccc(F)cc4)n1CC[C@@H](O)C[C@@H](O)CC(=O)O
CHEMBL402	CHEMBL487632	CC(C)c1c(nc(c2ccc(F)cc2)n1CC[C@@H](O)C[C@@H](O)CC(=O)O)C(=O)N(C)[C@@H](C)c3ccccc3
CHEMBL402	CHEMBL488299	CC(C)c1c(C(=O)NCc2ccccc2)c3CCCCCc3n1CC[C@@H](O)C[C@@H](O)CC(=O)O
CHEMBL402	CHEMBL1496	CC(C)c1nc(nc(c2ccc(F)cc2)c1\C=C\[C@@H](O)C[C@@H](O)CC(=O)O)N(C)S(=O)(=O)C
CHEMBL402	CHEMBL444210	CC(C)c1c(nc(c2ccc(F)cc2)n1CC[C@@H](O)C[C@@H](O)CC(=O)O)C(=O)NCc3cccc(c3)c4ccccc4F
CHEMBL402	CHEMBL488471	CCc1c(C(=O)NCc2ccc(cc2)c3ccccc3)c4CCCCCc4n1CC[C@@H](O)C[C@@H](O)CC(=O)O
CHEMBL402	CHEMBL452139	CC(C)c1c(c(c2ccccc2)c(c3ccc(F)cc3)n1CC[C@@H](O)C[C@@H](O)CC(=O)O)S(=O)(=O)NN4CCOCC4
CHEMBL402	CHEMBL488298	CC(C)n1c(CC[C@@H](O)C[C@@H](O)CC(=O)O)c(nc1C(=O)NCc2ccccc2)c3ccc(F)cc3
CHEMBL402	CHEMBL471744	CCc1c(C(=O)Nc2ccccc2)c(C(C)C)c(c3ccc(F)cc3)n1CC[C@@H](O)C[C@@H](O)CC(=O)O
CHEMBL402	CHEMBL504314	Cn1c(CC[C@@H](O)C[C@@H](O)CC(=O)O)c(c2ccc(F)cc2)c(c3ccccc3)c1C(=O)Nc4ccc(cc4)S(=O)(=O)N
CHEMBL402	CHEMBL503128	CC(C)c1c(nc(c2ccc(F)cc2)n1CC[C@@H](O)C[C@@H](O)CC(=O)O)C(=O)NCc3ccc(cc3)c4ccccc4
CHEMBL309	CHEMBL558910	OC(C(=O)O[C@H]1CN2CCC1CC2)(c3ccccc3)c4ccccc4
CHEMBL309	CHEMBL1187846	CN1[C@@H]2C[C@H](C[C@H]1[C@@H]3O[C@@H]23)OC(=O)[C@H](CO)c4ccccc4
CHEMBL309	CHEMBL553562	Cl.NC(=N)N1C2CC(CC1C3OC23)OC(=O)C(CO)c4ccccc4
CHEMBL309	CHEMBL63452	[Br-].C[N+]1(C)C2CCC1CC(C2)OC(=O)C(CO)c3ccccc3
CHEMBL309	CHEMBL159237	C[C@H]1CCC[C@H](\C=C\[C@@H]2[C@H]3CCCC[C@@H]3C[C@@H]4[C@@H](O)O[C@@H](C)[C@H]24)N1C
CHEMBL309	CHEMBL21942	CN1CCCCC1\C=C\C2c3ccccc3Cc4ccccc24
CHEMBL309	CHEMBL415037	CN1CCCC[C@H]1CC=C2c3ccccc3Cc4ccccc24
CHEMBL309	CHEMBL544993	Cl.OCC(C(=O)OC1CC2C3OC3C(C1)N2C=N)c4ccccc4
CHEMBL309	CHEMBL25334	CN1CCCCC1\C=C\C2C3C=CC=CC3Oc4ccccc24
CHEMBL309	CHEMBL160755	C[C@H]1CCC[C@H](\C=C\[C@@H]2[C@H]3CCCC[C@@H]3C[C@@H]4[C@@H](OC(=O)C)O[C@@H](C)[C@H]24)N1C
CHEMBL309	CHEMBL553783	Cl.CC(=N)N1C2CCC1CC(C2)OC(=O)C(CO)c3ccccc3
CHEMBL309	CHEMBL22071	CN1CCCCC1C\C=C\C2c3ccccc3Cc4ccccc24
CHEMBL309	CHEMBL517712	CN1[C@@H]2CC[C@H]1C[C@H](C2)OC(=O)C(CO)c3ccccc3
CHEMBL309	CHEMBL553894	Cl.NC(=N)N1C2CCC1CC(C2)OC(=O)C(CO)c3ccccc3
CHEMBL309	CHEMBL277642	C[C@H]1CCC[C@H](\C=C\[C@@H]2[C@H]3CCCC[C@@H]3C[C@H]4[C@@H]2[C@H](C)OC4=O)N1C
CHEMBL309	CHEMBL415038	CN1CCCC[C@H]1\C=C\C2c3ccccc3Cc4ccccc24
CHEMBL309	CHEMBL293927	[Br-].C[N+]1(C)C2CC(CC1C3OC23)OC(=O)C(CO)c4ccccc4
CHEMBL309	CHEMBL22829	CN1CCCC[C@@H]1\C=C\C2c3ccccc3Cc4ccccc24
CHEMBL309	CHEMBL544759	Cl.CC(=N)N1C2CC(CC1C3OC23)OC(=O)C(CO)c4ccccc4
CHEMBL309	CHEMBL418189	CN1CCCCC1CC=C2c3ccccc3Cc4ccccc24
CHEMBL309	CHEMBL22278	CN1CCCCC1CCC=C2c3ccccc3Cc4ccccc24
CHEMBL309	CHEMBL2111842	O[C@@](C\C=C/I)(C(=O)O[C@H]1CN2CCC1CC2)c3ccccc3
CHEMBL309	CHEMBL127587	O[C@@](C\C=C\I)(C(=O)O[C@H]1CN2CCC1CC2)c3ccccc3
CHEMBL309	CHEMBL279712	CN1CCCC[C@@H]1CC=C2c3ccccc3Cc4ccccc24
CHEMBL309	CHEMBL553066	Cl.OCC(C(=O)OC1CC2CCC(C1)N2C=N)c3ccccc3
CHEMBL5062	CHEMBL370614	Cc1ccc(s1)C(=O)NC[C@H]2CN(C(=O)O2)c3ccc(cc3)N4CCOCC4=O
CHEMBL5062	CHEMBL561318	O[C@H]1CN(CC(=O)Nc2ccc(cc2F)N3C=CC=CC3=O)C[C@@H]1NC(=O)c4ccc(Cl)s4
CHEMBL5062	CHEMBL381866	Brc1oc(cc1)C(=O)NC[C@H]2CN(C(=O)O2)c3ccc(cc3)N4CCOCC4=O
CHEMBL5062	CHEMBL3907419	FC(F)(F)c1cc(NC(=O)CCNC(=O)c2ccc(Cl)s2)ccc1N3CCOCC3=O
CHEMBL5062	CHEMBL557915	Fc1cc(ccc1NC(=O)CN2CC[C@H](C2)NC(=O)c3ccc(Cl)s3)N4C=CC=CC4=O
CHEMBL5062	CHEMBL196589	Cc1cc(ccc1N2C[C@H](CNC(=O)c3ccc(Cl)s3)OC2=O)N4CCOCC4
CHEMBL5062	CHEMBL197624	Fc1cc(ccc1N2CCNCC2)N3C[C@H](CNC(=O)c4ccc(Cl)s4)OC3=O
CHEMBL5062	CHEMBL3979386	COC1CN(CC(=O)Nc2ccc(cc2F)N3C=CC=CC3=O)CC1NC(=O)c4ccc(Cl)s4
CHEMBL5062	CHEMBL196551	Clc1ccc(s1)C(=O)NC[C@H]2CN(C(=O)O2)c3ccc(cc3)N4CCOCC4
CHEMBL5062	CHEMBL3904655	CC(C)N1CCC(CC1)NC(=O)c2cc3ccccc3n2CC(=O)Nc4ccc(Br)cc4
CHEMBL5062	CHEMBL3958789	CO[C@@H]1CN(C[C@H]1CNC(=O)c2ccc(Cl)s2)C(=O)Nc3ccc(cc3F)N4C=CC=CC4=O
CHEMBL5062	CHEMBL3912108	OCc1cc(nn1Cc2cc(on2)c3ccc(Cl)s3)C(=O)Nc4ccc(cc4)N5CCOCC5=O
CHEMBL5062	CHEMBL3959350	Clc1ccc(s1)C(=O)NCCS(=O)(=O)Nc2ccc(cc2)N3C=CN=CC3=O
CHEMBL5062	CHEMBL3305961	OC(=O)c1ccc2c(c1)nc(C(=O)NC3CCN(CC3)C4CC4)n2Cc5cc(on5)c6ccc(Cl)s6
CHEMBL5062	CHEMBL3956658	Clc1ccc(s1)C(=O)NCCC(=O)Nc2ccc(cc2)N3CCOCC3=O
CHEMBL5062	CHEMBL197377	Clc1ccc(s1)C(=O)NC[C@H]2CN(C(=O)O2)c3ccc(cc3)N4CCCC4=O
CHEMBL5062	CHEMBL3910588	Fc1cc(ccc1NC(=O)c2onc(CNC(=O)c3ccc(Cl)s3)n2)N4C=CC=CC4=O
CHEMBL5062	CHEMBL194186	FC(F)(F)c1cc(ccc1N2CCOCC2=O)N3C[C@H](CNC(=O)c4ccc(Cl)s4)OC3=O
CHEMBL5062	CHEMBL196162	Fc1cc(ccc1N2CCOCC2)N3C[C@H](CNC(=O)c4ccc(Cl)s4)OC3=O
CHEMBL5062	CHEMBL564248	Fc1cc(ccc1NC(=O)Cn2cnc(NC(=O)c3ccc(Cl)s3)n2)N4C=CC=CC4=O
CHEMBL5062	CHEMBL3304291	COCCOc1cc2cc(C(=O)NC3CCN(CC3)C(C)C)n(CC(=O)Nc4ccc(Cl)cn4)c2cn1
CHEMBL5062	CHEMBL93087	Cc1cc(C)cc(CNC(=O)c2cc3c(C)cccc3n2Cc4cccc(c4)C(=N)N)c1
CHEMBL5062	CHEMBL196492	Clc1ccc(cc1)C(=O)NC[C@H]2CN(C(=O)O2)c3ccc(cc3)N4CCOCC4=O
CHEMBL5062	CHEMBL3968842	CO[C@H]1C[C@@H](C[C@@H]1NC(=O)c2ccc(Cl)s2)C(=O)Nc3ccc(cc3F)N4C=CC=CC4=O
CHEMBL5062	CHEMBL196539	Nc1cc(ccc1N2CCOCC2=O)N3C[C@H](CNC(=O)c4ccc(Cl)s4)OC3=O
CHEMBL5062	CHEMBL198654	CN(C)c1ccc(cc1)N2C[C@H](CNC(=O)c3ccc(Cl)s3)OC2=O
CHEMBL5062	CHEMBL316053	Nc1nccc2ccc(CN3CC[C@H](NS(=O)(=O)c4cc5ncccc5s4)C3=O)cc12
CHEMBL210	CHEMBL2335165	Cc1cc(N2CCNCC2)c3ccccc3n1
CHEMBL210	CHEMBL27	CC(C)NCC(O)COc1cccc2ccccc12
CHEMBL210	CHEMBL32800	CC(Cc1ccc(O)cc1)NCC(O)c2cc(O)cc(O)c2
CHEMBL210	CHEMBL236696	Clc1ccc2c(ccnc2c1)N3CCNCC3
CHEMBL210	CHEMBL2104145	CC(C)(C)NCC(O)COc1ccccc1c2ccccc2
CHEMBL210	CHEMBL3392321	O.OC(CNCCNC(=O)Nc1ccccc1)COc2ccccc2C#N
CHEMBL210	CHEMBL500	CC(C)NCC(O)COc1cccc2[nH]ccc12
CHEMBL210	CHEMBL1802359	CC(C)(C)NC[C@H](O)c1ccc2O[B-](O)(O)OCc2c1
CHEMBL210	CHEMBL489553	C[C@@H](NCCc1ccc(O)cc1)[C@@H](O)c2ccc(O)cc2
CHEMBL210	CHEMBL434	CC(C)NCC(O)c1ccc(O)c(O)c1
CHEMBL210	CHEMBL4092412	CC(C)(C)NC[C@@H](O)COc1ccccc1c2ccccc2
CHEMBL210	CHEMBL1830617	OC(CNCCNC(=O)CCCCCNC(=O)COc1ccc(\C=C\c2ccc3C=C4C=CC(=[N+]4[B-](F)(F)n23)c5cccs5)cc1)COc6ccccc6CC=C
CHEMBL210	CHEMBL2088201	CCc1cc2CC(C)(Cc2cc1CC)NC[C@H](O)c3ccc(O)c4NC(=O)C=Cc34
CHEMBL210	CHEMBL513389	CC(C)NC(C)C(O)COc1ccc(C)c2CCCc12
CHEMBL210	CHEMBL266195	CC(C)NCC(O)COc1ccccc1CC=C
CHEMBL210	CHEMBL252319	CC(C)NC[C@H](O)COc1cccc(C)c1
CHEMBL210	CHEMBL2441619	Cc1ccc2nc(cc(N3CCNCC3)c2c1)C(F)(F)F
CHEMBL210	CHEMBL1478530	CC[C@H](NC(C)C)[C@H](O)c1ccc(O)c2NC(=O)C=Cc12
CHEMBL210	CHEMBL29141	CNCC(O)c1ccc(O)c2nc(O)sc12
CHEMBL210	CHEMBL49080	CC(C)(C)NCC(O)c1cc(Cl)c(N)c(Cl)c1
CHEMBL210	CHEMBL198059	CC(C)N[C@@H](C)[C@@H](O)COc1ccc(C)c2CCCc12
CHEMBL210	CHEMBL1256786	COc1ccc(CC(C)NCC(O)c2ccc(O)c(NC=O)c2)cc1
CHEMBL210	CHEMBL1892158	FC(F)(F)c1cc(N2CCNCC2)c3ccccc3n1
CHEMBL210	CHEMBL2426777	CCC(NC1CCCC1)C(O)c2ccc(O)c(O)c2
CHEMBL251	CHEMBL1316674	CCCCN1C(=O)N(CCCO)c2nc([nH]c2C1=O)C34CC5CC(CC3C5)C4
CHEMBL251	CHEMBL2024118	Cc1cc(cc(C)n1)c2nnc(N)nc2c3cccc(F)c3
CHEMBL251	CHEMBL113142	Nc1nc(NCCc2ccc(O)cc2)nc3nc(nn13)c4occc4
CHEMBL251	CHEMBL273094	CCCN1C(=O)N(CCC)c2nc([nH]c2C1=O)c3ccc(OCC(=O)NCCN)cc3
CHEMBL251	CHEMBL17127	Nc1nc2c(cnn2CCc3ccccc3)c4nc(nn14)c5occc5
CHEMBL251	CHEMBL52333	CCCN1C(=O)N(CCC)c2[nH]c(nc2C1=O)C34CC5CC(CC3C5)C4
CHEMBL251	CHEMBL199446	CN1C(=O)N(C)c2cc([nH]c2C1=O)c3ccc(OCC(=O)Nc4ccc(F)cc4)cc3
CHEMBL251	CHEMBL3934661	CN1CCN(CCNc2nc(N)n3nc(nc3n2)c4occc4)CC1
CHEMBL251	CHEMBL2024119	Cc1cc(cc(n1)C(F)(F)F)c2nnc(N)nc2c3ccccc3
CHEMBL251	CHEMBL1800358	CN1CCN(CC1)C(=O)c2cccc(c2)c3nc(N)nc(n3)c4ccccc4O
CHEMBL251	CHEMBL2024112	Nc1nnc(c2cc(Cl)cc(Cl)c2)c(n1)c3ccccc3
CHEMBL251	CHEMBL1950651	COC(=O)N1CCC(CC#Cc2nc(N)c3ncn([C@@H]4O[C@@H]([C@@H](O)[C@H]4O)C(=O)NC5CC5)c3n2)CC1
CHEMBL251	CHEMBL506250	Nc1nc(cc(c2occc2)c1C#N)c3occc3
CHEMBL251	CHEMBL2024120	Cc1cc(cc(n1)C(F)(F)F)c2nnc(N)nc2c3ccc(F)cc3
CHEMBL251	CHEMBL16687	Nc1nc2ccc(Cl)cc2c3nc(nn13)c4occc4
CHEMBL251	CHEMBL447664	Cc1cc(Cn2nnc3c(nc(N)nc23)c4occc4)ccc1N
CHEMBL251	CHEMBL3937413	Nc1nc(NCCN2CCC(CC2)c3ccccc3)nc4nc(nn14)c5occc5
CHEMBL251	CHEMBL240624	COCCOc1ccc(cc1)N2CCN(CCn3ncc4c3nc(N)n5nc(nc45)c6occc6)CC2
CHEMBL251	CHEMBL184061	Nc1nc(NCCN2CCN(CC2)c3ccc(F)cc3F)nc4nc(nn14)c5occc5
CHEMBL251	CHEMBL136689	COc1ccc(CCCn2ncc3c2nc(N)n4nc(nc34)c5occc5)cc1
CHEMBL251	CHEMBL2024116	Cc1cc(cc(C)n1)c2nnc(N)nc2c3ccc(F)cc3
CHEMBL251	CHEMBL331372	CCNC(=O)[C@H]1O[C@H]([C@H](O)[C@@H]1O)n2cnc3c(N)nc(NCCc4ccc(CCC(=O)O)cc4)nc23
CHEMBL251	CHEMBL124345	Nc1nc(SCc2ncc[nH]2)c(C#N)c(c3ccccc3)c1C#N
CHEMBL251	CHEMBL187810	Nc1nc(NCCCN2CCN(CC2)c3ccccc3)nc4nc(nn14)c5occc5
CHEMBL251	CHEMBL2024117	Cc1cc(cc(C)n1)c2nnc(N)nc2c3cc(F)cc(F)c3
CHEMBL251	CHEMBL382135	CN1C(=O)N(C)c2cc([nH]c2C1=O)c3ccc(OCC(=O)Nc4ccc(cc4)C#N)cc3
CHEMBL251	CHEMBL2021950	Cc1cc(cc(C)c1O)c2nnc(N)nc2c3ccccc3
CHEMBL251	CHEMBL3981401	CCCN1C(=O)N(CC)C(=O)c2[nH]c(nc12)c3ccc(OCC(=O)NCCN)cc3
CHEMBL251	CHEMBL273807	CCCN1C(=O)N(CCC)c2nc([nH]c2C1=O)c3ccc(OCC(=O)Nc4ccc(cc4)C#N)cc3
CHEMBL251	CHEMBL2024114	Nc1nnc(c2ccc(O)c(Cl)c2)c(n1)c3ccccc3
CHEMBL251	CHEMBL2024115	Cc1cc(cc(C)n1)c2nnc(N)nc2c3ccccc3
CHEMBL251	CHEMBL183	CCCN1C(=O)N(CCC)c2nc([nH]c2C1=O)C3CCCC3
CHEMBL4792	CHEMBL3665732	COc1ccc2[C@H](CCc2c1)NC(=O)C(C)Oc3cc(C)c4c(nn(C)c4n3)C5CC5
CHEMBL4792	CHEMBL3665693	C[C@H](NC(=O)COc1cc(C)c2c(nn(C)c2n1)c3occn3)c4ccc(C)cc4
CHEMBL4792	CHEMBL3669452	O=C1N(Cc2cccc(c2)c3ccccc3)CCCC14CCN(CC4)c5cnc6ccccc6n5
CHEMBL4792	CHEMBL3665671	C[C@H](NC(=O)COc1cc(c2c(nn(C)c2n1)c3ccccc3F)C(F)(F)F)c4ccccc4
CHEMBL4792	CHEMBL3665675	CC(CCc1ccccc1)NC(=O)COc2cc(C)c3c(nn(C)c3n2)c4ccccc4
CHEMBL4792	CHEMBL3665703	Cc1ccc2[C@H](CCc2n1)NC(=O)COc3cc(C(F)F)c4c(nn(C)c4n3)C5CC5
CHEMBL4792	CHEMBL3634006	CC(NC(=O)COc1cc(c2c(nn(C)c2n1)c3ccccc3)C(F)(F)F)c4ccccc4
CHEMBL4792	CHEMBL3665737	COc1ccc2[C@H](CCc2c1)NC(=O)COc3cc(C)c4c(nn(C)c4n3)C5CC5
CHEMBL4792	CHEMBL3669578	O=C1N(Cc2cccc(c2)n3nccn3)CCCC14CCN(CC4)c5cnc6ccccc6n5
CHEMBL4792	CHEMBL3665734	Cc1oc(C)c(c1)c2nn(C)c3nc(OCC(=O)N[C@H]4CCc5nc(C)ccc45)cc(c23)C(F)(F)F
CHEMBL4792	CHEMBL3669434	O=C1N(Cc2cccc3ccccc23)CCCC14CCN(CC4)c5cnc6ccccc6n5
CHEMBL4792	CHEMBL3665736	C[C@H](NC(=O)COc1cc(C)c2c(nn(C)c2n1)C3CC3)c4ccc(C)cc4
CHEMBL4792	CHEMBL3634013	COc1ccc(cc1)[C@H](C)NC(=O)COc2cc(c3c(nn(C)c3n2)c4ccccc4)C(F)(F)F
CHEMBL4792	CHEMBL3665697	C[C@H](NC(=O)COc1cc(C)c2c(nn(C)c2n1)c3nccs3)c4ccc(C)cc4
CHEMBL4792	CHEMBL3665721	COc1ccnc(c1)c2nn(C)c3nc(OCC(=O)N[C@@H](C)c4ccc(C)cc4)cc(C)c23
CHEMBL4792	CHEMBL3669577	O=C1C(Cc2c[nH]c3ccccc23)NCCC14CCN(CC4)c5nccc(n5)n6cccn6
CHEMBL4792	CHEMBL3665711	COc1ccc(cc1)[C@H](C)NC(=O)COc2cc(C(F)F)c3c(nn(C)c3n2)c4ccccc4
CHEMBL4792	CHEMBL3665694	C[C@H](NC(=O)COc1cc(C)c2c(nn(C)c2n1)c3cnn(C)c3)c4ccc(C)cc4
CHEMBL4792	CHEMBL3665725	COc1ccc2[C@H](CCc2c1)NC(=O)COc3cc(C(F)F)c4c(nn(C)c4n3)C5CC5
CHEMBL4792	CHEMBL3634022	Cc1ccc2[C@H](CCc2n1)NC(=O)COc3cc(C)c4c(nn(C)c4n3)C5CC5
CHEMBL4792	CHEMBL3634008	CC(NC(=O)COc1cc(c2c(nn(C)c2n1)c3ccccc3)C(F)(F)F)c4c(C)n[nH]c4C
CHEMBL4792	CHEMBL3665673	C[C@H](CNC(=O)COc1cc(c2c(nn(C)c2n1)c3ccccc3)C(F)(F)F)c4ccccc4
CHEMBL4792	CHEMBL3665716	CC(C)c1nn(C)c2nc(OCC(=O)N[C@@H](C)c3ccc(C)cc3)cc(C)c12
CHEMBL4792	CHEMBL3665723	COc1ccc(cc1)[C@H](C)NC(=O)COc2cc(C(F)F)c3c(nn(C)c3n2)c4cc(C)oc4C
CHEMBL4792	CHEMBL2413517	CCOc1cccc(c1)C(=O)N(C)[C@H](CCNC(=O)c2cccn2C)Cc3ccccc3
CHEMBL4792	CHEMBL3665726	COc1ccc2[C@H](CCc2c1)NC(=O)COc3cc(c4c(nn(C)c4n3)C5CC5)C(F)(F)F
CHEMBL4792	CHEMBL3665700	COc1nc(cs1)c2nn(C)c3nc(OCC(=O)N[C@@H](C)c4ccc(C)cc4)cc(C)c23
CHEMBL4792	CHEMBL3665710	COc1ccc(cc1)[C@H](C)NC(=O)COc2cc(c3c(nn(C)c3n2)C4CC4)C(F)(F)F
CHEMBL4792	CHEMBL3665696	C[C@H](NC(=O)COc1cc(C)c2c(nn(C)c2n1)c3nc(C)cs3)c4ccc(C)cc4
CHEMBL4792	CHEMBL3669549	Cn1cc(CN2C(=O)CCCC23CCN(CC3)c4cnc5ccccc5n4)c6cccnc16
CHEMBL4792	CHEMBL3669436	O=C1N(Cc2cccc(c2)c3cccnc3)CCCC14CCN(CC4)c5cnc6ccccc6n5
CHEMBL4792	CHEMBL3665712	C[C@H](NC(=O)COc1cc(C(F)F)c2c(nn(C)c2n1)c3ccccc3)c4ccc(C)cc4
CHEMBL4792	CHEMBL3669506	O=C1N(Cc2ncoc2c3ccccc3)CCCC14CCN(CC4)c5cnc6ccccc6n5
CHEMBL4792	CHEMBL3669553	Cc1oc(nc1)c2cccc(CN3CCCC4(CCN(CC4)c5cnc6ccccc6n5)C3=O)c2
CHEMBL4792	CHEMBL3665687	COc1ccc(cn1)C(C)NC(=O)COc2cc(c3c(nn(C)c3n2)c4ccccc4)C(F)(F)F
CHEMBL4792	CHEMBL3634025	C[C@H](NC(=O)COc1cc(C)c2c(nn(C)c2n1)c3cnccn3)c4ccc(C)cc4
CHEMBL4792	CHEMBL2413518	CCn1nc(C)cc1C(=O)NCC[C@H](Cc2ccccc2)N(C)C(=O)c3cc(C)ccc3n4nccn4
CHEMBL4792	CHEMBL3669536	Nc1ccccc1C(=N)CN2CCCC3(CCN(CC3)c4cnc5ccccc5n4)C2=O
CHEMBL4792	CHEMBL2435409	O=C1CCCC2(CCN(CC2)c3oc4ccccc4n3)N1Cc5cccc6[nH]ccc56
CHEMBL4792	CHEMBL3634024	C[C@H](NC(=O)COc1cc(C)c2c(nn(C)c2n1)c3ncccn3)c4ccc(C)cc4
CHEMBL4792	CHEMBL3669443	Cc1cc2c(CN3CCCC4(CCN(CC4)c5cnc6ccccc6n5)C3=O)cccc2[nH]1
CHEMBL4792	CHEMBL3665691	CC(NC(=O)COc1cc(c2c(nn(C)c2n1)c3ccccc3)C(F)(F)F)c4ccc(C)nc4
CHEMBL4792	CHEMBL3669542	Clc1ccc2oc(nc2c1)N3CCC4(CCCC(=O)N4Cc5cccc6[nH]ccc56)CC3
CHEMBL4792	CHEMBL3665692	C[C@H](NC(=O)COc1cc(C)c2c(nn(C)c2n1)c3ncccc3F)c4ccc(C)cc4
CHEMBL4792	CHEMBL2435407	O=C1N(Cc2c[nH]c3ccccc23)CCCC14CCN(CC4)c5cnc6ccccc6n5
CHEMBL4792	CHEMBL3665686	Cn1nc(c2cccc(F)c2)c3c(cc(OCC(=O)N[C@H]4CCc5ccccc45)nc13)C(F)(F)F
CHEMBL4792	CHEMBL3665689	COc1ccc(cc1)[C@H](C)NC(=O)COc2cc(C)c3c(nn(C)c3n2)C4CC4
CHEMBL4792	CHEMBL2435413	Cc1ccc(C)c(CN2C(=O)CCCC23CCN(CC3)c4cnc5ccccc5n4)c1
CHEMBL4792	CHEMBL3665702	C[C@H](NC(=O)COc1cc(C)c2c(nn(C)c2n1)c3cccc(C)n3)c4ccc(C)cc4
CHEMBL4792	CHEMBL3634015	C[C@H](NC(=O)COc1cc(c2c(nn(C)c2n1)c3ccccc3)C(F)(F)F)c4c(C)n[nH]c4C
CHEMBL4792	CHEMBL3665695	C[C@H](NC(=O)COc1cc(C)c2c(nn(C)c2n1)c3ccc(C)cn3)c4ccc(C)cc4
CHEMBL4792	CHEMBL3634007	COc1ccc(cc1)C(C)NC(=O)COc2cc(c3c(nn(C)c3n2)c4ccccc4)C(F)(F)F
CHEMBL4792	CHEMBL3665727	Cc1ccc2[C@H](CCc2c1)NC(=O)COc3cc(C)c4c(nn(C)c4n3)C5CC5
CHEMBL4792	CHEMBL3665699	C[C@H](NC(=O)COc1cc(C)c2c(nn(C)c2n1)c3cncs3)c4ccc(C)cc4
CHEMBL4792	CHEMBL3669568	Cc1cc(nc2ccccc12)N3CCC4(CCCN(Cc5c[nH]c6ccccc56)C4=O)CC3
CHEMBL4792	CHEMBL3665677	C[C@H](NC(=O)COc1cc(c2c(nn(C)c2n1)c3cccc(F)c3)C(F)(F)F)c4ccccc4
CHEMBL4792	CHEMBL3665708	C[C@H](NC(=O)COc1cc(c2c(nn(C)c2n1)C3CC3)C(F)(F)F)c4ccc(C)cc4
CHEMBL4792	CHEMBL3665713	COc1ccc(cn1)C(C)NC(=O)COc2cc(C(F)F)c3c(nn(C)c3n2)c4ccccc4
CHEMBL4792	CHEMBL3665735	COc1cc2CCC(NC(=O)COc3cc(C)c4c(nn(C)c4n3)C5CC5)c2cc1OC
CHEMBL4792	CHEMBL3665704	COc1ccc2C(CCc2c1)NC(=O)COc3cc(C)c4c(nn(C)c4n3)C5CC5
CHEMBL4792	CHEMBL3665698	COc1ccnc(n1)c2nn(C)c3nc(OCC(=O)N[C@@H](C)c4ccc(C)cc4)cc(C)c23
CHEMBL4792	CHEMBL3665706	COc1ccc(cc1)[C@H](C)NC(=O)COc2cc(C(F)F)c3c(nn(C)c3n2)C4CC4
CHEMBL4792	CHEMBL3665688	CC(NC(=O)COc1cc(c2c(nn(C)c2n1)c3ccccc3)C(F)(F)F)c4c(C)nn(C)c4C
CHEMBL4792	CHEMBL3665707	C[C@H](NC(=O)COc1cc(C(F)F)c2c(nn(C)c2n1)C3CC3)c4ccc(C)cc4
CHEMBL4792	CHEMBL3669557	O=C1N(Cc2c[nH]c3ccccc23)CCCC14CCN(CC4)c5nc6ccccc6[nH]5
CHEMBL4792	CHEMBL2435411	O=C1CCCC2(CCN(CC2)c3cnc4ccccc4n3)N1Cc5cccc6[nH]ccc56
CHEMBL4792	CHEMBL3665701	C[C@H](NC(=O)COc1cc(C)c2c(nn(C)c2n1)c3ncc(C)s3)c4ccc(C)cc4
CHEMBL4805	CHEMBL28262	CN([C@@H](Cc1ccc(OS(=O)(=O)c2cccc3cnccc23)cc1)C(=O)N4CCN(CC4)c5ccccc5C)S(=O)(=O)c6cccc7cnccc67
CHEMBL4805	CHEMBL392559	Clc1ccc(CN2C[C@@H]3C[C@H]2CN3)cc1C(=O)NCC45CC6CC(CC(C6)C4)C5
CHEMBL4805	CHEMBL131241	COc1ccc(Cl)c(NC(=O)CC23CC4CC(CC(C4)C2)C3)c1
CHEMBL4805	CHEMBL340983	COc1ccc(Cl)c(c1)C(=O)NCC23CC4CC(CC(C4)C2)C3
CHEMBL4805	CHEMBL341226	COc1cccc(NC(=O)CC23CC4CC(CC(C4)C2)C3)c1C
CHEMBL4805	CHEMBL131162	Clc1ccc(Cl)c(c1)C(=O)NCC23CC4CC(CC(C4)C2)C3
CHEMBL4805	CHEMBL128634	[O-][N+](=O)c1cccc(c1)c2ccc(OCC(CCc3ccncc3)N4C(=O)CCCC4=O)cc2
CHEMBL4805	CHEMBL100539	O=C(NCC12CC3CC(CC(C3)C1)C2)c4ccccc4
CHEMBL4805	CHEMBL393717	Clc1ccc(cc1C(=O)NCC23CC4CC(CC(C4)C2)C3)N5CCNCC5
CHEMBL4805	CHEMBL338117	[O-][N+](=O)c1cccc(c1)c2ccc(OCC(CCc3ccncc3)N4C(=O)CSC4=O)cc2
CHEMBL4805	CHEMBL128101	Clc1ccccc1C(=O)NCCC23CC4CC(CC(C4)C2)C3
CHEMBL4805	CHEMBL235580	Clc1ccc(NC2CCNCC2)cc1C(=O)NCC34CC5CC(CC(C5)C3)C4
CHEMBL4805	CHEMBL235357	Clc1ccc(O[C@@H]2CCCNC2)cc1C(=O)NCC34CC5CC(CC(C5)C3)C4
CHEMBL4805	CHEMBL564463	O=C(CC12CC3CC(CC(C3)C1)C2)Nc4ccccc4
CHEMBL4805	CHEMBL405790	Brc1ccccc1C(=O)NCC23CC4CC(CC(C4)C2)C3
CHEMBL4805	CHEMBL129982	Nc1ccc(Cl)c(c1)C(=O)NCC23CC4CC(CC(C4)C2)C3
CHEMBL4805	CHEMBL131774	Nc1cccc(Cl)c1C(=O)NCC23CC4CC(CC(C4)C2)C3
CHEMBL4805	CHEMBL235579	Clc1ccc(O[C@H]2CCCNC2)cc1C(=O)NCC34CC5CC(CC(C5)C3)C4
CHEMBL4805	CHEMBL335466	O=C(CCC12CC3CC(CC(C3)C1)C2)Nc4ccc5[nH]ncc5c4
CHEMBL4805	CHEMBL393384	Clc1ccc(OC2CCNCC2)cc1C(=O)NCC34CC5CC(CC(C5)C3)C4
CHEMBL4805	CHEMBL424451	COc1ccc(C)c(NC(=O)CC23CC4CC(CC(C4)C2)C3)c1
CHEMBL4805	CHEMBL336619	Clc1ccccc1C(=O)NCC23CC4CC(CC(C4)C2)C3
CHEMBL4805	CHEMBL235581	Clc1ccc(CC2CCNCC2)cc1C(=O)NCC34CC5CC(CC(C5)C3)C4
CHEMBL4805	CHEMBL134194	Nc1cccc(C(=O)NCC23CC4CC(CC(C4)C2)C3)c1Cl
CHEMBL4805	CHEMBL393348	Clc1ccc(cc1C(=O)NCC23CC4CC(CC(C4)C2)C3)C5CCNCC5
CHEMBL4805	CHEMBL235789	Clc1ccc(CN2CCNCC2)cc1C(=O)NCC34CC5CC(CC(C5)C3)C4
CHEMBL4805	CHEMBL338579	COc1ccccc1C(=O)NCC23CC4CC(CC(C4)C2)C3
CHEMBL4805	CHEMBL130840	Oc1ccc(Cl)c(c1)C(=O)NCC23CC4CC(CC(C4)C2)C3
CHEMBL4805	CHEMBL131883	Clc1cccc(Cl)c1C(=O)NCC23CC4CC(CC(C4)C2)C3
CHEMBL4805	CHEMBL392378	Clc1ccc(NC2CCCNC2)cc1C(=O)NCC34CC5CC(CC(C5)C3)C4
CHEMBL4805	CHEMBL392558	Clc1ccc(CC2CCCNC2)cc1C(=O)NCC34CC5CC(CC(C5)C3)C4
CHEMBL4805	CHEMBL130590	Cc1ccccc1C(=O)NCC23CC4CC(CC(C4)C2)C3
CHEMBL4805	CHEMBL338236	Clc1cccc(c1)C(=O)NCC23CC4CC(CC(C4)C2)C3
CHEMBL4805	CHEMBL441479	Clc1cccc(C(=O)NCC23CC4CC(CC(C4)C2)C3)c1Cl
CHEMBL3880	CHEMBL3934788	CCCc1n[nH]c2cc(O)c(cc12)C(=O)N(C)c3ccc(cc3)C4CCN(C)CC4
CHEMBL3880	CHEMBL3104282	CC(C)(CSc1nc(N)nc(n1)c2c(Cl)cc3COCc4cccc2c34)C(=O)N
CHEMBL3880	CHEMBL3937274	CN(C(=O)c1cc2c(Cc3cccc(C)c3)n[nH]c2cc1O)c4ccc(cc4)N5CCOCC5
CHEMBL3880	CHEMBL3104286	CN(C)C(=O)CCSc1nc(N)nc(n1)c2c(Cl)cc3COCc4cccc2c34
CHEMBL3880	CHEMBL3104279	CC(=O)N[C@@H](CSc1nc(N)nc(n1)c2c(Cl)cc3COCc4cccc2c34)C(=O)N
CHEMBL3880	CHEMBL3909490	CN(C(=O)c1cc2c(CCC(C)(C)C)n[nH]c2cc1O)c3ccc(cc3)C4CCN(C)CC4
CHEMBL3880	CHEMBL3902156	CN(C)c1ccc(cc1)N(C)C(=O)c2cc3c(Cc4cccc(C)c4)n[nH]c3cc2O
CHEMBL3880	CHEMBL3964633	Oc1ccc(c(O)c1)c2nocc2c3ccccc3
CHEMBL3880	CHEMBL398346	CCNC(=O)c1noc(c2cc(Cl)c(O)cc2O)c1c3ccc(CN4CCOCC4)cc3
CHEMBL3880	CHEMBL3906698	CCCCN(C)C(=O)c1n[nH]c2cc(O)c(cc12)C(=O)N(C)c3ccc(cc3)N4CCOCC4
CHEMBL3880	CHEMBL3104289	NC(=O)CCCSc1nc(N)nc(n1)c2c(Cl)cc3COCc4cccc2c34
CHEMBL3880	CHEMBL3898029	Oc1cc(O)c(cc1Br)C2=NNC(=O)N2c3ccccc3F
CHEMBL3880	CHEMBL3104272	CC(=O)NCCSc1nc(N)nc(n1)c2c(Cl)cc3COCc4cccc2c34
CHEMBL3880	CHEMBL3970784	CN(C(=O)c1cc2c(n[nH]c2cc1O)C(=O)N3CCCC3)c4ccc(cc4)N5CCOCC5
CHEMBL3880	CHEMBL3979513	Nc1nc(C(=O)N2Cc3ccccc3C2)c4cc(ccc4n1)c5ccccc5CO
CHEMBL3880	CHEMBL2443028	CCNC(=O)c1cc(on1)c2c(O)cc(O)cc2Oc3ccc(Cl)cc3
CHEMBL3880	CHEMBL3901758	CN(C(=O)c1cc2c(Cc3cccc(C)c3)n[nH]c2cc1O)c4ccc(cc4)N5CCNCC5
CHEMBL3880	CHEMBL3696220	CN(C)c1ccc(Oc2cc(O)cc(O)c2c3onc(c3)C(=O)NC4CCN(CC4)C5CCC6(CC5)OCCCO6)cc1
CHEMBL3880	CHEMBL3892221	CN(C(=O)c1cc2c(Cc3cccc(C)c3)n[nH]c2cc1O)c4ccc(cc4)N5CCOCC5=O
CHEMBL3880	CHEMBL3942566	CCC(C)c1n[nH]c2cc(O)c(cc12)C(=O)N(C)c3ccc(cc3)N4CCOCC4
CHEMBL3880	CHEMBL3696223	CN1CCC(CC1)NC(=O)c2onc(c2)c3c(O)cc(O)cc3Oc4ccc(cc4)[N+](=O)[O-]
CHEMBL3880	CHEMBL2443025	CN(C)c1ccc(Oc2cc(O)cc(O)c2c3onc(c3)C(=O)NC4CCN(CC4)C5CCCCC5)cc1
CHEMBL3880	CHEMBL3956397	CCCc1cc(c(O)cc1O)c2n[nH]cc2c3ccc4OCCOc4c3
CHEMBL3880	CHEMBL3945793	CCCCN(C)C(=O)c1cc(C2=NNC(=O)N2c3ccccc3F)c(O)cc1O
CHEMBL3880	CHEMBL3909055	Oc1ccc(C2=NNC(=O)N2c3ccccc3Cl)c(O)c1
CHEMBL3880	CHEMBL3104278	NC(=O)CCSc1nc(N)nc(n1)c2c(Cl)cc3COCc4cccc2c34
CHEMBL3880	CHEMBL3958803	CCCN(C)C(=O)c1cc(C2=NNC(=O)N2c3ccccc3C)c(O)cc1O
CHEMBL3880	CHEMBL414883	C[C@@H]1C[C@H]2O[C@@H]2\C=C/C=C/C(=O)Cc3c(Cl)c(O)cc(O)c3C(=O)O1
CHEMBL3880	CHEMBL3920953	COc1ccccc1CN(C)C(=O)c2cc(C3=NNC(=O)N3c4ccccc4C)c(O)cc2O
CHEMBL3880	CHEMBL3899246	COCc1n[nH]c2cc(O)c(cc12)C(=O)N(C)c3ccc(cc3)N4CCOCC4
CHEMBL3880	CHEMBL1939369	CSc1nc(N)nc(n1)c2ccc3COCc4cc(Cl)cc2c34
CHEMBL3880	CHEMBL3696215	Oc1cc(O)c(c(Oc2ccc(cc2)[N+](=O)[O-])c1)c3onc(c3)C(=O)NC4CCN(CC4)C5CCC(F)(F)CC5
CHEMBL3880	CHEMBL3104288	NC(=O)CSc1nc(N)nc(n1)c2c(Cl)cc3COCc4cccc2c34
CHEMBL3880	CHEMBL3104280	CC(CSc1nc(N)nc(n1)c2c(Cl)cc3COCc4cccc2c34)C(=O)N
CHEMBL3880	CHEMBL3960891	Oc1cc(O)c(cc1I)c2ccnn2c3ccccc3F
CHEMBL3880	CHEMBL3903964	CN(Cc1ccccc1)C(=O)c2cc(C3=NNC(=O)N3c4ccccc4C)c(O)cc2O
CHEMBL3880	CHEMBL252124	CCNC(=O)c1noc(c2cc(Cl)c(O)cc2O)c1c3ccc(OC)cc3
CHEMBL3880	CHEMBL1939377	COc1cc(C)c2cc1C(=O)NCCCOc3cccc(Sc4cc2nc(N)n4)c3
CHEMBL3880	CHEMBL3104277	NC(=O)OCCSc1nc(N)nc(n1)c2c(Cl)cc3COCc4cccc2c34
CHEMBL3880	CHEMBL3889584	Nc1nc(C(=O)N2Cc3ccccc3C2)c4cc(ccc4n1)c5cc(F)c(F)cc5Cc6nnn[nH]6
CHEMBL3880	CHEMBL3911783	CCc1ccccc1N2C(=O)NN=C2c3ccc(O)cc3O
CHEMBL3880	CHEMBL3908022	CCCN(C)C(=O)c1cc(C2=NNC(=O)N2c3ccccc3F)c(O)cc1O
CHEMBL3880	CHEMBL3895370	Oc1ccc(C2=NNC(=O)N2c3ccccc3F)c(O)c1
CHEMBL3880	CHEMBL1834096	CSc1nc(N)nc(n1)c2c(Cl)cc3COCc4cccc2c34
CHEMBL3880	CHEMBL515048	COc1ccc(cc1OC)c2snnc2c3cc(Cl)c(O)cc3O
CHEMBL3880	CHEMBL3104287	Nc1nc(SCCC(=O)NCCO)nc(n1)c2c(Cl)cc3COCc4cccc2c34
CHEMBL3880	CHEMBL1939374	Cc1cc(C)c2cc1C(=O)NCCCOc3cccc(Sc4cc2nc(N)n4)c3
CHEMBL3880	CHEMBL3696222	CN(C)c1ccc(Oc2cc(O)cc(O)c2c3onc(c3)C(=O)NC4CCN(CC4)C5CCC(F)(F)CC5)cc1
CHEMBL3880	CHEMBL1939379	Cc1cc(C)c2cc1C(=O)NCCCNC(=O)CCSc3cc2nc(N)n3
CHEMBL3880	CHEMBL511439	CO[C@H]1C[C@H](C)Cc2cc(NC(=O)\C(=C\C=C/[C@H](OC)[C@@H](OC(=O)N)\C(=C\[C@H](C)[C@H]1O)\C)\C)ccc2O
CHEMBL3880	CHEMBL1939385	Cc1cc(C)c2cc1C(=O)NCCNC(=O)OCCSc3cc2nc(N)n3
CHEMBL3880	CHEMBL2103879	CC(C)c1cc(C2=NNC(=O)N2c3ccc4c(ccn4C)c3)c(O)cc1O
CHEMBL3880	CHEMBL3943106	CCCN(C)S(=O)(=O)c1cc(C2=NNC(=O)N2c3ccccc3F)c(O)cc1O
CHEMBL3880	CHEMBL3898024	Cc1cnc(Cn2ccc3c(Cl)nc(N)nc23)c(C)c1Cl
CHEMBL3880	CHEMBL3940468	Oc1cc(O)c(cc1CCc2ccccc2)C3=NNC(=O)N3c4ccccc4F
CHEMBL3880	CHEMBL3944325	CCCc1n[nH]c2c(Br)c(O)c(cc12)C(=O)N(C)c3ccc(cc3)N4CCOCC4
CHEMBL3880	CHEMBL1939372	Cc1ccc2OCCCCCOc3cccc(Sc4cc(nc(N)n4)c1c2)c3
CHEMBL3880	CHEMBL1910764	CC(C)N(CCCn1c(Sc2cc3OCOc3cc2I)nc4c(N)ncnc14)C(=S)Nc5ccc(C6=C7C=CC(=O)C=C7Oc8cc(O)ccc68)c(c5)C(=O)O
CHEMBL3880	CHEMBL3962733	CCNC(=O)C1(CCC1)c2ccc3nc(N)nc(C(=O)N4Cc5ccccc5C4)c3c2
CHEMBL3880	CHEMBL2443139	CC(C)Nc1ccc(Oc2cc(O)cc(O)c2c3onc(c3)C(=O)NC4CCN(C)CC4)cc1
CHEMBL3880	CHEMBL3899564	CN(C(=O)c1cc2c(Cc3cccc(C)c3)n[nH]c2cc1O)c4ccc(C)cc4
CHEMBL3880	CHEMBL3906838	CN(Cc1occc1)C(=O)c2cc(c(O)cc2O)c3ccnn3c4ccccc4C
CHEMBL3880	CHEMBL1939381	Cc1cc(C)c2cc1C(=O)NCCCCCNC(=O)CCSc3cc2nc(N)n3
CHEMBL3880	CHEMBL2443048	CC(C)N1CCC(CC1)NC(=O)c2cc(on2)c3c(O)cc(O)cc3Oc4ccc(cc4)[N+](=O)[O-]
CHEMBL3880	CHEMBL3907641	CN(Cc1cccs1)C(=O)c2cc(C3=NNC(=O)N3c4ccccc4C)c(O)cc2O
CHEMBL3880	CHEMBL469932	CO[C@H]1CC\C=C(/C)\C(=O)Nc2cccc(C[C@@H](C)C[C@H](OC)[C@H](O)[C@@H](C)\C=C(/C)\[C@@H]1OC(=O)N)c2
CHEMBL3880	CHEMBL365617	CCNC(=O)c1n[nH]c(c2cc(Cl)c(O)cc2O)c1c3ccc(OC)cc3
CHEMBL3880	CHEMBL2443138	CN(C)c1ccc(Oc2cc(O)cc(O)c2c3onc(c3)C(=O)NC4CCN(C)CC4)cc1
CHEMBL3880	CHEMBL3906699	CN(Cc1cccc(C)c1)C(=O)c2cc(C3=NNC(=O)N3c4ccccc4C)c(O)cc2O
CHEMBL3880	CHEMBL3696221	CN(C)c1ccc(Oc2cc(O)cc(O)c2c3onc(c3)C(=O)NC4CCN(CC5CCCCC5)CC4)cc1
CHEMBL3880	CHEMBL3896847	CN(C(=O)c1cc2c(Cc3cccc(C)c3)n[nH]c2cc1O)c4ccccc4
CHEMBL3880	CHEMBL2443029	CCNC(=O)c1cc(on1)c2c(O)cc(O)cc2Oc3ccc(cc3)[N+](=O)[O-]
CHEMBL3880	CHEMBL1939384	Cc1cc(C)c2cc1C(=O)NCCOC(=O)NCCSc3cc2nc(N)n3
CHEMBL3880	CHEMBL3104285	CNC(=O)CCSc1nc(N)nc(n1)c2c(Cl)cc3COCc4cccc2c34
CHEMBL3880	CHEMBL511618	CO[C@H]1C[C@H](C)Cc2cc(NC(=O)\C(=C\CC[C@H](OC)[C@@H](OC(=O)N)\C(=C\[C@H](C)[C@H]1O)\C)\C)cc(Cl)c2O
CHEMBL3880	CHEMBL3961450	CC(C)CN(C)C(=O)c1n[nH]c2cc(O)c(cc12)C(=O)N(C)c3ccc(cc3)N4CCOCC4
CHEMBL3880	CHEMBL3900791	CCNC(=O)C1=C(\C(=C\2/C=C(C(C)C)C(=CC2=O)O)\ON1)c3ccc(CN4CCOCC4)cc3
CHEMBL3880	CHEMBL200102	CC(C)NCCCn1c(Sc2cc3OCOc3cc2I)nc4c(N)ncnc14
CHEMBL3880	CHEMBL3966607	CN(C(=O)c1cc2c(Cc3cccc(C)c3)n[nH]c2cc1O)c4ccc5OCOc5c4
CHEMBL3880	CHEMBL3104276	Nc1nc(SCCO)nc(n1)c2c(Cl)cc3COCc4cccc2c34
CHEMBL3880	CHEMBL3104281	C[C@H](CSc1nc(N)nc(n1)c2c(Cl)cc3COCc4cccc2c34)C(=O)N
CHEMBL3880	CHEMBL2419342	Nc1ncnc2c1nc(Sc3cc4OCOc4cc3I)n2CCCNC(=S)Nc5ccc(C6=C7C=CC(=O)C=C7Oc8cc(O)ccc68)c(c5)C(=O)O
CHEMBL3880	CHEMBL1939378	CCOc1cc(C)c2cc1C(=O)NCCCOc3cccc(Sc4cc2nc(N)n4)c3
CHEMBL3880	CHEMBL514748	CCOc1ccc(cc1)c2snnc2c3cc(CC)c(O)cc3O
CHEMBL3880	CHEMBL1939373	Nc1nc2Sc3cccc(OCCCCOc4cc(c(Cl)cc4Cl)c(c2)n1)c3
CHEMBL3880	CHEMBL1939371	Cc1ccc2OCCCCOc3cccc(Sc4cc(nc(N)n4)c1c2)c3
CHEMBL3880	CHEMBL3954287	CCCCN(C)C(=O)c1cc(C2=NNC(=O)N2c3ccccc3)c(O)cc1O
CHEMBL3880	CHEMBL3889899	Cc1ccccc1N2C(=O)NN=C2c3ccc(O)cc3O
CHEMBL3880	CHEMBL3897124	CCC(F)c1n[nH]c2cc(O)c(cc12)C(=O)N(C)c3ccc(cc3)N4CCOCC4
CHEMBL3880	CHEMBL3104273	CS(=O)(=O)NCCSc1nc(N)nc(n1)c2c(Cl)cc3COCc4cccc2c34
CHEMBL3880	CHEMBL3911424	CN(Cc1ccccc1C)C(=O)c2cc(C3=NNC(=O)N3c4ccccc4C)c(O)cc2O
CHEMBL3880	CHEMBL3104284	Nc1nc(SC[C@H]2CNC(=O)O2)nc(n1)c3c(Cl)cc4COCc5cccc3c45
CHEMBL3880	CHEMBL3916782	COC1CCN(C1)C(=O)c2n[nH]c3cc(O)c(cc23)C(=O)N(C)c4ccc(cc4)N5CCOCC5
CHEMBL3880	CHEMBL3104275	CN(C)CCSc1nc(N)nc(n1)c2c(Cl)cc3COCc4cccc2c34
CHEMBL3880	CHEMBL3696217	CN(C)c1ccc(Oc2cc(O)cc(O)c2c3cc(on3)C(=O)NC4CCN(C)CC4)cc1
CHEMBL3880	CHEMBL3912563	CCCCCCN(C)C(=O)c1cc(c(O)cc1O)c2ccnn2c3ccccc3C
CHEMBL3880	CHEMBL3696218	CN(C)c1ccc(Oc2cc(O)cc(O)c2c3onc(c3)C(=O)NC4CCN(CC4)C5CCC6(CC5)OCC(C)(C)CO6)cc1
CHEMBL3880	CHEMBL2443026	CN(C)c1ccc(Oc2cc(O)cc(O)c2c3onc(c3)C(=O)NC4CCN(CC4)C5CCC6(CC5)OCCO6)cc1
CHEMBL3880	CHEMBL454733	COc1ccc(cc1)c2snnc2c3cc(Cl)c(O)cc3O
CHEMBL3880	CHEMBL517583	CCOc1ccc(cc1)c2snnc2c3cc(Cl)c(O)cc3O
CHEMBL3880	CHEMBL3951501	CN(Cc1cccc(c1)c2cncnc2)C(=O)c3cc(C4=NNC(=O)N4c5ccccc5C)c(O)cc3O
CHEMBL3880	CHEMBL3954162	CN(Cc1ccccc1c2cccnc2)C(=O)c3cc(C4=NNC(=O)N4c5ccccc5C)c(O)cc3O
CHEMBL3880	CHEMBL2443131	Oc1cc(O)c(c(Oc2ccc(cc2)[N+](=O)[O-])c1)c3onc(c3)C(=O)NC4CCN(CC4)C5CCCCC5
CHEMBL3880	CHEMBL457042	Cc1ccc(cc1)c2snnc2c3cc(Cl)c(O)cc3O
CHEMBL3880	CHEMBL3889463	CN(C(=O)c1cc2c(Cc3cccc(C)c3)n[nH]c2cc1O)c4ccc(cc4)N5CCN(C)CC5
CHEMBL3880	CHEMBL3696216	CN(C)c1ccc(Oc2cc(O)cc(O)c2c3cc(on3)C(=O)NC4CCN(CC4)C5CCC6(CC5)OCCO6)cc1
CHEMBL3880	CHEMBL1939375	Cc1cc(C)c2cc1C(=O)NCCCCOc3cccc(Sc4cc2nc(N)n4)c3
CHEMBL3880	CHEMBL3104283	Nc1nc(SC[C@@H]2CNC(=O)O2)nc(n1)c3c(Cl)cc4COCc5cccc3c45
CHEMBL3880	CHEMBL3104274	NC(=O)NCCSc1nc(N)nc(n1)c2c(Cl)cc3COCc4cccc2c34
CHEMBL3880	CHEMBL3943099	CN(Cc1occc1)C(=O)c2cc(C3=NNC(=O)N3c4ccccc4F)c(O)cc2O
CHEMBL3880	CHEMBL1939382	Cc1cc(C)c2cc1C(=O)NCCNC(=O)CCCSc3cc2nc(N)n3
CHEMBL3880	CHEMBL3970310	CCc1cc(c(O)cc1O)c2n[nH]c(C)c2c3ccccc3F
CHEMBL3880	CHEMBL512489	CO[C@H]1C[C@H](C)Cc2cc(NC(=O)\C(=C\CC[C@H](OC)[C@@H](OC(=O)N)\C(=C\[C@H](C)[C@H]1O)\C)\C)ccc2O
CHEMBL3880	CHEMBL1939380	Cc1cc(C)c2cc1C(=O)NCCCCNC(=O)CCSc3cc2nc(N)n3
CHEMBL3880	CHEMBL1939383	Cc1cc(C)c2cc1C(=O)NCCCC(=O)NCCSc3cc2nc(N)n3
CHEMBL3880	CHEMBL1939376	Cc1cc(C)c2cc1C(=O)NCCCCCOc3cccc(Sc4cc2nc(N)n4)c3
CHEMBL3880	CHEMBL3899438	COc1ccc(CN(C)C(=O)c2cc(C3=NNC(=O)N3c4ccccc4C)c(O)cc2O)cc1
CHEMBL3880	CHEMBL3914091	CN(CC1CCCO1)C(=O)c2cc(C3=NNC(=O)N3c4ccccc4C)c(O)cc2O
CHEMBL3880	CHEMBL3696219	CN(C)c1ccc(Oc2cc(O)cc(O)c2c3onc(c3)C(=O)NC4CCN(CC4)C5CCC6(CC5)OCCCCO6)cc1
CHEMBL3880	CHEMBL2443044	CN1CCC(CC1)NC(=O)c2cc(on2)c3c(O)cc(O)cc3Oc4ccc(cc4)[N+](=O)[O-]
CHEMBL3880	CHEMBL1834390	CCSc1nc(C)nc(N)n1
CHEMBL3038469	CHEMBL3409581	OCC(N1C=CC(=CC1=O)c2ccnc(NC3CCOCC3)n2)c4ccc(Cl)c(F)c4
CHEMBL3038469	CHEMBL3409582	OCC(N1C=CC(=CC1=O)c2ccnc(NC3CCOCC3)n2)c4ccc(F)c(Cl)c4
CHEMBL3038469	CHEMBL3409575	OCC(N1C=CC(=CC1=O)c2ccnc(NC3CCOCC3)n2)c4cccc(F)c4
CHEMBL3038469	CHEMBL3409580	OCC(N1C=CC(=CC1=O)c2ccnc(NC3CCOCC3)n2)c4ccc(F)c(F)c4
CHEMBL3038469	CHEMBL3409603	OC[C@@H](N1C=CC(=CC1=O)c2ccnc(NC3COC3)n2)c4ccc(Cl)c(F)c4
CHEMBL3038469	CHEMBL3409571	OCC(N1C=CC(=CC1=O)c2ccnc(NC3CCOCC3)n2)c4ccccc4
CHEMBL3038469	CHEMBL3409586	OC[C@@H](N1C=CC(=CC1=O)c2ccnc(NC3CCOCC3)n2)c4cccc(Cl)c4
CHEMBL3038469	CHEMBL3409584	OCC(N1C=CC(=CC1=O)c2ccnc(NC3CCOCC3)n2)c4cc(Cl)cc(Cl)c4
CHEMBL3038469	CHEMBL3409587	OC[C@@H](N1C=CC(=CC1=O)c2ccnc(NC3CCOCC3)n2)c4cccc(F)c4
CHEMBL3038469	CHEMBL3409595	OCC(N1N=CC(=CC1=O)c2ccnc(NC3CCOCC3)n2)c4ccc(Cl)c(F)c4
CHEMBL3038469	CHEMBL3409573	OCC(N1C=CC(=CC1=O)c2ccnc(NC3CCOCC3)n2)c4ccc(Cl)cc4
CHEMBL3038469	CHEMBL3409600	OCC(N1C=CC(=CC1=O)c2nc(NC3CCOCC3)ncc2F)c4ccc(Cl)c(F)c4
CHEMBL3038469	CHEMBL3409585	OCC(N1C=CC(=CC1=O)c2ccnc(NC3CCOCC3)n2)c4cc(F)cc(Cl)c4
CHEMBL3038469	CHEMBL3409568	Fc1ccc(CN2C=CC(=CC2=O)c3ccnc(NC4CCOCC4)n3)cc1Cl
CHEMBL3038469	CHEMBL3409408	Clc1ccc(CN2C=CC(=CC2=O)c3ccnc(NC4CCOCC4)n3)cc1
CHEMBL3038469	CHEMBL3409604	OC[C@@H](N1C=CC(=CC1=O)c2ccnc(NC3CC(F)(F)C3)n2)c4ccc(Cl)c(F)c4
CHEMBL3038469	CHEMBL3409569	Fc1cc(CN2C=CC(=CC2=O)c3ccnc(NC4CCOCC4)n3)ccc1Cl
CHEMBL3038469	CHEMBL3409589	OC[C@@H](N1C=CC(=CC1=O)c2ccnc(NC3CCOCC3)n2)c4ccc(F)c(Cl)c4
CHEMBL3038469	CHEMBL3409590	OCC(N1C=CC(=C(F)C1=O)c2ccnc(NC3CCOCC3)n2)c4ccc(Cl)c(F)c4
CHEMBL3038469	CHEMBL3409588	OC[C@@H](N1C=CC(=CC1=O)c2ccnc(NC3CCOCC3)n2)c4ccc(Cl)c(F)c4
CHEMBL3038469	CHEMBL3409602	OC[C@@H](N1C=CC(=CC1=O)c2ccnc(N[C@H]3CCOC3)n2)c4ccc(Cl)c(F)c4
CHEMBL3038469	CHEMBL3409406	O=C1C=C(C=CN1Cc2ccccc2)c3ccnc(NC4CCOCC4)n3
CHEMBL3038469	CHEMBL3409407	Clc1cccc(CN2C=CC(=CC2=O)c3ccnc(NC4CCOCC4)n3)c1
CHEMBL3038469	CHEMBL3409599	OCC(N1C=CC(=CC1=O)c2nc(NC3CCOCC3)ncc2Cl)c4ccc(Cl)c(F)c4
CHEMBL3038469	CHEMBL3409574	OCC(N1C=CC(=CC1=O)c2ccnc(NC3CCOCC3)n2)c4cccc(Cl)c4
CHEMBL3038469	CHEMBL3298678	OC[C@@H](NC(=O)N1CCc2cnc(NC3CCOCC3)nc2C1)c4ccc(Cl)c(F)c4
CHEMBL3038469	CHEMBL3409583	OCC(N1C=CC(=CC1=O)c2ccnc(NC3CCOCC3)n2)c4cc(F)cc(F)c4
CHEMBL231	CHEMBL4088039	Cl.Cl.CCCCc1cc(OC2CCN(CCCCNS(=O)(=O)C3CCCCC3)CC2)c4ncccc4c1
CHEMBL231	CHEMBL2146801	COCCN1CCC[C@@H]1CN2N=C(Cc3ccc(Cl)cc3)c4cnccc4C2=O
CHEMBL231	CHEMBL3898341	CCCCc1cc(N2CCN(CCc3ccc(OCCCN4CCCCCC4)cc3)CC2)c5nc(CCC(=O)O)ccc5c1
CHEMBL231	CHEMBL4080166	Cl.Cl.CCCCc1cc(OC2CCN(CCCNS(=O)(=O)CC)CC2)c3ncccc3c1
CHEMBL231	CHEMBL4060765	Cl.Cl.CCCCc1cc(OC2CCN(CCCCNS(=O)(=O)C(C)C)CC2)c3ncccc3c1
CHEMBL231	CHEMBL4060529	Cl.Cl.COCCCC(=O)NCCN1CCC[C@@H]1CN2N=C(Cc3ccc(Cl)cc3)c4ccccc4C2=O
CHEMBL231	CHEMBL1767165	COc1ccc(CC2=NN(C[C@H]3CCCN3CCCCc4ccc(OCCCN5CCCCCC5)cc4)C(=O)c6ccccc26)cc1
CHEMBL231	CHEMBL4080880	Cl.Cl.CCCCc1cc(OC2CCN(CCCS(=O)(=O)CCC)CC2)c3ncccc3c1
CHEMBL231	CHEMBL4098192	Cl.Cl.CCCCc1cc(OC2CCN(CCCCNS(=O)(=O)C)CC2)c3ncccc3c1
CHEMBL231	CHEMBL2146808	COCCN1CCC[C@@H]1CN2N=C(Cc3ccc(Cl)cc3)c4cccnc4C2=O
CHEMBL231	CHEMBL1767136	CN1CCC[C@@H]1CN2N=C(Cc3ccc(Cl)cc3)c4ccccc4C2=O
CHEMBL231	CHEMBL4102287	Cl.Cl.CCCCc1cc(OC2CCN(CCCS(=O)(=O)C(C)C)CC2)c3ncccc3c1
CHEMBL231	CHEMBL4065123	Cl.Cl.CCCCc1cc(OC2CCN(CCCCN(C)S(=O)(=O)CC)CC2)c3ncccc3c1
CHEMBL231	CHEMBL1767167	Clc1ccc(CC2=NN(C[C@H]3CCCN3CCCCCc4ccc(OCCCN5CCCCCC5)cc4)C(=O)c6ccccc26)cc1
CHEMBL231	CHEMBL3926412	CCc1cc(N2CCN(CCc3ccc(OCCCN4CCCCCC4)cc3)CC2)c5nc(CCC(=O)O)ccc5c1
CHEMBL231	CHEMBL2146804	CN1CCC[C@@H]1CN2N=C(Cc3ccc(Cl)cc3)c4ccncc4C2=O
CHEMBL231	CHEMBL715	CN1CCN(CC1)C2=Nc3ccccc3Nc4sc(C)cc24
CHEMBL231	CHEMBL2146813	Clc1ccc(CC2=NN(C[C@H]3CCCN3CCCCc4ccc(OCCCN5CCCCCC5)cc4)C(=O)c6ccncc26)cc1
CHEMBL231	CHEMBL2146805	CN1CCC[C@@H]1CN2N=C(Cc3ccc(Cl)cc3)c4cnccc4C2=O
CHEMBL231	CHEMBL3917428	OC(=O)CCc1ccc2cc(Cc3ccccc3)cc(N4CCN(CCc5ccc(OCCCN6CCCCCC6)cc5)CC4)c2n1
CHEMBL231	CHEMBL4088036	Cl.Cl.CCCCc1cc(OC2CCN(CCCCNS(=O)(=O)CC)CC2)c3ncccc3c1
CHEMBL231	CHEMBL4090136	CCCCc1cc(OC2CCN(CCS(=O)(=O)NC(C)(C)C)CC2)c3ncccc3c1
CHEMBL231	CHEMBL1767164	Clc1ccc(CC2=NN(C[C@H]3CCCN3CCCCc4ccc(OCCCN5CCCCCC5)cc4)C(=O)c6ccccc26)cc1
CHEMBL231	CHEMBL2146806	CCCCN1CCC[C@@H]1CN2N=C(Cc3ccc(Cl)cc3)c4cnccc4C2=O
CHEMBL231	CHEMBL4059750	Cl.Cl.CCCCc1cc(OC2CCN(CCCCNS(=O)(=O)CCC)CC2)c3ncccc3c1
CHEMBL231	CHEMBL1767166	Oc1ccc(CC2=NN(C[C@H]3CCCN3CCCCc4ccc(OCCCN5CCCCCC5)cc4)C(=O)c6ccccc26)cc1
CHEMBL231	CHEMBL4098917	Cl.Cl.CCCCc1cc(OC2CCN(CCCS(=O)(=O)CC)CC2)c3ncccc3c1
CHEMBL231	CHEMBL4079248	Cl.Cl.CCCCc1cc(OC2CCN(CCNS(=O)(=O)CC)CC2)c3ncccc3c1
CHEMBL231	CHEMBL4069073	Cl.Cl.CCCCc1cc(OC2CCN(CCCS(=O)(=O)NC(C)(C)C)CC2)c3ncccc3c1
CHEMBL231	CHEMBL4095759	Cl.Cl.CCCCc1cc(OC2CCN(CCCCS(=O)(=O)C(C)(C)C)CC2)c3ncccc3c1
CHEMBL231	CHEMBL4063163	CCCCc1cc(OC2CCN(CCCCS(=O)(=O)NCCC)CC2)c3ncccc3c1
CHEMBL231	CHEMBL2146812	CN1CCC[C@@H]1CN2N=C(Cc3ccc(Cl)cc3)c4nccnc4C2=O
CHEMBL231	CHEMBL2146802	CCCCN1CCC[C@@H]1CN2N=C(Cc3ccc(Cl)cc3)c4ccccc4C2=O
CHEMBL231	CHEMBL2146484	CN1CCC[C@@H]1CN2N=C(Cc3ccc(Cl)cc3)c4cccnc4C2=O
CHEMBL231	CHEMBL3947980	C(COc1ccc(CCN2CCN(CC2)c3cccc4cccnc34)cc1)CN5CCCCCC5
CHEMBL231	CHEMBL4085417	Cl.Cl.CCCCc1cc(OC2CCN(CCS(=O)(=O)CC)CC2)c3ncccc3c1
CHEMBL231	CHEMBL3893197	C(CCc1ccc(OCCCN2CCCCCC2)cc1)CN3CCN(CC3)c4cccc5cccnc45
CHEMBL231	CHEMBL4068414	Cl.Cl.CCCCc1cc(OC2CCN(CCC(C)S(=O)(=O)CC)CC2)c3ncccc3c1
CHEMBL231	CHEMBL4084325	CCCCc1cc(OC2CCN(CCCS(=O)(=O)C(C)(C)C)CC2)c3ncccc3c1
CHEMBL231	CHEMBL2146807	CCCCN1CCC[C@@H]1CN2N=C(Cc3ccc(Cl)cc3)c4cccnc4C2=O
CHEMBL231	CHEMBL639	CN1CCCC(CC1)N2N=C(Cc3ccc(Cl)cc3)c4ccccc4C2=O
CHEMBL231	CHEMBL4082646	Cl.Cl.CCCCc1cc(OC2CCN(CCCCNS(=O)(=O)CC(C)C)CC2)c3ncccc3c1
CHEMBL231	CHEMBL42	CN1CCN(CC1)C2=Nc3cc(Cl)ccc3Nc4ccccc24
CHEMBL231	CHEMBL2146809	CN1CCC[C@@H]1CN2N=C(Cc3ccc(Cl)cc3)c4ncccc4C2=O
CHEMBL2008	CHEMBL430616	CC(C)N1C(=O)CC(C)(C)c2ccc(cc12)C#Cc3ccc(cc3)C(=O)O
CHEMBL2008	CHEMBL423954	CC(C)(C)c1ccc(cc1)C2=CCC(C)(C)c3ccc(cc23)C#Cc4ccc(cc4)C(=O)O
CHEMBL2008	CHEMBL3907274	CCNc1ccc(cc1C(C)(C)C)c2cc(ccc2OCCCO)c3ccc(cc3)C(=O)O
CHEMBL2008	CHEMBL164176	CC(C)(C)c1ccc(cc1)C2=CCC(C)(C)C=C2\C=C\C#Cc3ccc(cc3)C(=O)O
CHEMBL2008	CHEMBL3934863	OCCCCOc1ccc(cc1c2ccc(N3CCCC3)c(c2)C(F)(F)F)c4ccc(cc4)C(=O)O
CHEMBL2008	CHEMBL157333	C\C(=C/C(=O)O)\C=C\c1ccccc1\C=C\C2=C(C)CCCC2(C)C
CHEMBL2008	CHEMBL3936922	CCN(CC)c1ccc(cc1C(C)(C)C)c2cc(ccc2OCCO)c3ccc(cc3)C(=O)O
CHEMBL2008	CHEMBL153974	Cc1cccc(c1)C2=CCC(C)(C)c3ccc(cc23)C#Cc4ccc(cc4)C(=O)O
CHEMBL2008	CHEMBL163530	Cc1ccc(s1)C2=CC(C)(C)Oc3cc4ccc(cc4cc23)c5ccc(cc5)C(=O)O
CHEMBL2008	CHEMBL3953756	CC(C)(C)c1cc(ccc1N2CCCC2)c3cc(ccc3OCCCCO)c4ccc(cc4)C(=O)O
CHEMBL2008	CHEMBL424190	CC(C)(C)c1ccc(cc1)C2=C(\C=C\C#Cc3ccc(cc3)C(=O)O)C(C)(C)CCC2
CHEMBL2008	CHEMBL76313	CC(C)N1C(=O)CC(C)(C)c2cc(ccc12)C#Cc3ccc(cc3)C(=O)O
CHEMBL2008	CHEMBL147937	CC1(C)CC=C(c2cccs2)c3cc(ccc13)C#Cc4ccc(cc4)C(=O)O
CHEMBL2008	CHEMBL346202	COc1ccc(cc1)C2=CCC(C)(C)c3ccc(cc23)C#Cc4ccc(cc4)C(=O)O
CHEMBL2008	CHEMBL705	C\C(=C\C=C\C(=C\C(=O)O)\C)\C=C\C1=C(C)CCCC1(C)C
CHEMBL2008	CHEMBL3960035	CCN(CC)c1ccc(cc1C(C)(C)C)c2cc(ccc2OCCCCO)c3ccc(cc3)C(=O)O
CHEMBL2008	CHEMBL156997	CC1(C)CC=C(c2ccc(cc2)C(F)(F)F)c3cc(ccc13)C#Cc4ccc(cc4)C(=O)O
CHEMBL2008	CHEMBL78587	CC1(C)CCC(C)(C)c2cc(ccc12)C(=C(F)F)c3ccc4cc(ccc4c3)C(=O)O
CHEMBL2008	CHEMBL3901588	CCN(CC)c1ccc(cc1CC)c2cc(ccc2OCCO)c3ccc(cc3)C(=O)O
CHEMBL2008	CHEMBL346703	CC1(C)CC=C(c2ccc(cc2)C#N)c3cc(ccc13)C#Cc4ccc(cc4)C(=O)O
CHEMBL2008	CHEMBL3931870	CCN(CC)c1ccc(cc1C(C)(C)C)c2cc(ccc2CCCO)c3ccc(cc3)C(=O)O
CHEMBL2008	CHEMBL163223	Cc1ccc(s1)C2=CC(C)(C)Sc3cc4ccc(cc4cc23)c5ccc(cc5)C(=O)O
CHEMBL2008	CHEMBL3707313	CC(C)(C)c1cc(ccc1N2CCCC2)c3cc(ccc3OCCO)c4ccc(cc4)C(=O)O
CHEMBL2008	CHEMBL311269	CC(C)N1CCC(C)(C)c2cc(ccc12)C#Cc3ccc(cc3)C(=O)O
CHEMBL2008	CHEMBL157160	CC1(C)CC=C(c2ccc(Cl)cc2)c3cc(ccc13)C#Cc4ccc(cc4)C(=O)O
CHEMBL2008	CHEMBL155474	CCc1ccc(cc1)C2=CCC(C)(C)c3ccc(cc23)C#Cc4ccc(cc4)C(=O)O
CHEMBL2008	CHEMBL309282	CC1(C)CCC(C)(C)c2cc(ccc12)C(=O)c3ccc4cc(ccc4c3)C(=O)O
CHEMBL2008	CHEMBL156903	CC1(C)CC=C(c2ccccc2)c3cc(ccc13)C#Cc4ccc(cc4)C(=O)O
CHEMBL2008	CHEMBL3891815	CCN(CC)c1ccc(cc1CC)c2cc(ccc2OCCCO)c3ccc(cc3)C(=O)O
CHEMBL2008	CHEMBL156940	Cc1ccccc1C2=CCC(C)(C)c3ccc(cc23)C#Cc4ccc(cc4)C(=O)O
CHEMBL2008	CHEMBL77961	CC1(C)CCC(C)(C)c2cc(ccc12)\C(=N/O)\c3ccc4cc(ccc4c3)C(=O)O
CHEMBL2008	CHEMBL82716	CC1(C)CCC(C)(C)c2cc(ccc12)C(=C)c3ccc4cc(ccc4c3)C(=O)O
CHEMBL2008	CHEMBL155421	CC(C)c1ccc(cc1)C2=CCC(C)(C)c3ccc(cc23)C#Cc4ccc(cc4)C(=O)O
CHEMBL2008	CHEMBL3939687	CCN(CC)c1ccc(cc1C(C)(C)C)c2cc(ccc2OCCCO)c3ccc(cc3)C(=O)O
CHEMBL2008	CHEMBL80271	CC(C)N1CCC(C)(C)c2ccc(cc12)C#Cc3ccc(cc3)C(=O)O
CHEMBL2008	CHEMBL349935	CCc1ccc(cc1)C2=C(\C=C\C#Cc3ccc(cc3)C(=O)O)C(C)(C)CCC2
CHEMBL2008	CHEMBL349018	Cc1ccc(cc1)C2=C(\C=C\C#Cc3ccc(cc3)C(=O)O)C(C)(C)CCC2
CHEMBL2008	CHEMBL157272	CC1(C)CC=C(c2ccc(F)cc2)c3cc(ccc13)C#Cc4ccc(cc4)C(=O)O
CHEMBL2008	CHEMBL165629	Cc1ccc(cc1)C2=CC(C)(C)Sc3cc4ccc(cc4cc23)c5ccc(cc5)C(=O)O
CHEMBL2008	CHEMBL75133	C\C(=C/C(=O)O)\C=C\[C@@H]1C[C@]1(C)c2ccc3c(c2)C(C)(C)CCC3(C)C
CHEMBL2008	CHEMBL152740	CC1(C)CC=C(c2ccc(O)cc2)c3cc(ccc13)C#Cc4ccc(cc4)C(=O)O
CHEMBL2008	CHEMBL350485	Cc1ccc(cc1)C2=CCC(C)(C)C=C2\C=C\C#Cc3ccc(cc3)C(=O)O
CHEMBL2008	CHEMBL165417	Cc1ccc(s1)C2=CCC(C)(C)c3cc4ccc(cc4cc23)c5ccc(cc5)C(=O)O
CHEMBL2008	CHEMBL38	C\C(=C/C=C/C(=C/C(=O)O)/C)\C=C\C1=C(C)CCCC1(C)C
CHEMBL2008	CHEMBL347411	C\C(=C/C(=O)O)\C=C\c1ccoc1\C=C\C2=C(C)CCCC2(C)C
CHEMBL2008	CHEMBL275311	C\C(=C/c1ccc(cc1)C(=O)O)\c2ccc3c(c2)C(C)(C)CCC3(C)C
CHEMBL2008	CHEMBL3945228	Cl.CCN(CC)c1ccc(cc1C(C)(C)C)c2cc(ccc2CCCO)c3ccc(cc3)C(=O)O
CHEMBL2008	CHEMBL162345	Cc1ccc(cc1)C2=CC(C)(C)Oc3cc4ccc(cc4cc23)c5ccc(cc5)C(=O)O
CHEMBL2008	CHEMBL3951072	CCN(CC)c1ccc(cc1C)c2cc(ccc2OCCCO)c3ccc(cc3)C(=O)O
CHEMBL2008	CHEMBL3957342	CCN(C(=O)C)c1ccc(cc1C(C)(C)C)c2cc(ccc2OCCCCO)c3ccc(cc3)C(=O)O
CHEMBL2008	CHEMBL165843	CC1(C)CCC(C)(C)c2cc(C\C=C\c3ccc(cc3)C(=O)O)ccc12
CHEMBL2008	CHEMBL86663	C\C(=C\c1ccc(cc1)C(=O)O)\c2ccc3c(c2)C(C)(C)CCC3(C)C
CHEMBL2008	CHEMBL162393	Cc1ccc(cc1)C2=CCC(C)(C)c3cc4ccc(cc4cc23)c5ccc(cc5)C(=O)O
CHEMBL2008	CHEMBL151870	CC1=C(\C=C\C#Cc2ccc(cc2)C(=O)O)C(C)(C)CCC1
CHEMBL2008	CHEMBL358145	Cc1ccc(cc1)C2=CCC(C)(C)c3ccc(cc23)C#Cc4ccc(cc4)C(=O)O
CHEMBL2008	CHEMBL82609	CC1(C)CCC(C)(C)c2cc(ccc12)\C(=N\N)\c3ccc4cc(ccc4c3)C(=O)O
CHEMBL2008	CHEMBL3916016	CC(C)(C)c1cc(ccc1N2CCCC2)c3cc(ccc3OCCCO)c4ccc(cc4)C(=O)O
CHEMBL1907610	CHEMBL58022	Fc1ccc(cc1)C(=C2CCN(CCN3N=C4CSCCN4C3=O)CC2)c5ccc(F)cc5
CHEMBL1907610	CHEMBL448784	COc1cccc(OC)c1OCCNC[C@@H]2CSc3ccccc3O2
CHEMBL1907610	CHEMBL51131	Cc1ccc(cc1)N(CC2=NCCN2)c3ccccc3
CHEMBL1907610	CHEMBL2115166	COc1cccc(OC)c1OCCNC[C@@H]2C[S@+]([O-])c3ccccc3O2
CHEMBL1907610	CHEMBL47471	Clc1cccnc1N2CCN(Cc3ccccc3)CC2
CHEMBL1907610	CHEMBL552855	Cl.Clc1ccc2OC(Cc2c1)C3=NCCN3
CHEMBL1907610	CHEMBL190187	COc1ccc(cc1)N2CCN(CCNC(=O)c3occc3)CC2
CHEMBL1907610	CHEMBL74493	COc1cccc(OC)c1OCCNCc2ccc3ccccc3c2
CHEMBL1907610	CHEMBL153204	COc1cc2nc(NCCCNC(=O)c3occc3)nc(N)c2cc1OC
CHEMBL1907610	CHEMBL15245	COC(=O)[C@H]1[C@@H](O)CC[C@H]2CN3CCc4c([nH]c5ccccc45)[C@@H]3C[C@H]12
CHEMBL1907610	CHEMBL161065	Cn1c2CCC(CN3CCN(CC3)c4ccccc4F)C(=O)c2c5ccccc15
CHEMBL1907610	CHEMBL155096	COc1cc2nc(nc(N)c2cc1OC)N(C)CCNC(=O)c3occc3
CHEMBL1907610	CHEMBL154980	COc1cc2nc(NCCNC(=O)c3occc3)nc(N)c2cc1OC
CHEMBL1907610	CHEMBL359103	COc1cc2nc(nc(N)c2cc1OC)N(C)CCCCN(C)C(=O)c3occc3
CHEMBL1907610	CHEMBL281460	CCC1NC(=O)OC12CCN(CCc3c[nH]c4ccccc34)CC2
CHEMBL1907610	CHEMBL158896	CN1C[C@H](COC(=O)C2CC2)C[C@H]3[C@H]1Cc4c[nH]c5cccc3c45.OC(=O)\C=C/C(=O)O
CHEMBL1907610	CHEMBL76416	COc1cccc(OC)c1OCCNC[C@@H]2COc3ccccc3C2
CHEMBL1907610	CHEMBL370486	COc1ccc(Cl)cc1N2CCN(CCNC(=O)c3ccncc3)CC2
CHEMBL1907610	CHEMBL543984	Cl.COc1cc2nc(NCC3COc4ccccc4O3)nc(N)c2cc1OC
CHEMBL1907610	CHEMBL76517	COc1cccc(OC)c1OCCNCc2cccc3ccccc23
CHEMBL1907610	CHEMBL544713	Cl.COc1cccc(OC)c1OCCNCC2CSc3ccccc3O2
CHEMBL1907610	CHEMBL71492	O=C1Nc2ccccc2C3=NC(CN4CCN(CC4)c5ccccc5)CN13
CHEMBL1907610	CHEMBL554232	Cl.O=C(NCCNCC1COc2ccccc2O1)c3occc3
CHEMBL1907610	CHEMBL371799	COc1ccc(cc1)N2CCN(CCNC(=O)C3=Cc4ccccc4OC3=O)CC2
CHEMBL1907610	CHEMBL26447	COc1ccccc1N2CCN(CCNC(=O)c3cccnc3)CC2
CHEMBL1907610	CHEMBL144876	O=C1CC(=C(c2ccccc2)c3ccccc3)C(=O)N1CCCN4CCN(CC4)c5ccccc5
CHEMBL1907610	CHEMBL25554	COc1cccc(OC)c1OCCNCC2COc3ccccc3O2
CHEMBL1907610	CHEMBL153390	COc1cc2nc(NCCCCCCCCNC(=O)c3occc3)nc(N)c2cc1OC
CHEMBL1907610	CHEMBL555983	Cl.COc1cc2nc(nc(N)c2cc1OC)N(C)CCN(C)C(=O)c3occc3
CHEMBL1907610	CHEMBL39745	COc1cccc(OC)c1OCCNC[C@H]2Oc3ccccc3O[C@@H]2C
CHEMBL1907610	CHEMBL36738	COc1cccc(OC)c1OCCNC[C@H]2Oc3ccccc3O[C@@H]2c4ccc(OC(=O)C)cc4
CHEMBL1907610	CHEMBL545387	Cl.COc1cc2nc(nc(N)c2cc1OC)N(C)CCOc3c(OC)cccc3OC
CHEMBL1907610	CHEMBL58410	Fc1ccc(cc1)C(=O)C2CCN(CCCN3C(=O)N=C4CCCCN4C3=O)CC2
CHEMBL1907610	CHEMBL351897	COc1cc2nc(nc(N)c2cc1OC)N3CCN(C4CCCC[C@H]34)C(=O)c5occc5
CHEMBL1907610	CHEMBL40185	CCc1ccc(cc1)[C@H]2Oc3ccccc3O[C@@H]2CNCCOc4c(OC)cccc4OC
CHEMBL1907610	CHEMBL150193	COc1cc2nc(nc(N)c2cc1OC)N(C)CCCCCCCN(C)C(=O)c3occc3
CHEMBL1907610	CHEMBL2114139	COc1cccc(OC)c1OCCNC[C@@H]2C[S@@+]([O-])c3ccccc3O2
CHEMBL1907610	CHEMBL294626	OC1(CCN(CCN2C(=O)N=C3CCCCN3C2=O)CC1)C(=O)c4ccc(F)cc4
CHEMBL1907610	CHEMBL38829	CN1C(Cc2ccccc12)C3=NCCN3
CHEMBL1907610	CHEMBL291930	COc1ccc(cc1)C(=C2CCN(CCN3N=C4CCCCN4C3=O)CC2)c5ccc(OC)cc5
CHEMBL1907610	CHEMBL162538	CC[C@@H]1C(CC)N(CCN1c2nc(N)c3cc(OC)c(OC)cc3n2)C(=O)c4occc4
CHEMBL1907610	CHEMBL189787	COc1cccc(c1)N2CCN(CCNC(=O)c3occc3)CC2
CHEMBL1907610	CHEMBL153205	COc1cc2nc(NCCCCCNC(=O)c3occc3)nc(N)c2cc1OC
CHEMBL1907610	CHEMBL348491	COc1cc2nc(nc(N)c2cc1OC)N(C)CCCCCN(C)C(=O)c3occc3
CHEMBL1907610	CHEMBL104593	COc1ccccc1N2CCN(CCNC(=O)c3ccncc3)CC2
CHEMBL1907610	CHEMBL101514	COc1cccc(OC)c1OCCNC[C@@H]2C(Oc3ccccc3C2=O)c4ccccc4
CHEMBL1907610	CHEMBL100534	COc1cccc(OC)c1OCCNC[C@H]2Oc3ccccc3OC2c4ccccc4
CHEMBL1907610	CHEMBL538219	Cl.COc1cc2nc(NCCNC(=O)c3occc3)nc(N)c2cc1OC
CHEMBL1907610	CHEMBL27013	COc1cc2nc(nc(N)c2cc1OC)N(C)CCCCCCN(C)C(=O)c3occc3
CHEMBL1907610	CHEMBL75465	COc1cccc(OC)c1OCCNC[C@@H]2COc3ccccc3C2=O
CHEMBL1907610	CHEMBL10332	COC1(COc2ccccc2O1)C3=NCCN3
CHEMBL1907610	CHEMBL542075	Cl.COc1cc2nc(NCCOc3c(OC)cccc3OC)nc(N)c2cc1OC
CHEMBL1907610	CHEMBL159888	COc1cc2nc(nc(N)c2cc1OC)N3CCN(C(C)C3)C(=O)c4occc4
CHEMBL1907610	CHEMBL30651	CN([C@@H]1CCN2CCc3ccccc3[C@@H]2C1)S(=O)(=O)c4cccc5ccccc45
CHEMBL1907610	CHEMBL56141	OC1(CCN(CCN2N=C3CCCCN3C2=O)CC1)C(=O)c4ccc(F)cc4
CHEMBL1907610	CHEMBL305851	COc1cccc(OC)c1OCCNC[C@@H]2COc3ccccc3S2
CHEMBL1907610	CHEMBL72657	COc1cccc(OC)c1OCCNC[C@@H]2Oc3ccccc3O[C@H]2c4ccc(C)cc4
CHEMBL1907610	CHEMBL558581	Cl.CCOC1(COc2ccccc2O1)C3=NCCN3
CHEMBL1907610	CHEMBL30419	CCCS(=O)(=O)N(C)[C@@H]1CCN2CCc3ccccc3[C@@H]2C1
CHEMBL1907610	CHEMBL37477	COc1cccc(OC)c1OCCNC[C@H]2Oc3ccccc3O[C@@H]2c4ccc(Cl)cc4
CHEMBL1907610	CHEMBL51	Fc1ccc(cc1)C(=O)C2CCN(CCN3C(=O)Nc4ccccc4C3=O)CC2
CHEMBL1907610	CHEMBL75396	COc1cccc(OC)c1OCCNC[C@@H]2COc3ccccc3[C@H]2O
CHEMBL1907610	CHEMBL432663	COc1cccc(OC)c1OCCNC[C@H]2Oc3ccccc3O[C@H]2c4ccc(Cl)cc4
CHEMBL1907610	CHEMBL42539	COc1cccc(OC)c1OCCNCC2Oc3ccccc3OC2c4ccc(C)cc4
CHEMBL1907610	CHEMBL41720	CN1C(Cc2cc(F)ccc12)C3=NCCN3
CHEMBL1907610	CHEMBL160908	COc1cc2nc(nc(N)c2cc1OC)N3CCN(C[C@H]3C)C(=O)c4occc4
CHEMBL1907610	CHEMBL159440	COc1cc2nc(nc(N)c2cc1OC)N3CCN(C(C)[C@H]3C)C(=O)c4occc4
CHEMBL1907610	CHEMBL277737	CN([C@@H]1CCN2CCc3ccccc3[C@@H]2C1)S(=O)(=O)c4ccccc4
CHEMBL1907610	CHEMBL51433	COc1ccccc1N2CCN(CCN3C(=O)Nc4ccccc4C3=O)CC2
CHEMBL1907610	CHEMBL58671	Fc1ccc(cc1)C(=O)C2CCN(CCN3C(=O)N=C4C=CC=CN4C3=O)CC2
CHEMBL1907610	CHEMBL2111606	COc1cccc(OC)c1OCCNC[C@@H]2[C@H](Oc3ccccc3C2=O)c4ccccc4
CHEMBL1907610	CHEMBL416072	C=CCN1C(Cc2ccccc12)C3=NCCN3
CHEMBL1907610	CHEMBL31836	C(C1COc2ccccc2O1)N3CCCCC3
CHEMBL1907610	CHEMBL59188	OC1(CCN(CCCN2N=C3CCCCCN3C2=O)CC1)C(=O)c4ccc(F)cc4
CHEMBL1907610	CHEMBL40785	COc1cccc(OC)c1OCCNC[C@H]2Oc3ccccc3O[C@H]2c4ccc(C)cc4
CHEMBL1907610	CHEMBL150726	COc1cc2nc(nc(N)c2cc1OC)N(C)CCCN(C)C(=O)c3occc3
CHEMBL1907610	CHEMBL2	COc1cc2nc(nc(N)c2cc1OC)N3CCN(CC3)C(=O)c4occc4
CHEMBL1907610	CHEMBL268768	COc1cc2nc(nc(N)c2cc1OC)N3CCN(CC3)C(=O)\C=C\c4ccccc4
CHEMBL1907610	CHEMBL189422	Cc1ccc(N2CCN(CCNC(=O)c3occc3)CC2)c(C)c1
CHEMBL1907610	CHEMBL155341	COc1cc2nc(NCCCCCCN(C)C(=O)c3occc3)nc(N)c2cc1OC
CHEMBL1907610	CHEMBL58575	Fc1ccc(cc1)C(=C2CCN(CCN3N=C4CCCCN4C3=O)CC2)c5ccc(F)cc5
CHEMBL1907610	CHEMBL356128	Fc1ccc(cc1)N2CCN(CCCN3C(=O)CC(=C(c4ccccc4)c5ccccc5)C3=O)CC2
CHEMBL1907610	CHEMBL149399	COc1cc2nc(nc(N)c2cc1OC)N(C)CCCCCCCCN(C)C(=O)c3occc3
CHEMBL1907610	CHEMBL365534	Cc1ccc(N2CCN(CCNC(=O)c3oc4ccccc4c3)CC2)c(C)c1
CHEMBL1907610	CHEMBL309588	COc1cccc(OC)c1OCCNC[C@@H]2CCc3ccccc3O2
CHEMBL1907610	CHEMBL366218	COc1ccc(Cl)cc1N2CCN(CCNC(=O)C3=Cc4ccccc4OC3=O)CC2
CHEMBL1907610	CHEMBL289428	COc1cccc(OC)c1OCCNC[C@H]2Oc3ccccc3O[C@H]2C
CHEMBL1907610	CHEMBL355968	COc1cc2nc(NCCCCCCCNC(=O)c3occc3)nc(N)c2cc1OC
CHEMBL1907610	CHEMBL39533	COc1ccc(cc1)[C@H]2Oc3ccccc3O[C@@H]2CNCCOc4c(OC)cccc4OC
CHEMBL1907610	CHEMBL58825	Clc1ccc(cc1)C(=O)C2CCN(CCN3N=C4CCCCN4C3=O)CC2
CHEMBL1907610	CHEMBL58333	Fc1ccc(cc1)C(=O)C2CCN(CCN3C(=O)N=C4CCCN4C3=O)CC2
CHEMBL1907610	CHEMBL30704	CC(C)COC(=O)N(C)[C@@H]1CCN2CCc3ccccc3[C@@H]2C1
CHEMBL1907610	CHEMBL286565	COc1cccc(OC)c1OCCNC[C@H]2Oc3ccccc3O[C@@H]2c4ccc(C)cc4
CHEMBL1907610	CHEMBL597	Cc1ccc(cc1)N(CC2=NCCN2)c3cccc(O)c3
CHEMBL1907610	CHEMBL104204	COc1ccccc1N2CCN(CCNC(=O)c3occc3)CC2
CHEMBL1907610	CHEMBL74761	COc1cccc(OC)c1OCCNC[C@@H]2COc3ccccc3[C@@H]2O
CHEMBL1907610	CHEMBL153111	COc1cc2nc(NCCCCCCNC(=O)c3occc3)nc(N)c2cc1OC
CHEMBL1907610	CHEMBL77740	COc1cccc(OC)c1OCCNC[C@@H]2CSc3ccccc3C2=O
CHEMBL1907610	CHEMBL1558	Cl.COc1cc2nc(nc(N)c2cc1OC)N3CCN(CC3)C(=O)c4occc4
CHEMBL1907610	CHEMBL538154	Cc1ccc(N2CCN(CCNC(=O)c3ccncc3)CC2)c(C)c1
CHEMBL1907610	CHEMBL556001	Cl.COc1cccc(OC)c1OCCNCC2COc3ccccc3O2
CHEMBL1907610	CHEMBL58415	Fc1ccc(cc1)C(=C2CCN(CCN3N=C4CCCCCN4C3=O)CC2)c5ccc(F)cc5
CHEMBL1907610	CHEMBL6437	CN1CCN2C(C1)c3ccccc3Cc4ccccc24
CHEMBL1907610	CHEMBL545646	Cl.CC1=C(CC2=NCCN2)CCc3ccccc13
CHEMBL1907610	CHEMBL154979	COc1cc2nc(NCCCCNC(=O)c3occc3)nc(N)c2cc1OC
CHEMBL1907610	CHEMBL287935	COc1cccc(OC)c1OCCNC[C@H]2Oc3ccccc3O[C@@H]2c4ccccc4
CHEMBL1907610	CHEMBL153056	COc1cc2nc(nc(N)c2cc1OC)N(C)CCCCCCNC(=O)c3occc3
CHEMBL1907610	CHEMBL289960	CCc1ccc(cc1)[C@@H]2Oc3ccccc3O[C@@H]2CNCCOc4c(OC)cccc4OC
CHEMBL1907610	CHEMBL191678	COc1ccc(Cl)cc1N2CCN(CCNC(=O)c3occc3)CC2
CHEMBL1907610	CHEMBL191209	COc1ccccc1N2CCN(CCNC(=O)C3=Cc4ccccc4OC3=O)CC2
CHEMBL1907610	CHEMBL267777	CC1=C(CCN2CCC(=C(c3ccc(F)cc3)c4ccc(F)cc4)CC2)C(=O)N5C=CSC5=N1
CHEMBL1907610	CHEMBL59174	Fc1ccc(cc1)C(=O)C2CCN(CCCN3N=C4CCCCN4C3=O)CC2
CHEMBL1907610	CHEMBL41014	COc1cccc(OC)c1OCCNC[C@H]2Oc3ccccc3O[C@@H]2c4ccc(O)cc4
CHEMBL1907610	CHEMBL417937	Fc1ccc(cc1)C(=C2CCN(CCN3N=C4OCCCN4C3=O)CC2)c5ccc(F)cc5
CHEMBL226	CHEMBL52333	CCCN1C(=O)N(CCC)c2[nH]c(nc2C1=O)C34CC5CC(CC3C5)C4
CHEMBL226	CHEMBL448624	CCOC(=O)C1=NN(C(=O)c2c(N)scc12)c3ccc(I)cc3
CHEMBL226	CHEMBL510840	CN1CCN(Cc2csc(N)c2C(=O)c3ccc(Cl)cc3)CC1
CHEMBL226	CHEMBL91604	CCCN1C(=O)N(CC(C)OC(=O)CBr)c2[nH]c(nc2C1=O)C3CCCC3
CHEMBL226	CHEMBL3966780	C[C@@H]1CC[C@@H](CC1)Nc2nc(nc3[nH]ccc23)c4ccccc4
CHEMBL226	CHEMBL16687	Nc1nc2ccc(Cl)cc2c3nc(nn13)c4occc4
CHEMBL226	CHEMBL447664	Cc1cc(Cn2nnc3c(nc(N)nc23)c4occc4)ccc1N
CHEMBL226	CHEMBL144360	CCCN1C(=O)N(CCCNC(=O)c2ccc(cc2)S(=O)(=O)F)c3[nH]c(nc3C1=O)C4CCCCC4
CHEMBL226	CHEMBL148098	CCCN1C(=O)N(CCCCCc2ccc(cc2)S(=O)(=O)F)c3[nH]c(nc3C1=O)C4CCCCC4
CHEMBL226	CHEMBL329810	CCCN1C(=O)N(CCC)c2[nH]c(CCNC(=O)c3ccc(cc3)S(=O)(=O)F)nc2C1=O
CHEMBL226	CHEMBL108552	CCCN1C(=O)N(CCCCC(=O)c2ccc(cc2)S(=O)(=O)F)c3[nH]c(nc3C1=O)C4CCCCC4
CHEMBL226	CHEMBL359066	CCCN1C(=O)N(Cc2ccc(cc2)S(=O)(=O)F)c3[nH]c(nc3C1=O)C4CCCCC4
CHEMBL226	CHEMBL329774	CCCN1C(=O)C2NC(NC2N(CCCOC(=O)CBr)C1=O)C3CCCC3
CHEMBL226	CHEMBL516806	Nc1scc(CN2CCN(CC2)c3ccccc3)c1C(=O)c4ccc(Cl)cc4
CHEMBL226	CHEMBL273094	CCCN1C(=O)N(CCC)c2nc([nH]c2C1=O)c3ccc(OCC(=O)NCCN)cc3
CHEMBL226	CHEMBL518345	Nc1scc(CN2CCN(CC2)c3ccc4OCOc4c3)c1C(=O)c5ccc(Cl)cc5
CHEMBL226	CHEMBL461217	Cc1ccc(cc1)N2CCN(Cc3csc(N)c3C(=O)c4ccc(Cl)cc4)CC2
CHEMBL226	CHEMBL330335	CCCN1C(=O)N(CCC)c2[nH]c(CCNC(=O)c3cccc(c3)S(=O)(=O)F)nc2C1=O
CHEMBL226	CHEMBL452468	CCOC(=O)C1=NN(C(=O)c2c(N)scc12)c3ccc(O)cc3
CHEMBL226	CHEMBL321218	CCCN1C(=O)N(CCCNC(=O)c2ccc(cc2)S(=O)(=O)F)c3[nH]c(nc3C1=O)C4CCCC4
CHEMBL226	CHEMBL314539	CCCN1C(=O)N(CCC)c2[nH]c(nc2C1=O)C3CCC(C3)OC(=O)c4cccc(c4)S(=O)(=O)F
CHEMBL226	CHEMBL494108	Nc1scc(CN2CCN(CC2)c3ncccn3)c1C(=O)c4ccc(Cl)cc4
CHEMBL226	CHEMBL107499	CCCN1C(=O)N(CCCCC(=O)c2ccc(cc2)S(=O)(=O)F)c3[nH]c(nc3C1=O)C4CCCC4
CHEMBL226	CHEMBL2311146	CCCN1C(=O)N(CCC[18F])c2[nH]c(nc2C1=O)C3CCCC3
CHEMBL226	CHEMBL327708	CCCN1C(=O)N(CCCOC(=O)c2ccc(cc2)S(=O)(=O)F)c3[nH]c(nc3C1=O)C4CCCC4
CHEMBL226	CHEMBL94284	CCCN1C(=O)N(CCC)c2[nH]c(NC(=O)CBr)nc2C1=O
CHEMBL226	CHEMBL462281	CCOC(=O)C1=NN(C(=O)c2c(N)scc12)c3ccc(OC(=O)C)cc3
CHEMBL226	CHEMBL495121	Nc1scc(CN2CCN(CC2)c3ccccn3)c1C(=O)c4ccc(Cl)cc4
CHEMBL226	CHEMBL93600	CCCN1C(=O)N(CCC)c2[nH]c(NC(=O)c3cccc(c3)S(=O)(=O)F)nc2C1=O
CHEMBL226	CHEMBL461213	Nc1scc(CN2CCN(CC2)C3CCCCC3)c1C(=O)c4ccc(Cl)cc4
CHEMBL226	CHEMBL3330574	CC(C)(C)Cc1c(C#Cc2ccccc2)sc(N)c1C(=O)c3ccc(Cl)cc3
CHEMBL226	CHEMBL89920	CCCN1C(=O)N(CCC)c2[nH]c(CCCNC(=O)c3ccc(cc3)S(=O)(=O)F)nc2C1=O
CHEMBL226	CHEMBL516625	Nc1scc(CN2CCN(CC2)c3ccc(cc3)C(F)(F)F)c1C(=O)c4ccc(Cl)cc4
CHEMBL226	CHEMBL459943	Nc1scc(CN2CCN(CC2)c3ccc(F)cc3)c1C(=O)c4ccc(Cl)cc4
CHEMBL226	CHEMBL90720	CCCN1C(=O)N(CCC)c2[nH]c(CCCNC(=O)c3cccc(c3)S(=O)(=O)F)nc2C1=O
[truncated: 4,480 more rows]

## Sheet: DS-I-result-drift
Protein	Identified Compound	Count of compounds
CHEMBL2093864	CHEMBL52077	0
CHEMBL2093864	CHEMBL38406	0
CHEMBL2093864	CHEMBL41224	0
CHEMBL2093864	CHEMBL555177	10
CHEMBL2093864	CHEMBL354655	0
CHEMBL2093864	CHEMBL53574	0
CHEMBL2093864	CHEMBL282848	0
CHEMBL2093864	CHEMBL15245	0
CHEMBL2093864	CHEMBL290853	0
CHEMBL2093864	CHEMBL33443	0
CHEMBL2093864	CHEMBL9775	0
CHEMBL2093864	CHEMBL51226	0
CHEMBL2093864	CHEMBL25014	0
CHEMBL2093864	CHEMBL299728	0
CHEMBL2093864	CHEMBL53749	0
CHEMBL2093864	CHEMBL34570	0
CHEMBL2093864	CHEMBL41171	0
CHEMBL2093864	CHEMBL31045	0
CHEMBL2093864	CHEMBL54142	0
CHEMBL2093864	CHEMBL25979	0
CHEMBL2093864	CHEMBL51011	0
CHEMBL2093864	CHEMBL287294	0
CHEMBL2093864	CHEMBL544706	0
CHEMBL2093864	CHEMBL10294	0
CHEMBL2093864	CHEMBL9774	0
CHEMBL2093864	CHEMBL289153	0
CHEMBL2093864	CHEMBL281107	0
CHEMBL2093864	CHEMBL37352	0
CHEMBL2093864	CHEMBL298984	0
CHEMBL2093864	CHEMBL25399	0
CHEMBL2093864	CHEMBL285807	0
CHEMBL2093864	CHEMBL38829	0
CHEMBL2093864	CHEMBL30338	0
CHEMBL2093864	CHEMBL29950	0
CHEMBL2093864	CHEMBL53100	0
CHEMBL2093864	CHEMBL43401	0
CHEMBL2093864	CHEMBL429048	0
CHEMBL2093864	CHEMBL30956	0
CHEMBL2093864	CHEMBL287245	0
CHEMBL2093864	CHEMBL41861	0
CHEMBL2093864	CHEMBL29869	0
CHEMBL2093864	CHEMBL10332	0
CHEMBL2093864	CHEMBL280514	0
CHEMBL2093864	CHEMBL36616	0
CHEMBL2093864	CHEMBL442104	0
CHEMBL2093864	CHEMBL41111	0
CHEMBL2093864	CHEMBL50017	0
CHEMBL2093864	CHEMBL30651	0
CHEMBL2093864	CHEMBL10049	0
CHEMBL2093864	CHEMBL299318	0
CHEMBL2093864	CHEMBL558581	1
CHEMBL2093864	CHEMBL30419	0
CHEMBL2093864	CHEMBL282636	0
CHEMBL2093864	CHEMBL543467	0
CHEMBL2093864	CHEMBL41720	0
CHEMBL2093864	CHEMBL545647	0
CHEMBL2093864	CHEMBL289098	0
CHEMBL2093864	CHEMBL277737	0
CHEMBL2093864	CHEMBL10316	0
CHEMBL2093864	CHEMBL9763	0
CHEMBL2093864	CHEMBL553439	0
CHEMBL2093864	CHEMBL285992	0
CHEMBL2093864	CHEMBL25982	0
CHEMBL2093864	CHEMBL10500	0
CHEMBL2093864	CHEMBL39254	0
CHEMBL2093864	CHEMBL30477	0
CHEMBL2093864	CHEMBL282098	0
CHEMBL2093864	CHEMBL544664	0
CHEMBL2093864	CHEMBL31836	0
CHEMBL2093864	CHEMBL34330	0
CHEMBL2093864	CHEMBL416072	0
CHEMBL2093864	CHEMBL2	0
CHEMBL2093864	CHEMBL544895	2
CHEMBL2093864	CHEMBL1185	0
CHEMBL2093864	CHEMBL33498	0
CHEMBL2093864	CHEMBL282182	0
CHEMBL2093864	CHEMBL544701	0
CHEMBL2093864	CHEMBL299616	0
CHEMBL2093864	CHEMBL309588	0
CHEMBL2093864	CHEMBL30462	0
CHEMBL2093864	CHEMBL30829	0
CHEMBL2093864	CHEMBL27926	0
CHEMBL2093864	CHEMBL553031	0
CHEMBL2093864	CHEMBL416403	0
CHEMBL2093864	CHEMBL30979	0
CHEMBL2093864	CHEMBL1204368	0
CHEMBL2093864	CHEMBL41756	0
CHEMBL2093864	CHEMBL30590	0
CHEMBL2093864	CHEMBL597	0
CHEMBL2093864	CHEMBL30704	0
CHEMBL2093864	CHEMBL10347	0
CHEMBL2093864	CHEMBL29379	0
CHEMBL2093864	CHEMBL286650	0
CHEMBL2093864	CHEMBL283498	0
CHEMBL2093864	CHEMBL33231	0
CHEMBL2093864	CHEMBL30504	0
CHEMBL2093864	CHEMBL6437	0
CHEMBL2093864	CHEMBL545646	0
CHEMBL2093864	CHEMBL53429	0
CHEMBL2093864	CHEMBL28531	0
CHEMBL2093864	CHEMBL559829	0
CHEMBL2093864	CHEMBL417484	0
CHEMBL2093864	CHEMBL281708	0
CHEMBL2093864	CHEMBL47415	0
CHEMBL2093864	CHEMBL53818	0
CHEMBL2093864	CHEMBL50459	0
CHEMBL2093864	CHEMBL299353	0
CHEMBL2093864	CHEMBL280750	0
CHEMBL2093864	CHEMBL544001	0
CHEMBL2093864	CHEMBL354551	1
CHEMBL2093864	CHEMBL38788	0
CHEMBL2093864	CHEMBL299128	0
CHEMBL2093864	CHEMBL26156	0
CHEMBL2093864	CHEMBL52077	0
CHEMBL2093864	CHEMBL38406	0
CHEMBL2093864	CHEMBL41224	0
CHEMBL2093864	CHEMBL555177	21
CHEMBL2093864	CHEMBL354655	2
CHEMBL2093864	CHEMBL53574	0
CHEMBL2093864	CHEMBL282848	0
CHEMBL2093864	CHEMBL15245	0
CHEMBL2093864	CHEMBL290853	0
CHEMBL2093864	CHEMBL33443	0
CHEMBL2093864	CHEMBL9775	9
CHEMBL2093864	CHEMBL51226	0
CHEMBL2093864	CHEMBL25014	0
CHEMBL2093864	CHEMBL299728	0
CHEMBL2093864	CHEMBL53749	0
CHEMBL2093864	CHEMBL34570	0
CHEMBL2093864	CHEMBL41171	0
CHEMBL2093864	CHEMBL31045	0
CHEMBL2093864	CHEMBL54142	0
CHEMBL2093864	CHEMBL25979	0
CHEMBL2093864	CHEMBL51011	0
CHEMBL2093864	CHEMBL287294	0
CHEMBL2093864	CHEMBL544706	0
CHEMBL2093864	CHEMBL10294	9
CHEMBL2093864	CHEMBL9774	6
CHEMBL2093864	CHEMBL289153	0
CHEMBL2093864	CHEMBL281107	0
CHEMBL2093864	CHEMBL37352	0
CHEMBL2093864	CHEMBL298984	0
CHEMBL2093864	CHEMBL25399	0
CHEMBL2093864	CHEMBL285807	0
CHEMBL2093864	CHEMBL38829	0
CHEMBL2093864	CHEMBL30338	0
CHEMBL2093864	CHEMBL29950	0
CHEMBL2093864	CHEMBL53100	0
CHEMBL2093864	CHEMBL43401	0
CHEMBL2093864	CHEMBL429048	9
CHEMBL2093864	CHEMBL30956	0
CHEMBL2093864	CHEMBL287245	0
CHEMBL2093864	CHEMBL41861	0
CHEMBL2093864	CHEMBL29869	0
CHEMBL2093864	CHEMBL10332	8
CHEMBL2093864	CHEMBL280514	0
CHEMBL2093864	CHEMBL36616	0
CHEMBL2093864	CHEMBL442104	0
CHEMBL2093864	CHEMBL41111	0
CHEMBL2093864	CHEMBL50017	0
CHEMBL2093864	CHEMBL30651	0
CHEMBL2093864	CHEMBL10049	3
CHEMBL2093864	CHEMBL299318	0
CHEMBL2093864	CHEMBL558581	12
CHEMBL2093864	CHEMBL30419	0
CHEMBL2093864	CHEMBL282636	0
CHEMBL2093864	CHEMBL543467	1
CHEMBL2093864	CHEMBL41720	0
CHEMBL2093864	CHEMBL545647	0
CHEMBL2093864	CHEMBL289098	0
CHEMBL2093864	CHEMBL277737	0
CHEMBL2093864	CHEMBL10316	0
CHEMBL2093864	CHEMBL9763	2
CHEMBL2093864	CHEMBL553439	2
CHEMBL2093864	CHEMBL285992	0
CHEMBL2093864	CHEMBL25982	2
CHEMBL2093864	CHEMBL10500	1
CHEMBL2093864	CHEMBL39254	0
CHEMBL2093864	CHEMBL30477	0
CHEMBL2093864	CHEMBL282098	0
CHEMBL2093864	CHEMBL544664	11
CHEMBL2093864	CHEMBL31836	0
CHEMBL2093864	CHEMBL34330	0
CHEMBL2093864	CHEMBL416072	0
CHEMBL2093864	CHEMBL2	2
CHEMBL2093864	CHEMBL544895	17
CHEMBL2093864	CHEMBL1185	0
CHEMBL2093864	CHEMBL33498	0
CHEMBL2093864	CHEMBL282182	0
CHEMBL2093864	CHEMBL544701	0
CHEMBL2093864	CHEMBL299616	0
CHEMBL2093864	CHEMBL309588	0
CHEMBL2093864	CHEMBL30462	0
CHEMBL2093864	CHEMBL30829	0
CHEMBL2093864	CHEMBL27926	0
CHEMBL2093864	CHEMBL553031	0
CHEMBL2093864	CHEMBL416403	0
CHEMBL2093864	CHEMBL30979	0
CHEMBL2093864	CHEMBL1204368	0
CHEMBL2093864	CHEMBL41756	0
CHEMBL2093864	CHEMBL30590	0
CHEMBL2093864	CHEMBL597	0
CHEMBL2093864	CHEMBL30704	0
CHEMBL2093864	CHEMBL10347	0
CHEMBL2093864	CHEMBL29379	0
CHEMBL2093864	CHEMBL286650	0
CHEMBL2093864	CHEMBL283498	0
CHEMBL2093864	CHEMBL33231	0
CHEMBL2093864	CHEMBL30504	0
CHEMBL2093864	CHEMBL6437	0
CHEMBL2093864	CHEMBL545646	0
CHEMBL2093864	CHEMBL53429	0
CHEMBL2093864	CHEMBL28531	0
CHEMBL2093864	CHEMBL559829	0
CHEMBL2093864	CHEMBL417484	0
CHEMBL2093864	CHEMBL281708	0
CHEMBL2093864	CHEMBL47415	0
CHEMBL2093864	CHEMBL53818	0
CHEMBL2093864	CHEMBL50459	0
CHEMBL2093864	CHEMBL299353	0
CHEMBL2093864	CHEMBL280750	0
CHEMBL2093864	CHEMBL544001	0
CHEMBL2093864	CHEMBL354551	2
CHEMBL2093864	CHEMBL38788	0
CHEMBL2093864	CHEMBL299128	0
CHEMBL2093864	CHEMBL26156	0
CHEMBL2093864	CHEMBL52077	0
CHEMBL2093864	CHEMBL38406	0
CHEMBL2093864	CHEMBL41224	0
CHEMBL2093864	CHEMBL555177	130
CHEMBL2093864	CHEMBL354655	7
CHEMBL2093864	CHEMBL53574	0
CHEMBL2093864	CHEMBL282848	0
CHEMBL2093864	CHEMBL15245	0
CHEMBL2093864	CHEMBL290853	0
CHEMBL2093864	CHEMBL33443	0
CHEMBL2093864	CHEMBL9775	42
CHEMBL2093864	CHEMBL51226	0
CHEMBL2093864	CHEMBL25014	0
CHEMBL2093864	CHEMBL299728	0
CHEMBL2093864	CHEMBL53749	0
CHEMBL2093864	CHEMBL34570	0
CHEMBL2093864	CHEMBL41171	0
CHEMBL2093864	CHEMBL31045	0
CHEMBL2093864	CHEMBL54142	0
CHEMBL2093864	CHEMBL25979	0
CHEMBL2093864	CHEMBL51011	0
CHEMBL2093864	CHEMBL287294	0
CHEMBL2093864	CHEMBL544706	0
CHEMBL2093864	CHEMBL10294	48
CHEMBL2093864	CHEMBL9774	33
CHEMBL2093864	CHEMBL289153	0
CHEMBL2093864	CHEMBL281107	0
CHEMBL2093864	CHEMBL37352	0
CHEMBL2093864	CHEMBL298984	0
CHEMBL2093864	CHEMBL25399	0
CHEMBL2093864	CHEMBL285807	0
CHEMBL2093864	CHEMBL38829	0
CHEMBL2093864	CHEMBL30338	0
CHEMBL2093864	CHEMBL29950	0
CHEMBL2093864	CHEMBL53100	0
CHEMBL2093864	CHEMBL43401	0
CHEMBL2093864	CHEMBL429048	42
CHEMBL2093864	CHEMBL30956	0
CHEMBL2093864	CHEMBL287245	0
CHEMBL2093864	CHEMBL41861	0
CHEMBL2093864	CHEMBL29869	0
CHEMBL2093864	CHEMBL10332	32
CHEMBL2093864	CHEMBL280514	0
CHEMBL2093864	CHEMBL36616	0
CHEMBL2093864	CHEMBL442104	0
CHEMBL2093864	CHEMBL41111	0
CHEMBL2093864	CHEMBL50017	0
CHEMBL2093864	CHEMBL30651	0
CHEMBL2093864	CHEMBL10049	9
CHEMBL2093864	CHEMBL299318	0
CHEMBL2093864	CHEMBL558581	61
CHEMBL2093864	CHEMBL30419	0
CHEMBL2093864	CHEMBL282636	0
CHEMBL2093864	CHEMBL543467	15
CHEMBL2093864	CHEMBL41720	0
CHEMBL2093864	CHEMBL545647	0
CHEMBL2093864	CHEMBL289098	0
CHEMBL2093864	CHEMBL277737	0
CHEMBL2093864	CHEMBL10316	7
CHEMBL2093864	CHEMBL9763	12
CHEMBL2093864	CHEMBL553439	2
CHEMBL2093864	CHEMBL285992	0
CHEMBL2093864	CHEMBL25982	0
CHEMBL2093864	CHEMBL10500	14
CHEMBL2093864	CHEMBL39254	0
CHEMBL2093864	CHEMBL30477	0
CHEMBL2093864	CHEMBL282098	0
CHEMBL2093864	CHEMBL544664	28
CHEMBL2093864	CHEMBL31836	0
CHEMBL2093864	CHEMBL34330	0
CHEMBL2093864	CHEMBL416072	0
CHEMBL2093864	CHEMBL2	0
CHEMBL2093864	CHEMBL544895	99
CHEMBL2093864	CHEMBL1185	0
CHEMBL2093864	CHEMBL33498	0
CHEMBL2093864	CHEMBL282182	0
CHEMBL2093864	CHEMBL544701	0
CHEMBL2093864	CHEMBL299616	0
CHEMBL2093864	CHEMBL309588	0
CHEMBL2093864	CHEMBL30462	0
CHEMBL2093864	CHEMBL30829	0
CHEMBL2093864	CHEMBL27926	0
CHEMBL2093864	CHEMBL553031	0
CHEMBL2093864	CHEMBL416403	0
CHEMBL2093864	CHEMBL30979	0
CHEMBL2093864	CHEMBL1204368	2
CHEMBL2093864	CHEMBL41756	0
CHEMBL2093864	CHEMBL30590	0
CHEMBL2093864	CHEMBL597	0
CHEMBL2093864	CHEMBL30704	0
CHEMBL2093864	CHEMBL10347	0
CHEMBL2093864	CHEMBL29379	0
CHEMBL2093864	CHEMBL286650	0
CHEMBL2093864	CHEMBL283498	0
CHEMBL2093864	CHEMBL33231	0
CHEMBL2093864	CHEMBL30504	0
CHEMBL2093864	CHEMBL6437	0
CHEMBL2093864	CHEMBL545646	0
CHEMBL2093864	CHEMBL53429	0
CHEMBL2093864	CHEMBL28531	0
CHEMBL2093864	CHEMBL559829	0
CHEMBL2093864	CHEMBL417484	0
CHEMBL2093864	CHEMBL281708	0
CHEMBL2093864	CHEMBL47415	0
CHEMBL2093864	CHEMBL53818	0
CHEMBL2093864	CHEMBL50459	0
CHEMBL2093864	CHEMBL299353	0
CHEMBL2093864	CHEMBL280750	0
CHEMBL2093864	CHEMBL544001	0
CHEMBL2093864	CHEMBL354551	7
CHEMBL2093864	CHEMBL38788	0
CHEMBL2093864	CHEMBL299128	0
CHEMBL2093864	CHEMBL26156	0
CHEMBL2093864	CHEMBL52077	2
CHEMBL2093864	CHEMBL38406	0
CHEMBL2093864	CHEMBL41224	0
CHEMBL2093864	CHEMBL555177	334
CHEMBL2093864	CHEMBL354655	37
CHEMBL2093864	CHEMBL53574	2
CHEMBL2093864	CHEMBL282848	3
CHEMBL2093864	CHEMBL15245	0
CHEMBL2093864	CHEMBL290853	4
CHEMBL2093864	CHEMBL33443	5
CHEMBL2093864	CHEMBL9775	170
CHEMBL2093864	CHEMBL51226	0
CHEMBL2093864	CHEMBL25014	0
CHEMBL2093864	CHEMBL299728	0
CHEMBL2093864	CHEMBL53749	0
CHEMBL2093864	CHEMBL34570	0
CHEMBL2093864	CHEMBL41171	0
CHEMBL2093864	CHEMBL31045	4
CHEMBL2093864	CHEMBL54142	0
CHEMBL2093864	CHEMBL25979	0
CHEMBL2093864	CHEMBL51011	2
CHEMBL2093864	CHEMBL287294	0
CHEMBL2093864	CHEMBL544706	3
CHEMBL2093864	CHEMBL10294	83
CHEMBL2093864	CHEMBL9774	132
CHEMBL2093864	CHEMBL289153	0
CHEMBL2093864	CHEMBL281107	1
CHEMBL2093864	CHEMBL37352	0
CHEMBL2093864	CHEMBL298984	0
CHEMBL2093864	CHEMBL25399	0
CHEMBL2093864	CHEMBL285807	7
CHEMBL2093864	CHEMBL38829	0
CHEMBL2093864	CHEMBL30338	10
CHEMBL2093864	CHEMBL29950	5
CHEMBL2093864	CHEMBL53100	0
CHEMBL2093864	CHEMBL43401	0
CHEMBL2093864	CHEMBL429048	156
CHEMBL2093864	CHEMBL30956	2
CHEMBL2093864	CHEMBL287245	1
CHEMBL2093864	CHEMBL41861	0
CHEMBL2093864	CHEMBL29869	0
CHEMBL2093864	CHEMBL10332	117
CHEMBL2093864	CHEMBL280514	0
CHEMBL2093864	CHEMBL36616	0
CHEMBL2093864	CHEMBL442104	5
CHEMBL2093864	CHEMBL41111	0
CHEMBL2093864	CHEMBL50017	0
CHEMBL2093864	CHEMBL30651	2
CHEMBL2093864	CHEMBL10049	43
CHEMBL2093864	CHEMBL299318	0
CHEMBL2093864	CHEMBL558581	212
CHEMBL2093864	CHEMBL30419	5
CHEMBL2093864	CHEMBL282636	0
CHEMBL2093864	CHEMBL543467	49
CHEMBL2093864	CHEMBL41720	0
CHEMBL2093864	CHEMBL545647	0
CHEMBL2093864	CHEMBL289098	0
CHEMBL2093864	CHEMBL277737	0
CHEMBL2093864	CHEMBL10316	34
CHEMBL2093864	CHEMBL9763	46
CHEMBL2093864	CHEMBL553439	44
CHEMBL2093864	CHEMBL285992	0
CHEMBL2093864	CHEMBL25982	2
CHEMBL2093864	CHEMBL10500	35
CHEMBL2093864	CHEMBL39254	0
CHEMBL2093864	CHEMBL30477	11
CHEMBL2093864	CHEMBL282098	5
CHEMBL2093864	CHEMBL544664	132
CHEMBL2093864	CHEMBL31836	0
CHEMBL2093864	CHEMBL34330	0
CHEMBL2093864	CHEMBL416072	0
CHEMBL2093864	CHEMBL2	35
CHEMBL2093864	CHEMBL544895	405
CHEMBL2093864	CHEMBL1185	0
CHEMBL2093864	CHEMBL33498	0
CHEMBL2093864	CHEMBL282182	0
CHEMBL2093864	CHEMBL544701	0
CHEMBL2093864	CHEMBL299616	0
CHEMBL2093864	CHEMBL309588	0
CHEMBL2093864	CHEMBL30462	4
CHEMBL2093864	CHEMBL30829	0
CHEMBL2093864	CHEMBL27926	0
CHEMBL2093864	CHEMBL553031	0
CHEMBL2093864	CHEMBL416403	1
CHEMBL2093864	CHEMBL30979	0
CHEMBL2093864	CHEMBL1204368	3
CHEMBL2093864	CHEMBL41756	0
CHEMBL2093864	CHEMBL30590	4
CHEMBL2093864	CHEMBL597	0
CHEMBL2093864	CHEMBL30704	0
CHEMBL2093864	CHEMBL10347	0
CHEMBL2093864	CHEMBL29379	0
CHEMBL2093864	CHEMBL286650	0
CHEMBL2093864	CHEMBL283498	0
CHEMBL2093864	CHEMBL33231	4
CHEMBL2093864	CHEMBL30504	6
CHEMBL2093864	CHEMBL6437	0
CHEMBL2093864	CHEMBL545646	0
CHEMBL2093864	CHEMBL53429	0
CHEMBL2093864	CHEMBL28531	0
CHEMBL2093864	CHEMBL559829	0
CHEMBL2093864	CHEMBL417484	0
CHEMBL2093864	CHEMBL281708	2
CHEMBL2093864	CHEMBL47415	0
CHEMBL2093864	CHEMBL53818	0
CHEMBL2093864	CHEMBL50459	0
CHEMBL2093864	CHEMBL299353	0
CHEMBL2093864	CHEMBL280750	4
CHEMBL2093864	CHEMBL544001	0
CHEMBL2093864	CHEMBL354551	32
CHEMBL2093864	CHEMBL38788	0
CHEMBL2093864	CHEMBL299128	0
CHEMBL2093864	CHEMBL26156	0
CHEMBL4948	CHEMBL603469	0
CHEMBL4948	CHEMBL4098896	0
CHEMBL4948	CHEMBL215152	0
CHEMBL4948	CHEMBL1230609	10
CHEMBL4948	CHEMBL31965	0
CHEMBL4948	CHEMBL1421	0
CHEMBL4948	CHEMBL1908396	0
CHEMBL4948	CHEMBL1241674	0
CHEMBL4948	CHEMBL1230020	0
CHEMBL4948	CHEMBL522892	0
CHEMBL4948	CHEMBL574738	0
CHEMBL4948	CHEMBL1474834	0
CHEMBL4948	CHEMBL1721885	0
CHEMBL4948	CHEMBL502835	0
CHEMBL4948	CHEMBL24828	0
CHEMBL4948	CHEMBL535	0
CHEMBL4948	CHEMBL288441	0
CHEMBL4948	CHEMBL386051	0
CHEMBL4948	CHEMBL475251	0
CHEMBL4948	CHEMBL553	0
CHEMBL4948	CHEMBL180022	0
CHEMBL4948	CHEMBL388978	0
CHEMBL4948	CHEMBL1908395	0
CHEMBL4948	CHEMBL603469	0
CHEMBL4948	CHEMBL4098896	0
CHEMBL4948	CHEMBL215152	0
CHEMBL4948	CHEMBL1230609	20
CHEMBL4948	CHEMBL31965	0
CHEMBL4948	CHEMBL1421	0
CHEMBL4948	CHEMBL1908396	2
CHEMBL4948	CHEMBL1241674	0
CHEMBL4948	CHEMBL1230020	0
CHEMBL4948	CHEMBL522892	0
CHEMBL4948	CHEMBL574738	0
CHEMBL4948	CHEMBL1474834	0
CHEMBL4948	CHEMBL1721885	0
CHEMBL4948	CHEMBL502835	0
CHEMBL4948	CHEMBL24828	0
CHEMBL4948	CHEMBL535	0
CHEMBL4948	CHEMBL288441	0
CHEMBL4948	CHEMBL386051	0
CHEMBL4948	CHEMBL475251	0
CHEMBL4948	CHEMBL553	0
CHEMBL4948	CHEMBL180022	0
CHEMBL4948	CHEMBL388978	0
CHEMBL4948	CHEMBL1908395	0
CHEMBL4948	CHEMBL603469	0
CHEMBL4948	CHEMBL4098896	0
CHEMBL4948	CHEMBL215152	0
CHEMBL4948	CHEMBL1230609	50
CHEMBL4948	CHEMBL31965	2
CHEMBL4948	CHEMBL1421	5
CHEMBL4948	CHEMBL1908396	2
CHEMBL4948	CHEMBL1241674	0
CHEMBL4948	CHEMBL1230020	1
CHEMBL4948	CHEMBL522892	3
CHEMBL4948	CHEMBL574738	0
CHEMBL4948	CHEMBL1474834	0
CHEMBL4948	CHEMBL1721885	0
CHEMBL4948	CHEMBL502835	0
CHEMBL4948	CHEMBL24828	0
CHEMBL4948	CHEMBL535	1
CHEMBL4948	CHEMBL288441	0
CHEMBL4948	CHEMBL386051	0
CHEMBL4948	CHEMBL475251	0
CHEMBL4948	CHEMBL553	0
CHEMBL4948	CHEMBL180022	1
CHEMBL4948	CHEMBL388978	0
CHEMBL4948	CHEMBL1908395	0
CHEMBL4948	CHEMBL603469	0
CHEMBL4948	CHEMBL4098896	1
CHEMBL4948	CHEMBL215152	0
CHEMBL4948	CHEMBL1230609	118
CHEMBL4948	CHEMBL31965	8
CHEMBL4948	CHEMBL1421	0
CHEMBL4948	CHEMBL1908396	1
CHEMBL4948	CHEMBL1241674	0
CHEMBL4948	CHEMBL1230020	0
CHEMBL4948	CHEMBL522892	0
CHEMBL4948	CHEMBL574738	0
CHEMBL4948	CHEMBL1474834	0
CHEMBL4948	CHEMBL1721885	0
CHEMBL4948	CHEMBL502835	1
CHEMBL4948	CHEMBL24828	10
CHEMBL4948	CHEMBL535	2
CHEMBL4948	CHEMBL288441	1
CHEMBL4948	CHEMBL386051	2
CHEMBL4948	CHEMBL475251	0
CHEMBL4948	CHEMBL553	4
CHEMBL4948	CHEMBL180022	1
CHEMBL4948	CHEMBL388978	0
CHEMBL4948	CHEMBL1908395	0
CHEMBL5145	CHEMBL477989	0
CHEMBL5145	CHEMBL200889	0
CHEMBL5145	CHEMBL515796	0
CHEMBL5145	CHEMBL427196	8
CHEMBL5145	CHEMBL200118	0
CHEMBL5145	CHEMBL477149	0
CHEMBL5145	CHEMBL381447	0
CHEMBL5145	CHEMBL478190	0
CHEMBL5145	CHEMBL200226	0
CHEMBL5145	CHEMBL370353	0
CHEMBL5145	CHEMBL477565	0
CHEMBL5145	CHEMBL515491	0
CHEMBL5145	CHEMBL525191	0
CHEMBL5145	CHEMBL2148120	0
CHEMBL5145	CHEMBL2029988	0
CHEMBL5145	CHEMBL304624	0
CHEMBL5145	CHEMBL515322	0
CHEMBL5145	CHEMBL476732	0
CHEMBL5145	CHEMBL1794071	0
CHEMBL5145	CHEMBL200942	0
CHEMBL5145	CHEMBL200637	0
CHEMBL5145	CHEMBL200412	0
CHEMBL5145	CHEMBL514210	0
CHEMBL5145	CHEMBL200431	0
CHEMBL5145	CHEMBL381421	0
CHEMBL5145	CHEMBL477987	0
CHEMBL5145	CHEMBL1230020	0
CHEMBL5145	CHEMBL200164	0
CHEMBL5145	CHEMBL200258	0
CHEMBL5145	CHEMBL1964267	0
CHEMBL5145	CHEMBL477774	0
CHEMBL5145	CHEMBL3415553	0
CHEMBL5145	CHEMBL200783	0
CHEMBL5145	CHEMBL1794072	0
CHEMBL5145	CHEMBL373011	0
CHEMBL5145	CHEMBL200172	0
CHEMBL5145	CHEMBL3415554	0
CHEMBL5145	CHEMBL200863	0
CHEMBL5145	CHEMBL478823	0
CHEMBL5145	CHEMBL200320	0
CHEMBL5145	CHEMBL426476	0
CHEMBL5145	CHEMBL371952	0
CHEMBL5145	CHEMBL372543	0
CHEMBL5145	CHEMBL386051	0
CHEMBL5145	CHEMBL1964266	0
CHEMBL5145	CHEMBL477989	2
CHEMBL5145	CHEMBL200889	0
CHEMBL5145	CHEMBL515796	0
CHEMBL5145	CHEMBL427196	17
CHEMBL5145	CHEMBL200118	0
CHEMBL5145	CHEMBL477149	0
CHEMBL5145	CHEMBL381447	0
CHEMBL5145	CHEMBL478190	0
CHEMBL5145	CHEMBL200226	2
CHEMBL5145	CHEMBL370353	2
CHEMBL5145	CHEMBL477565	0
CHEMBL5145	CHEMBL515491	0
CHEMBL5145	CHEMBL525191	0
CHEMBL5145	CHEMBL2148120	0
CHEMBL5145	CHEMBL2029988	0
CHEMBL5145	CHEMBL304624	0
CHEMBL5145	CHEMBL515322	0
CHEMBL5145	CHEMBL476732	0
CHEMBL5145	CHEMBL1794071	0
CHEMBL5145	CHEMBL200942	4
CHEMBL5145	CHEMBL200637	2
CHEMBL5145	CHEMBL200412	2
CHEMBL5145	CHEMBL514210	0
CHEMBL5145	CHEMBL200431	2
CHEMBL5145	CHEMBL381421	6
CHEMBL5145	CHEMBL477987	0
CHEMBL5145	CHEMBL1230020	0
CHEMBL5145	CHEMBL200164	1
CHEMBL5145	CHEMBL200258	0
CHEMBL5145	CHEMBL1964267	0
CHEMBL5145	CHEMBL477774	0
CHEMBL5145	CHEMBL3415553	0
CHEMBL5145	CHEMBL200783	2
CHEMBL5145	CHEMBL1794072	0
CHEMBL5145	CHEMBL373011	1
CHEMBL5145	CHEMBL200172	0
CHEMBL5145	CHEMBL3415554	0
CHEMBL5145	CHEMBL200863	0
CHEMBL5145	CHEMBL478823	0
CHEMBL5145	CHEMBL200320	0
CHEMBL5145	CHEMBL426476	0
CHEMBL5145	CHEMBL371952	3
CHEMBL5145	CHEMBL372543	1
CHEMBL5145	CHEMBL386051	0
CHEMBL5145	CHEMBL1964266	0
CHEMBL5145	CHEMBL477989	11
CHEMBL5145	CHEMBL200889	0
CHEMBL5145	CHEMBL515796	0
CHEMBL5145	CHEMBL427196	61
CHEMBL5145	CHEMBL200118	1
CHEMBL5145	CHEMBL477149	0
CHEMBL5145	CHEMBL381447	0
CHEMBL5145	CHEMBL478190	0
CHEMBL5145	CHEMBL200226	15
CHEMBL5145	CHEMBL370353	16
CHEMBL5145	CHEMBL477565	0
CHEMBL5145	CHEMBL515491	0
CHEMBL5145	CHEMBL525191	0
CHEMBL5145	CHEMBL2148120	0
CHEMBL5145	CHEMBL2029988	2
CHEMBL5145	CHEMBL304624	0
CHEMBL5145	CHEMBL515322	0
CHEMBL5145	CHEMBL476732	0
CHEMBL5145	CHEMBL1794071	0
CHEMBL5145	CHEMBL200942	9
CHEMBL5145	CHEMBL200637	6
CHEMBL5145	CHEMBL200412	15
CHEMBL5145	CHEMBL514210	0
CHEMBL5145	CHEMBL200431	13
CHEMBL5145	CHEMBL381421	14
CHEMBL5145	CHEMBL477987	0
CHEMBL5145	CHEMBL1230020	0
CHEMBL5145	CHEMBL200164	17
CHEMBL5145	CHEMBL200258	1
CHEMBL5145	CHEMBL1964267	4
CHEMBL5145	CHEMBL477774	0
CHEMBL5145	CHEMBL3415553	0
CHEMBL5145	CHEMBL200783	12
CHEMBL5145	CHEMBL1794072	1
CHEMBL5145	CHEMBL373011	0
CHEMBL5145	CHEMBL200172	0
CHEMBL5145	CHEMBL3415554	0
CHEMBL5145	CHEMBL200863	1
CHEMBL5145	CHEMBL478823	1
CHEMBL5145	CHEMBL200320	0
CHEMBL5145	CHEMBL426476	0
CHEMBL5145	CHEMBL371952	13
CHEMBL5145	CHEMBL372543	13
CHEMBL5145	CHEMBL386051	0
CHEMBL5145	CHEMBL1964266	0
CHEMBL5145	CHEMBL477989	32
CHEMBL5145	CHEMBL200889	0
CHEMBL5145	CHEMBL515796	0
CHEMBL5145	CHEMBL427196	174
CHEMBL5145	CHEMBL200118	8
CHEMBL5145	CHEMBL477149	0
CHEMBL5145	CHEMBL381447	0
CHEMBL5145	CHEMBL478190	0
CHEMBL5145	CHEMBL200226	62
CHEMBL5145	CHEMBL370353	55
CHEMBL5145	CHEMBL477565	0
CHEMBL5145	CHEMBL515491	0
CHEMBL5145	CHEMBL525191	0
CHEMBL5145	CHEMBL2148120	0
CHEMBL5145	CHEMBL2029988	0
CHEMBL5145	CHEMBL304624	6
CHEMBL5145	CHEMBL515322	0
CHEMBL5145	CHEMBL476732	0
CHEMBL5145	CHEMBL1794071	0
CHEMBL5145	CHEMBL200942	67
CHEMBL5145	CHEMBL200637	26
CHEMBL5145	CHEMBL200412	25
CHEMBL5145	CHEMBL514210	0
CHEMBL5145	CHEMBL200431	36
CHEMBL5145	CHEMBL381421	66
CHEMBL5145	CHEMBL477987	0
CHEMBL5145	CHEMBL1230020	0
CHEMBL5145	CHEMBL200164	92
CHEMBL5145	CHEMBL200258	6
CHEMBL5145	CHEMBL1964267	8
CHEMBL5145	CHEMBL477774	0
CHEMBL5145	CHEMBL3415553	0
CHEMBL5145	CHEMBL200783	27
CHEMBL5145	CHEMBL1794072	1
CHEMBL5145	CHEMBL373011	5
CHEMBL5145	CHEMBL200172	0
CHEMBL5145	CHEMBL3415554	0
CHEMBL5145	CHEMBL200863	2
CHEMBL5145	CHEMBL478823	0
CHEMBL5145	CHEMBL200320	5
CHEMBL5145	CHEMBL426476	0
CHEMBL5145	CHEMBL371952	68
CHEMBL5145	CHEMBL372543	76
CHEMBL5145	CHEMBL386051	0
CHEMBL5145	CHEMBL1964266	0
CHEMBL3105	CHEMBL3606013	0
CHEMBL3105	CHEMBL3957318	0
CHEMBL3105	CHEMBL3605994	0
CHEMBL3105	CHEMBL3663659	8
CHEMBL3105	CHEMBL3606008	0
CHEMBL3105	CHEMBL3663653	2
CHEMBL3105	CHEMBL3701700	0
CHEMBL3105	CHEMBL3701703	0
CHEMBL3105	CHEMBL2407999	0
CHEMBL3105	CHEMBL3663644	2
CHEMBL3105	CHEMBL3606004	0
CHEMBL3105	CHEMBL3605986	0
CHEMBL3105	CHEMBL3605990	0
CHEMBL3105	CHEMBL3605983	0
CHEMBL3105	CHEMBL3605996	0
CHEMBL3105	CHEMBL3954189	0
CHEMBL3105	CHEMBL3952782	0
CHEMBL3105	CHEMBL3605976	0
CHEMBL3105	CHEMBL2408001	0
CHEMBL3105	CHEMBL3606021	0
CHEMBL3105	CHEMBL3606001	0
CHEMBL3105	CHEMBL3905859	0
CHEMBL3105	CHEMBL3911149	0
CHEMBL3105	CHEMBL3663645	2
CHEMBL3105	CHEMBL3975515	0
CHEMBL3105	CHEMBL3937292	0
CHEMBL3105	CHEMBL3701706	0
CHEMBL3105	CHEMBL3663642	2
CHEMBL3105	CHEMBL3910271	0
CHEMBL3105	CHEMBL2408002	0
CHEMBL3105	CHEMBL3663652	3
CHEMBL3105	CHEMBL3933136	0
CHEMBL3105	CHEMBL3969175	0
CHEMBL3105	CHEMBL3663639	0
CHEMBL3105	CHEMBL3701699	0
CHEMBL3105	CHEMBL3701697	0
CHEMBL3105	CHEMBL3701704	0
CHEMBL3105	CHEMBL3663651	3
CHEMBL3105	CHEMBL3701710	0
CHEMBL3105	CHEMBL3663647	2
CHEMBL3105	CHEMBL3605974	1
CHEMBL3105	CHEMBL1329044	0
CHEMBL3105	CHEMBL3605998	0
CHEMBL3105	CHEMBL3605999	0
CHEMBL3105	CHEMBL3606016	0
CHEMBL3105	CHEMBL3663650	3
CHEMBL3105	CHEMBL3605997	0
CHEMBL3105	CHEMBL3701707	0
CHEMBL3105	CHEMBL3701705	0
CHEMBL3105	CHEMBL506871	0
CHEMBL3105	CHEMBL3606007	0
CHEMBL3105	CHEMBL3605985	0
CHEMBL3105	CHEMBL3606014	1
CHEMBL3105	CHEMBL3905973	0
CHEMBL3105	CHEMBL3663648	0
CHEMBL3105	CHEMBL3663641	2
CHEMBL3105	CHEMBL3605970	0
CHEMBL3105	CHEMBL521686	0
CHEMBL3105	CHEMBL3606011	0
CHEMBL3105	CHEMBL3701708	0
CHEMBL3105	CHEMBL3701692	0
CHEMBL3105	CHEMBL3901209	0
CHEMBL3105	CHEMBL2407997	0
CHEMBL3105	CHEMBL3606010	0
CHEMBL3105	CHEMBL3606005	0
CHEMBL3105	CHEMBL3606000	0
CHEMBL3105	CHEMBL3701695	0
CHEMBL3105	CHEMBL3605981	0
CHEMBL3105	CHEMBL3663658	2
CHEMBL3105	CHEMBL3663649	2
CHEMBL3105	CHEMBL3606009	0
CHEMBL3105	CHEMBL3663640	2
CHEMBL3105	CHEMBL3605993	0
CHEMBL3105	CHEMBL3605972	0
CHEMBL3105	CHEMBL3663654	1
CHEMBL3105	CHEMBL3701694	0
CHEMBL3105	CHEMBL3606006	0
CHEMBL3105	CHEMBL3606012	0
CHEMBL3105	CHEMBL3605991	0
CHEMBL3105	CHEMBL3605982	0
CHEMBL3105	CHEMBL3976589	0
CHEMBL3105	CHEMBL3606017	0
CHEMBL3105	CHEMBL3939639	0
CHEMBL3105	CHEMBL3605973	0
CHEMBL3105	CHEMBL3606018	0
CHEMBL3105	CHEMBL3663638	0
CHEMBL3105	CHEMBL3937804	0
CHEMBL3105	CHEMBL3605984	0
CHEMBL3105	CHEMBL3663637	0
CHEMBL3105	CHEMBL3984540	0
CHEMBL3105	CHEMBL3893975	0
CHEMBL3105	CHEMBL3701696	0
CHEMBL3105	CHEMBL3606003	0
CHEMBL3105	CHEMBL3959475	0
CHEMBL3105	CHEMBL3605978	0
CHEMBL3105	CHEMBL380648	0
CHEMBL3105	CHEMBL3606024	0
CHEMBL3105	CHEMBL3605967	0
CHEMBL3105	CHEMBL3663655	3
CHEMBL3105	CHEMBL3701709	0
CHEMBL3105	CHEMBL3606022	0
CHEMBL3105	CHEMBL3606023	0
CHEMBL3105	CHEMBL3663636	0
CHEMBL3105	CHEMBL3606015	0
CHEMBL3105	CHEMBL3605992	0
CHEMBL3105	CHEMBL3606013	0
CHEMBL3105	CHEMBL3957318	0
CHEMBL3105	CHEMBL3605994	0
CHEMBL3105	CHEMBL3663659	12
CHEMBL3105	CHEMBL3606008	0
CHEMBL3105	CHEMBL3663653	2
CHEMBL3105	CHEMBL3701700	0
CHEMBL3105	CHEMBL3701703	0
CHEMBL3105	CHEMBL2407999	0
CHEMBL3105	CHEMBL3663644	2
CHEMBL3105	CHEMBL3606004	0
CHEMBL3105	CHEMBL3605986	0
CHEMBL3105	CHEMBL3605990	0
CHEMBL3105	CHEMBL3605983	0
CHEMBL3105	CHEMBL3605996	0
CHEMBL3105	CHEMBL3954189	0
CHEMBL3105	CHEMBL3952782	0
CHEMBL3105	CHEMBL3605976	0
CHEMBL3105	CHEMBL2408001	0
CHEMBL3105	CHEMBL3606021	0
CHEMBL3105	CHEMBL3606001	0
CHEMBL3105	CHEMBL3905859	0
CHEMBL3105	CHEMBL3911149	0
CHEMBL3105	CHEMBL3663645	4
CHEMBL3105	CHEMBL3975515	0
CHEMBL3105	CHEMBL3937292	0
CHEMBL3105	CHEMBL3701706	0
CHEMBL3105	CHEMBL3663642	3
CHEMBL3105	CHEMBL3910271	0
CHEMBL3105	CHEMBL2408002	0
CHEMBL3105	CHEMBL3663652	0
CHEMBL3105	CHEMBL3933136	0
CHEMBL3105	CHEMBL3969175	0
CHEMBL3105	CHEMBL3663639	0
CHEMBL3105	CHEMBL3701699	2
CHEMBL3105	CHEMBL3701697	0
CHEMBL3105	CHEMBL3701704	0
CHEMBL3105	CHEMBL3663651	1
CHEMBL3105	CHEMBL3701710	0
CHEMBL3105	CHEMBL3663647	3
CHEMBL3105	CHEMBL3605974	0
CHEMBL3105	CHEMBL1329044	0
CHEMBL3105	CHEMBL3605998	0
CHEMBL3105	CHEMBL3605999	0
CHEMBL3105	CHEMBL3606016	0
CHEMBL3105	CHEMBL3663650	1
CHEMBL3105	CHEMBL3605997	0
CHEMBL3105	CHEMBL3701707	1
CHEMBL3105	CHEMBL3701705	0
CHEMBL3105	CHEMBL506871	0
CHEMBL3105	CHEMBL3606007	0
CHEMBL3105	CHEMBL3605985	0
CHEMBL3105	CHEMBL3606014	0
CHEMBL3105	CHEMBL3905973	0
CHEMBL3105	CHEMBL3663648	0
CHEMBL3105	CHEMBL3663641	0
CHEMBL3105	CHEMBL3605970	0
CHEMBL3105	CHEMBL521686	0
CHEMBL3105	CHEMBL3606011	0
CHEMBL3105	CHEMBL3701708	2
CHEMBL3105	CHEMBL3701692	0
CHEMBL3105	CHEMBL3901209	0
CHEMBL3105	CHEMBL2407997	0
CHEMBL3105	CHEMBL3606010	0
CHEMBL3105	CHEMBL3606005	0
CHEMBL3105	CHEMBL3606000	0
CHEMBL3105	CHEMBL3701695	2
CHEMBL3105	CHEMBL3605981	0
CHEMBL3105	CHEMBL3663658	4
CHEMBL3105	CHEMBL3663649	2
CHEMBL3105	CHEMBL3606009	1
CHEMBL3105	CHEMBL3663640	0
CHEMBL3105	CHEMBL3605993	0
CHEMBL3105	CHEMBL3605972	0
CHEMBL3105	CHEMBL3663654	1
CHEMBL3105	CHEMBL3701694	1
CHEMBL3105	CHEMBL3606006	0
CHEMBL3105	CHEMBL3606012	0
CHEMBL3105	CHEMBL3605991	0
CHEMBL3105	CHEMBL3605982	0
CHEMBL3105	CHEMBL3976589	0
CHEMBL3105	CHEMBL3606017	0
CHEMBL3105	CHEMBL3939639	0
CHEMBL3105	CHEMBL3605973	0
CHEMBL3105	CHEMBL3606018	0
CHEMBL3105	CHEMBL3663638	0
CHEMBL3105	CHEMBL3937804	0
CHEMBL3105	CHEMBL3605984	0
CHEMBL3105	CHEMBL3663637	0
CHEMBL3105	CHEMBL3984540	0
CHEMBL3105	CHEMBL3893975	0
CHEMBL3105	CHEMBL3701696	0
CHEMBL3105	CHEMBL3606003	0
CHEMBL3105	CHEMBL3959475	0
CHEMBL3105	CHEMBL3605978	0
CHEMBL3105	CHEMBL380648	0
CHEMBL3105	CHEMBL3606024	0
CHEMBL3105	CHEMBL3605967	0
CHEMBL3105	CHEMBL3663655	0
CHEMBL3105	CHEMBL3701709	1
CHEMBL3105	CHEMBL3606022	0
CHEMBL3105	CHEMBL3606023	0
CHEMBL3105	CHEMBL3663636	0
CHEMBL3105	CHEMBL3606015	0
CHEMBL3105	CHEMBL3605992	0
CHEMBL3105	CHEMBL3606013	1
CHEMBL3105	CHEMBL3957318	0
CHEMBL3105	CHEMBL3605994	1
CHEMBL3105	CHEMBL3663659	37
CHEMBL3105	CHEMBL3606008	1
CHEMBL3105	CHEMBL3663653	16
CHEMBL3105	CHEMBL3701700	1
CHEMBL3105	CHEMBL3701703	1
CHEMBL3105	CHEMBL2407999	0
CHEMBL3105	CHEMBL3663644	14
CHEMBL3105	CHEMBL3606004	1
CHEMBL3105	CHEMBL3605986	0
CHEMBL3105	CHEMBL3605990	1
CHEMBL3105	CHEMBL3605983	0
CHEMBL3105	CHEMBL3605996	0
CHEMBL3105	CHEMBL3954189	1
CHEMBL3105	CHEMBL3952782	0
CHEMBL3105	CHEMBL3605976	1
CHEMBL3105	CHEMBL2408001	0
CHEMBL3105	CHEMBL3606021	0
CHEMBL3105	CHEMBL3606001	0
CHEMBL3105	CHEMBL3905859	0
CHEMBL3105	CHEMBL3911149	0
CHEMBL3105	CHEMBL3663645	15
CHEMBL3105	CHEMBL3975515	0
CHEMBL3105	CHEMBL3937292	0
CHEMBL3105	CHEMBL3701706	1
CHEMBL3105	CHEMBL3663642	17
CHEMBL3105	CHEMBL3910271	0
CHEMBL3105	CHEMBL2408002	0
CHEMBL3105	CHEMBL3663652	4
CHEMBL3105	CHEMBL3933136	0
CHEMBL3105	CHEMBL3969175	0
CHEMBL3105	CHEMBL3663639	3
CHEMBL3105	CHEMBL3701699	3
CHEMBL3105	CHEMBL3701697	0
CHEMBL3105	CHEMBL3701704	2
CHEMBL3105	CHEMBL3663651	2
CHEMBL3105	CHEMBL3701710	1
CHEMBL3105	CHEMBL3663647	15
CHEMBL3105	CHEMBL3605974	0
CHEMBL3105	CHEMBL1329044	0
CHEMBL3105	CHEMBL3605998	1
CHEMBL3105	CHEMBL3605999	0
CHEMBL3105	CHEMBL3606016	1
CHEMBL3105	CHEMBL3663650	18
CHEMBL3105	CHEMBL3605997	0
CHEMBL3105	CHEMBL3701707	3
CHEMBL3105	CHEMBL3701705	2
CHEMBL3105	CHEMBL506871	0
CHEMBL3105	CHEMBL3606007	0
CHEMBL3105	CHEMBL3605985	0
CHEMBL3105	CHEMBL3606014	0
CHEMBL3105	CHEMBL3905973	0
CHEMBL3105	CHEMBL3663648	0
CHEMBL3105	CHEMBL3663641	23
CHEMBL3105	CHEMBL3605970	0
CHEMBL3105	CHEMBL521686	0
CHEMBL3105	CHEMBL3606011	1
CHEMBL3105	CHEMBL3701708	0
CHEMBL3105	CHEMBL3701692	0
CHEMBL3105	CHEMBL3901209	1
CHEMBL3105	CHEMBL2407997	0
CHEMBL3105	CHEMBL3606010	1
CHEMBL3105	CHEMBL3606005	0
CHEMBL3105	CHEMBL3606000	0
CHEMBL3105	CHEMBL3701695	0
CHEMBL3105	CHEMBL3605981	0
CHEMBL3105	CHEMBL3663658	18
CHEMBL3105	CHEMBL3663649	13
CHEMBL3105	CHEMBL3606009	1
CHEMBL3105	CHEMBL3663640	21
CHEMBL3105	CHEMBL3605993	0
CHEMBL3105	CHEMBL3605972	0
CHEMBL3105	CHEMBL3663654	3
CHEMBL3105	CHEMBL3701694	0
CHEMBL3105	CHEMBL3606006	0
CHEMBL3105	CHEMBL3606012	3
CHEMBL3105	CHEMBL3605991	0
CHEMBL3105	CHEMBL3605982	0
CHEMBL3105	CHEMBL3976589	1
CHEMBL3105	CHEMBL3606017	1
CHEMBL3105	CHEMBL3939639	0
CHEMBL3105	CHEMBL3605973	0
CHEMBL3105	CHEMBL3606018	1
CHEMBL3105	CHEMBL3663638	4
CHEMBL3105	CHEMBL3937804	0
CHEMBL3105	CHEMBL3605984	1
CHEMBL3105	CHEMBL3663637	2
CHEMBL3105	CHEMBL3984540	2
CHEMBL3105	CHEMBL3893975	1
CHEMBL3105	CHEMBL3701696	1
CHEMBL3105	CHEMBL3606003	0
CHEMBL3105	CHEMBL3959475	0
CHEMBL3105	CHEMBL3605978	0
CHEMBL3105	CHEMBL380648	0
CHEMBL3105	CHEMBL3606024	0
CHEMBL3105	CHEMBL3605967	0
CHEMBL3105	CHEMBL3663655	17
CHEMBL3105	CHEMBL3701709	0
CHEMBL3105	CHEMBL3606022	0
CHEMBL3105	CHEMBL3606023	2
CHEMBL3105	CHEMBL3663636	1
CHEMBL3105	CHEMBL3606015	0
CHEMBL3105	CHEMBL3605992	0
CHEMBL3105	CHEMBL3606013	4
CHEMBL3105	CHEMBL3957318	0
CHEMBL3105	CHEMBL3605994	5
CHEMBL3105	CHEMBL3663659	132
CHEMBL3105	CHEMBL3606008	1
CHEMBL3105	CHEMBL3663653	82
CHEMBL3105	CHEMBL3701700	10
CHEMBL3105	CHEMBL3701703	5
CHEMBL3105	CHEMBL2407999	0
CHEMBL3105	CHEMBL3663644	61
CHEMBL3105	CHEMBL3606004	3
CHEMBL3105	CHEMBL3605986	2
CHEMBL3105	CHEMBL3605990	0
CHEMBL3105	CHEMBL3605983	2
CHEMBL3105	CHEMBL3605996	3
CHEMBL3105	CHEMBL3954189	0
CHEMBL3105	CHEMBL3952782	0
CHEMBL3105	CHEMBL3605976	0
CHEMBL3105	CHEMBL2408001	0
CHEMBL3105	CHEMBL3606021	3
CHEMBL3105	CHEMBL3606001	3
CHEMBL3105	CHEMBL3905859	0
CHEMBL3105	CHEMBL3911149	0
CHEMBL3105	CHEMBL3663645	69
CHEMBL3105	CHEMBL3975515	2
CHEMBL3105	CHEMBL3937292	0
CHEMBL3105	CHEMBL3701706	7
CHEMBL3105	CHEMBL3663642	93
CHEMBL3105	CHEMBL3910271	4
CHEMBL3105	CHEMBL2408002	0
CHEMBL3105	CHEMBL3663652	25
CHEMBL3105	CHEMBL3933136	5
CHEMBL3105	CHEMBL3969175	5
CHEMBL3105	CHEMBL3663639	30
CHEMBL3105	CHEMBL3701699	12
CHEMBL3105	CHEMBL3701697	9
CHEMBL3105	CHEMBL3701704	12
CHEMBL3105	CHEMBL3663651	23
CHEMBL3105	CHEMBL3701710	1
CHEMBL3105	CHEMBL3663647	76
CHEMBL3105	CHEMBL3605974	0
CHEMBL3105	CHEMBL1329044	0
CHEMBL3105	CHEMBL3605998	3
CHEMBL3105	CHEMBL3605999	3
CHEMBL3105	CHEMBL3606016	5
CHEMBL3105	CHEMBL3663650	88
CHEMBL3105	CHEMBL3605997	3
CHEMBL3105	CHEMBL3701707	14
CHEMBL3105	CHEMBL3701705	11
CHEMBL3105	CHEMBL506871	0
CHEMBL3105	CHEMBL3606007	2
CHEMBL3105	CHEMBL3605985	0
CHEMBL3105	CHEMBL3606014	3
CHEMBL3105	CHEMBL3905973	4
CHEMBL3105	CHEMBL3663648	13
CHEMBL3105	CHEMBL3663641	78
CHEMBL3105	CHEMBL3605970	0
CHEMBL3105	CHEMBL521686	9
CHEMBL3105	CHEMBL3606011	4
CHEMBL3105	CHEMBL3701708	3
CHEMBL3105	CHEMBL3701692	12
CHEMBL3105	CHEMBL3901209	3
CHEMBL3105	CHEMBL2407997	0
CHEMBL3105	CHEMBL3606010	2
CHEMBL3105	CHEMBL3606005	1
CHEMBL3105	CHEMBL3606000	3
CHEMBL3105	CHEMBL3701695	6
CHEMBL3105	CHEMBL3605981	0
CHEMBL3105	CHEMBL3663658	107
CHEMBL3105	CHEMBL3663649	51
CHEMBL3105	CHEMBL3606009	3
CHEMBL3105	CHEMBL3663640	85
CHEMBL3105	CHEMBL3605993	3
CHEMBL3105	CHEMBL3605972	0
CHEMBL3105	CHEMBL3663654	27
CHEMBL3105	CHEMBL3701694	0
CHEMBL3105	CHEMBL3606006	0
CHEMBL3105	CHEMBL3606012	4
CHEMBL3105	CHEMBL3605991	0
CHEMBL3105	CHEMBL3605982	0
CHEMBL3105	CHEMBL3976589	0
CHEMBL3105	CHEMBL3606017	0
CHEMBL3105	CHEMBL3939639	0
CHEMBL3105	CHEMBL3605973	0
CHEMBL3105	CHEMBL3606018	4
CHEMBL3105	CHEMBL3663638	19
CHEMBL3105	CHEMBL3937804	9
CHEMBL3105	CHEMBL3605984	1
CHEMBL3105	CHEMBL3663637	14
CHEMBL3105	CHEMBL3984540	0
CHEMBL3105	CHEMBL3893975	0
CHEMBL3105	CHEMBL3701696	9
CHEMBL3105	CHEMBL3606003	6
CHEMBL3105	CHEMBL3959475	8
CHEMBL3105	CHEMBL3605978	0
CHEMBL3105	CHEMBL380648	8
CHEMBL3105	CHEMBL3606024	3
CHEMBL3105	CHEMBL3605967	0
CHEMBL3105	CHEMBL3663655	77
CHEMBL3105	CHEMBL3701709	9
CHEMBL3105	CHEMBL3606022	2
CHEMBL3105	CHEMBL3606023	9
CHEMBL3105	CHEMBL3663636	14
CHEMBL3105	CHEMBL3606015	6
CHEMBL3105	CHEMBL3605992	3
CHEMBL2336	CHEMBL342523	1
CHEMBL2336	CHEMBL143141	1
CHEMBL2336	CHEMBL139991	2
CHEMBL2336	CHEMBL143207	12
CHEMBL2336	CHEMBL104991	0
CHEMBL2336	CHEMBL424107	1
CHEMBL2336	CHEMBL344800	1
CHEMBL2336	CHEMBL343227	0
CHEMBL2336	CHEMBL336681	0
CHEMBL2336	CHEMBL103667	1
CHEMBL2336	CHEMBL107850	0
CHEMBL2336	CHEMBL142115	0
CHEMBL2336	CHEMBL143134	0
CHEMBL2336	CHEMBL104749	0
CHEMBL2336	CHEMBL143886	2
CHEMBL2336	CHEMBL348228	0
CHEMBL2336	CHEMBL318810	0
CHEMBL2336	CHEMBL143373	0
CHEMBL2336	CHEMBL423196	1
CHEMBL2336	CHEMBL141294	0
CHEMBL2336	CHEMBL336001	2
CHEMBL2336	CHEMBL341559	0
CHEMBL2336	CHEMBL10	1
CHEMBL2336	CHEMBL344625	1
CHEMBL2336	CHEMBL105248	0
CHEMBL2336	CHEMBL342952	0
CHEMBL2336	CHEMBL342523	4
CHEMBL2336	CHEMBL143141	8
CHEMBL2336	CHEMBL139991	7
CHEMBL2336	CHEMBL143207	22
CHEMBL2336	CHEMBL104991	3
CHEMBL2336	CHEMBL424107	4
CHEMBL2336	CHEMBL344800	5
CHEMBL2336	CHEMBL343227	5
CHEMBL2336	CHEMBL336681	3
CHEMBL2336	CHEMBL103667	2
CHEMBL2336	CHEMBL107850	9
CHEMBL2336	CHEMBL142115	1
CHEMBL2336	CHEMBL143134	14
CHEMBL2336	CHEMBL104749	2
CHEMBL2336	CHEMBL143886	4
CHEMBL2336	CHEMBL348228	4
CHEMBL2336	CHEMBL318810	0
CHEMBL2336	CHEMBL143373	1
CHEMBL2336	CHEMBL423196	2
CHEMBL2336	CHEMBL141294	3
CHEMBL2336	CHEMBL336001	2
CHEMBL2336	CHEMBL341559	5
CHEMBL2336	CHEMBL10	18
CHEMBL2336	CHEMBL344625	6
CHEMBL2336	CHEMBL105248	2
CHEMBL2336	CHEMBL342952	8
CHEMBL2336	CHEMBL342523	16
CHEMBL2336	CHEMBL143141	26
CHEMBL2336	CHEMBL139991	48
CHEMBL2336	CHEMBL143207	70
CHEMBL2336	CHEMBL104991	19
CHEMBL2336	CHEMBL424107	33
CHEMBL2336	CHEMBL344800	12
CHEMBL2336	CHEMBL343227	21
CHEMBL2336	CHEMBL336681	45
CHEMBL2336	CHEMBL103667	21
CHEMBL2336	CHEMBL107850	16
CHEMBL2336	CHEMBL142115	11
CHEMBL2336	CHEMBL143134	31
CHEMBL2336	CHEMBL104749	4
CHEMBL2336	CHEMBL143886	48
CHEMBL2336	CHEMBL348228	12
CHEMBL2336	CHEMBL318810	14
CHEMBL2336	CHEMBL143373	12
CHEMBL2336	CHEMBL423196	16
CHEMBL2336	CHEMBL141294	10
CHEMBL2336	CHEMBL336001	47
CHEMBL2336	CHEMBL341559	11
CHEMBL2336	CHEMBL10	74
CHEMBL2336	CHEMBL344625	21
CHEMBL2336	CHEMBL105248	14
CHEMBL2336	CHEMBL342952	17
CHEMBL2336	CHEMBL342523	105
CHEMBL2336	CHEMBL143141	125
CHEMBL2336	CHEMBL139991	153
CHEMBL2336	CHEMBL143207	250
CHEMBL2336	CHEMBL104991	44
CHEMBL2336	CHEMBL424107	128
CHEMBL2336	CHEMBL344800	81
CHEMBL2336	CHEMBL343227	121
CHEMBL2336	CHEMBL336681	141
CHEMBL2336	CHEMBL103667	134
CHEMBL2336	CHEMBL107850	95
CHEMBL2336	CHEMBL142115	90
CHEMBL2336	CHEMBL143134	106
CHEMBL2336	CHEMBL104749	46
CHEMBL2336	CHEMBL143886	123
CHEMBL2336	CHEMBL348228	59
CHEMBL2336	CHEMBL318810	57
CHEMBL2336	CHEMBL143373	75
CHEMBL2336	CHEMBL423196	64
CHEMBL2336	CHEMBL141294	56
CHEMBL2336	CHEMBL336001	103
CHEMBL2336	CHEMBL341559	52
CHEMBL2336	CHEMBL10	403
CHEMBL2336	CHEMBL344625	76
CHEMBL2336	CHEMBL105248	84
CHEMBL2336	CHEMBL342952	110
CHEMBL3252	CHEMBL40217	0
CHEMBL3252	CHEMBL27	0
CHEMBL3252	CHEMBL143467	0
CHEMBL3252	CHEMBL3247308	10
CHEMBL3252	CHEMBL543011	0
CHEMBL3252	CHEMBL7209	0
CHEMBL3252	CHEMBL1691	0
CHEMBL3252	CHEMBL267375	0
CHEMBL3252	CHEMBL543957	0
CHEMBL3252	CHEMBL552898	0
CHEMBL3252	CHEMBL7043	0
CHEMBL3252	CHEMBL423	0
CHEMBL3252	CHEMBL1201274	0
CHEMBL3252	CHEMBL43850	0
CHEMBL3252	CHEMBL543484	0
CHEMBL3252	CHEMBL544661	0
CHEMBL3252	CHEMBL6939	0
CHEMBL3252	CHEMBL543955	0
CHEMBL3252	CHEMBL210309	0
CHEMBL3252	CHEMBL42117	0
CHEMBL3252	CHEMBL544190	0
CHEMBL3252	CHEMBL7250	0
CHEMBL3252	CHEMBL542536	0
CHEMBL3252	CHEMBL13	0
CHEMBL3252	CHEMBL3247307	0
CHEMBL3252	CHEMBL6902	0
CHEMBL3252	CHEMBL40217	0
CHEMBL3252	CHEMBL27	0
CHEMBL3252	CHEMBL143467	0
CHEMBL3252	CHEMBL3247308	23
CHEMBL3252	CHEMBL543011	0
CHEMBL3252	CHEMBL7209	0
CHEMBL3252	CHEMBL1691	0
CHEMBL3252	CHEMBL267375	0
CHEMBL3252	CHEMBL543957	1
CHEMBL3252	CHEMBL552898	0
CHEMBL3252	CHEMBL7043	0
CHEMBL3252	CHEMBL423	0
CHEMBL3252	CHEMBL1201274	0
CHEMBL3252	CHEMBL43850	0
CHEMBL3252	CHEMBL543484	0
CHEMBL3252	CHEMBL544661	0
CHEMBL3252	CHEMBL6939	0
CHEMBL3252	CHEMBL543955	0
CHEMBL3252	CHEMBL210309	0
CHEMBL3252	CHEMBL42117	0
CHEMBL3252	CHEMBL544190	0
CHEMBL3252	CHEMBL7250	0
CHEMBL3252	CHEMBL542536	0
CHEMBL3252	CHEMBL13	0
CHEMBL3252	CHEMBL3247307	0
CHEMBL3252	CHEMBL6902	0
CHEMBL3252	CHEMBL40217	0
CHEMBL3252	CHEMBL27	3
CHEMBL3252	CHEMBL143467	0
CHEMBL3252	CHEMBL3247308	49
CHEMBL3252	CHEMBL543011	0
CHEMBL3252	CHEMBL7209	0
CHEMBL3252	CHEMBL1691	0
CHEMBL3252	CHEMBL267375	1
CHEMBL3252	CHEMBL543957	0
CHEMBL3252	CHEMBL552898	0
CHEMBL3252	CHEMBL7043	0
CHEMBL3252	CHEMBL423	0
CHEMBL3252	CHEMBL1201274	0
CHEMBL3252	CHEMBL43850	0
CHEMBL3252	CHEMBL543484	0
CHEMBL3252	CHEMBL544661	0
CHEMBL3252	CHEMBL6939	1
CHEMBL3252	CHEMBL543955	0
CHEMBL3252	CHEMBL210309	4
CHEMBL3252	CHEMBL42117	0
CHEMBL3252	CHEMBL544190	0
CHEMBL3252	CHEMBL7250	0
CHEMBL3252	CHEMBL542536	0
CHEMBL3252	CHEMBL13	1
CHEMBL3252	CHEMBL3247307	1
CHEMBL3252	CHEMBL6902	1
CHEMBL3252	CHEMBL40217	1
CHEMBL3252	CHEMBL27	8
CHEMBL3252	CHEMBL143467	0
CHEMBL3252	CHEMBL3247308	120
CHEMBL3252	CHEMBL543011	0
CHEMBL3252	CHEMBL7209	1
CHEMBL3252	CHEMBL1691	0
CHEMBL3252	CHEMBL267375	1
CHEMBL3252	CHEMBL543957	2
CHEMBL3252	CHEMBL552898	0
CHEMBL3252	CHEMBL7043	0
CHEMBL3252	CHEMBL423	0
CHEMBL3252	CHEMBL1201274	1
CHEMBL3252	CHEMBL43850	0
CHEMBL3252	CHEMBL543484	0
CHEMBL3252	CHEMBL544661	0
CHEMBL3252	CHEMBL6939	3
CHEMBL3252	CHEMBL543955	0
CHEMBL3252	CHEMBL210309	4
CHEMBL3252	CHEMBL42117	0
CHEMBL3252	CHEMBL544190	2
CHEMBL3252	CHEMBL7250	1
CHEMBL3252	CHEMBL542536	1
CHEMBL3252	CHEMBL13	0
CHEMBL3252	CHEMBL3247307	0
CHEMBL3252	CHEMBL6902	0
CHEMBL2094118	CHEMBL27	0
CHEMBL2094118	CHEMBL7249	0
CHEMBL2094118	CHEMBL7692	0
CHEMBL2094118	CHEMBL266546	10
CHEMBL2094118	CHEMBL6878	0
CHEMBL2094118	CHEMBL6960	0
CHEMBL2094118	CHEMBL267416	0
CHEMBL2094118	CHEMBL7362	0
CHEMBL2094118	CHEMBL266760	0
CHEMBL2094118	CHEMBL7386	0
CHEMBL2094118	CHEMBL7330	0
CHEMBL2094118	CHEMBL1203097	0
CHEMBL2094118	CHEMBL1203104	0
CHEMBL2094118	CHEMBL7459	0
CHEMBL2094118	CHEMBL1203099	0
CHEMBL2094118	CHEMBL414207	0
CHEMBL2094118	CHEMBL7620	0
CHEMBL2094118	CHEMBL7313	0
CHEMBL2094118	CHEMBL7733	0
CHEMBL2094118	CHEMBL269360	0
CHEMBL2094118	CHEMBL1203122	0
CHEMBL2094118	CHEMBL6981	0
CHEMBL2094118	CHEMBL7337	0
CHEMBL2094118	CHEMBL7487	0
CHEMBL2094118	CHEMBL1201899	0
CHEMBL2094118	CHEMBL6984	0
CHEMBL2094118	CHEMBL7154	0
CHEMBL2094118	CHEMBL6920	0
CHEMBL2094118	CHEMBL6863	0
CHEMBL2094118	CHEMBL7484	0
CHEMBL2094118	CHEMBL269278	0
CHEMBL2094118	CHEMBL1203105	0
CHEMBL2094118	CHEMBL277319	0
CHEMBL2094118	CHEMBL7663	0
CHEMBL2094118	CHEMBL1203101	0
CHEMBL2094118	CHEMBL1200323	0
CHEMBL2094118	CHEMBL276278	0
CHEMBL2094118	CHEMBL6795	0
CHEMBL2094118	CHEMBL1671	0
CHEMBL2094118	CHEMBL274014	0
CHEMBL2094118	CHEMBL15206	0
CHEMBL2094118	CHEMBL6535	0
CHEMBL2094118	CHEMBL7622	0
CHEMBL2094118	CHEMBL6957	0
CHEMBL2094118	CHEMBL15638	0
CHEMBL2094118	CHEMBL6935	0
CHEMBL2094118	CHEMBL7750	0
CHEMBL2094118	CHEMBL414019	0
CHEMBL2094118	CHEMBL6870	0
CHEMBL2094118	CHEMBL15303	0
CHEMBL2094118	CHEMBL7462	0
CHEMBL2094118	CHEMBL7233	0
CHEMBL2094118	CHEMBL7725	0
CHEMBL2094118	CHEMBL7467	0
CHEMBL2094118	CHEMBL7024	0
CHEMBL2094118	CHEMBL7195	0
CHEMBL2094118	CHEMBL7665	0
CHEMBL2094118	CHEMBL15940	0
CHEMBL2094118	CHEMBL268141	0
CHEMBL2094118	CHEMBL276758	0
CHEMBL2094118	CHEMBL263085	0
CHEMBL2094118	CHEMBL27	0
CHEMBL2094118	CHEMBL7249	0
CHEMBL2094118	CHEMBL7692	0
CHEMBL2094118	CHEMBL266546	21
CHEMBL2094118	CHEMBL6878	0
CHEMBL2094118	CHEMBL6960	0
CHEMBL2094118	CHEMBL267416	0
CHEMBL2094118	CHEMBL7362	2
CHEMBL2094118	CHEMBL266760	0
CHEMBL2094118	CHEMBL7386	0
CHEMBL2094118	CHEMBL7330	0
CHEMBL2094118	CHEMBL1203097	0
CHEMBL2094118	CHEMBL1203104	0
CHEMBL2094118	CHEMBL7459	0
CHEMBL2094118	CHEMBL1203099	0
CHEMBL2094118	CHEMBL414207	0
CHEMBL2094118	CHEMBL7620	0
CHEMBL2094118	CHEMBL7313	0
CHEMBL2094118	CHEMBL7733	0
CHEMBL2094118	CHEMBL269360	0
CHEMBL2094118	CHEMBL1203122	0
CHEMBL2094118	CHEMBL6981	0
CHEMBL2094118	CHEMBL7337	0
CHEMBL2094118	CHEMBL7487	0
CHEMBL2094118	CHEMBL1201899	0
CHEMBL2094118	CHEMBL6984	4
CHEMBL2094118	CHEMBL7154	0
CHEMBL2094118	CHEMBL6920	0
CHEMBL2094118	CHEMBL6863	0
CHEMBL2094118	CHEMBL7484	0
CHEMBL2094118	CHEMBL269278	0
CHEMBL2094118	CHEMBL1203105	0
CHEMBL2094118	CHEMBL277319	0
CHEMBL2094118	CHEMBL7663	0
CHEMBL2094118	CHEMBL1203101	0
CHEMBL2094118	CHEMBL1200323	0
CHEMBL2094118	CHEMBL276278	0
CHEMBL2094118	CHEMBL6795	0
CHEMBL2094118	CHEMBL1671	0
CHEMBL2094118	CHEMBL274014	0
CHEMBL2094118	CHEMBL15206	0
CHEMBL2094118	CHEMBL6535	0
CHEMBL2094118	CHEMBL7622	0
CHEMBL2094118	CHEMBL6957	0
CHEMBL2094118	CHEMBL15638	0
CHEMBL2094118	CHEMBL6935	0
CHEMBL2094118	CHEMBL7750	0
CHEMBL2094118	CHEMBL414019	0
CHEMBL2094118	CHEMBL6870	0
CHEMBL2094118	CHEMBL15303	0
CHEMBL2094118	CHEMBL7462	0
CHEMBL2094118	CHEMBL7233	2
CHEMBL2094118	CHEMBL7725	0
CHEMBL2094118	CHEMBL7467	0
CHEMBL2094118	CHEMBL7024	0
CHEMBL2094118	CHEMBL7195	0
CHEMBL2094118	CHEMBL7665	0
CHEMBL2094118	CHEMBL15940	0
CHEMBL2094118	CHEMBL268141	0
CHEMBL2094118	CHEMBL276758	0
CHEMBL2094118	CHEMBL263085	0
CHEMBL2094118	CHEMBL27	0
CHEMBL2094118	CHEMBL7249	2
CHEMBL2094118	CHEMBL7692	0
CHEMBL2094118	CHEMBL266546	44
CHEMBL2094118	CHEMBL6878	0
CHEMBL2094118	CHEMBL6960	0
CHEMBL2094118	CHEMBL267416	0
CHEMBL2094118	CHEMBL7362	0
CHEMBL2094118	CHEMBL266760	0
CHEMBL2094118	CHEMBL7386	0
CHEMBL2094118	CHEMBL7330	0
CHEMBL2094118	CHEMBL1203097	0
CHEMBL2094118	CHEMBL1203104	0
CHEMBL2094118	CHEMBL7459	0
CHEMBL2094118	CHEMBL1203099	0
CHEMBL2094118	CHEMBL414207	0
CHEMBL2094118	CHEMBL7620	0
CHEMBL2094118	CHEMBL7313	0
CHEMBL2094118	CHEMBL7733	0
CHEMBL2094118	CHEMBL269360	0
CHEMBL2094118	CHEMBL1203122	0
CHEMBL2094118	CHEMBL6981	0
CHEMBL2094118	CHEMBL7337	0
CHEMBL2094118	CHEMBL7487	0
CHEMBL2094118	CHEMBL1201899	0
CHEMBL2094118	CHEMBL6984	4
CHEMBL2094118	CHEMBL7154	0
CHEMBL2094118	CHEMBL6920	0
CHEMBL2094118	CHEMBL6863	0
CHEMBL2094118	CHEMBL7484	13
CHEMBL2094118	CHEMBL269278	2
CHEMBL2094118	CHEMBL1203105	0
CHEMBL2094118	CHEMBL277319	0
CHEMBL2094118	CHEMBL7663	0
CHEMBL2094118	CHEMBL1203101	0
CHEMBL2094118	CHEMBL1200323	0
CHEMBL2094118	CHEMBL276278	0
CHEMBL2094118	CHEMBL6795	4
CHEMBL2094118	CHEMBL1671	0
CHEMBL2094118	CHEMBL274014	0
CHEMBL2094118	CHEMBL15206	2
CHEMBL2094118	CHEMBL6535	0
CHEMBL2094118	CHEMBL7622	0
CHEMBL2094118	CHEMBL6957	10
CHEMBL2094118	CHEMBL15638	0
CHEMBL2094118	CHEMBL6935	0
CHEMBL2094118	CHEMBL7750	0
CHEMBL2094118	CHEMBL414019	5
CHEMBL2094118	CHEMBL6870	0
CHEMBL2094118	CHEMBL15303	0
CHEMBL2094118	CHEMBL7462	0
CHEMBL2094118	CHEMBL7233	0
CHEMBL2094118	CHEMBL7725	16
CHEMBL2094118	CHEMBL7467	5
CHEMBL2094118	CHEMBL7024	1
CHEMBL2094118	CHEMBL7195	0
CHEMBL2094118	CHEMBL7665	0
CHEMBL2094118	CHEMBL15940	0
CHEMBL2094118	CHEMBL268141	3
CHEMBL2094118	CHEMBL276758	0
CHEMBL2094118	CHEMBL263085	0
CHEMBL2094118	CHEMBL27	8
CHEMBL2094118	CHEMBL7249	19
CHEMBL2094118	CHEMBL7692	29
CHEMBL2094118	CHEMBL266546	93
CHEMBL2094118	CHEMBL6878	19
CHEMBL2094118	CHEMBL6960	0
CHEMBL2094118	CHEMBL267416	32
CHEMBL2094118	CHEMBL7362	18
CHEMBL2094118	CHEMBL266760	19
CHEMBL2094118	CHEMBL7386	7
CHEMBL2094118	CHEMBL7330	1
CHEMBL2094118	CHEMBL1203097	0
CHEMBL2094118	CHEMBL1203104	0
CHEMBL2094118	CHEMBL7459	6
CHEMBL2094118	CHEMBL1203099	0
CHEMBL2094118	CHEMBL414207	2
CHEMBL2094118	CHEMBL7620	3
CHEMBL2094118	CHEMBL7313	9
CHEMBL2094118	CHEMBL7733	5
CHEMBL2094118	CHEMBL269360	13
CHEMBL2094118	CHEMBL1203122	0
CHEMBL2094118	CHEMBL6981	20
CHEMBL2094118	CHEMBL7337	16
CHEMBL2094118	CHEMBL7487	3
CHEMBL2094118	CHEMBL1201899	4
CHEMBL2094118	CHEMBL6984	20
CHEMBL2094118	CHEMBL7154	0
CHEMBL2094118	CHEMBL6920	0
CHEMBL2094118	CHEMBL6863	2
CHEMBL2094118	CHEMBL7484	17
CHEMBL2094118	CHEMBL269278	3
CHEMBL2094118	CHEMBL1203105	0
CHEMBL2094118	CHEMBL277319	0
CHEMBL2094118	CHEMBL7663	6
CHEMBL2094118	CHEMBL1203101	0
CHEMBL2094118	CHEMBL1200323	0
CHEMBL2094118	CHEMBL276278	1
CHEMBL2094118	CHEMBL6795	0
CHEMBL2094118	CHEMBL1671	6
CHEMBL2094118	CHEMBL274014	2
CHEMBL2094118	CHEMBL15206	0
CHEMBL2094118	CHEMBL6535	15
CHEMBL2094118	CHEMBL7622	0
CHEMBL2094118	CHEMBL6957	0
CHEMBL2094118	CHEMBL15638	0
CHEMBL2094118	CHEMBL6935	8
CHEMBL2094118	CHEMBL7750	12
CHEMBL2094118	CHEMBL414019	17
CHEMBL2094118	CHEMBL6870	10
CHEMBL2094118	CHEMBL15303	3
CHEMBL2094118	CHEMBL7462	3
CHEMBL2094118	CHEMBL7233	9
CHEMBL2094118	CHEMBL7725	1
CHEMBL2094118	CHEMBL7467	6
CHEMBL2094118	CHEMBL7024	8
CHEMBL2094118	CHEMBL7195	2
CHEMBL2094118	CHEMBL7665	13
CHEMBL2094118	CHEMBL15940	8
CHEMBL2094118	CHEMBL268141	12
CHEMBL2094118	CHEMBL276758	0
CHEMBL2094118	CHEMBL263085	5
CHEMBL3145	CHEMBL3986383	0
CHEMBL3145	CHEMBL3970860	0
CHEMBL3145	CHEMBL3928423	0
CHEMBL3145	CHEMBL4084907	6
CHEMBL3145	CHEMBL1922909	0
CHEMBL3145	CHEMBL3903747	0
CHEMBL3145	CHEMBL1922094	0
CHEMBL3145	CHEMBL3956037	0
CHEMBL3145	CHEMBL3897548	0
CHEMBL3145	CHEMBL4102855	6
CHEMBL3145	CHEMBL573339	0
CHEMBL3145	CHEMBL521851	0
CHEMBL3145	CHEMBL3974658	0
CHEMBL3145	CHEMBL230011	0
CHEMBL3145	CHEMBL3894812	0
CHEMBL3145	CHEMBL592445	4
CHEMBL3145	CHEMBL3946307	0
CHEMBL3145	CHEMBL3941289	0
CHEMBL3145	CHEMBL1765464	0
CHEMBL3145	CHEMBL3975628	0
CHEMBL3145	CHEMBL3916621	0
CHEMBL3145	CHEMBL3955003	0
CHEMBL3145	CHEMBL2017974	0
CHEMBL3145	CHEMBL3983623	0
CHEMBL3145	CHEMBL3986383	0
CHEMBL3145	CHEMBL3970860	0
CHEMBL3145	CHEMBL3928423	0
CHEMBL3145	CHEMBL4084907	11
CHEMBL3145	CHEMBL1922909	0
CHEMBL3145	CHEMBL3903747	0
CHEMBL3145	CHEMBL1922094	0
CHEMBL3145	CHEMBL3956037	0
CHEMBL3145	CHEMBL3897548	0
CHEMBL3145	CHEMBL4102855	9
CHEMBL3145	CHEMBL573339	0
CHEMBL3145	CHEMBL521851	0
CHEMBL3145	CHEMBL3974658	0
CHEMBL3145	CHEMBL230011	0
CHEMBL3145	CHEMBL3894812	0
CHEMBL3145	CHEMBL592445	1
CHEMBL3145	CHEMBL3946307	0
CHEMBL3145	CHEMBL3941289	0
CHEMBL3145	CHEMBL1765464	0
CHEMBL3145	CHEMBL3975628	0
CHEMBL3145	CHEMBL3916621	0
CHEMBL3145	CHEMBL3955003	0
CHEMBL3145	CHEMBL2017974	0
CHEMBL3145	CHEMBL3983623	0
CHEMBL3145	CHEMBL3986383	0
CHEMBL3145	CHEMBL3970860	0
CHEMBL3145	CHEMBL3928423	0
CHEMBL3145	CHEMBL4084907	89
CHEMBL3145	CHEMBL1922909	0
CHEMBL3145	CHEMBL3903747	0
CHEMBL3145	CHEMBL1922094	4
CHEMBL3145	CHEMBL3956037	0
CHEMBL3145	CHEMBL3897548	0
CHEMBL3145	CHEMBL4102855	138
CHEMBL3145	CHEMBL573339	0
CHEMBL3145	CHEMBL521851	0
CHEMBL3145	CHEMBL3974658	0
CHEMBL3145	CHEMBL230011	0
CHEMBL3145	CHEMBL3894812	0
CHEMBL3145	CHEMBL592445	14
CHEMBL3145	CHEMBL3946307	0
CHEMBL3145	CHEMBL3941289	0
CHEMBL3145	CHEMBL1765464	0
CHEMBL3145	CHEMBL3975628	0
CHEMBL3145	CHEMBL3916621	0
CHEMBL3145	CHEMBL3955003	0
CHEMBL3145	CHEMBL2017974	1
CHEMBL3145	CHEMBL3983623	0
CHEMBL3145	CHEMBL3986383	1
CHEMBL3145	CHEMBL3970860	0
CHEMBL3145	CHEMBL3928423	0
CHEMBL3145	CHEMBL4084907	318
CHEMBL3145	CHEMBL1922909	0
CHEMBL3145	CHEMBL3903747	0
CHEMBL3145	CHEMBL1922094	8
CHEMBL3145	CHEMBL3956037	0
CHEMBL3145	CHEMBL3897548	0
CHEMBL3145	CHEMBL4102855	380
CHEMBL3145	CHEMBL573339	4
CHEMBL3145	CHEMBL521851	2
CHEMBL3145	CHEMBL3974658	0
CHEMBL3145	CHEMBL230011	2
CHEMBL3145	CHEMBL3894812	0
CHEMBL3145	CHEMBL592445	76
CHEMBL3145	CHEMBL3946307	1
CHEMBL3145	CHEMBL3941289	0
CHEMBL3145	CHEMBL1765464	0
CHEMBL3145	CHEMBL3975628	0
CHEMBL3145	CHEMBL3916621	0
CHEMBL3145	CHEMBL3955003	0
CHEMBL3145	CHEMBL2017974	20
CHEMBL3145	CHEMBL3983623	1
CHEMBL3157	CHEMBL210788	0
CHEMBL3157	CHEMBL379063	0
CHEMBL3157	CHEMBL249235	0
CHEMBL3157	CHEMBL373459	8
CHEMBL3157	CHEMBL376866	0
CHEMBL3157	CHEMBL220591	0
CHEMBL3157	CHEMBL220595	1
CHEMBL3157	CHEMBL207939	0
CHEMBL3157	CHEMBL380273	0
CHEMBL3157	CHEMBL386794	0
CHEMBL3157	CHEMBL378237	0
CHEMBL3157	CHEMBL415152	0
CHEMBL3157	CHEMBL222167	0
CHEMBL3157	CHEMBL206312	0
CHEMBL3157	CHEMBL221683	1
CHEMBL3157	CHEMBL222156	1
CHEMBL3157	CHEMBL377612	0
CHEMBL3157	CHEMBL375689	0
CHEMBL3157	CHEMBL206938	0
CHEMBL3157	CHEMBL374272	1
CHEMBL3157	CHEMBL378189	0
CHEMBL3157	CHEMBL206474	0
CHEMBL3157	CHEMBL211017	0
CHEMBL3157	CHEMBL205093	0
CHEMBL3157	CHEMBL209719	0
CHEMBL3157	CHEMBL266493	0
CHEMBL3157	CHEMBL267493	0
CHEMBL3157	CHEMBL209346	0
CHEMBL3157	CHEMBL375820	0
CHEMBL3157	CHEMBL209773	0
CHEMBL3157	CHEMBL1956854	0
CHEMBL3157	CHEMBL220596	0
CHEMBL3157	CHEMBL383167	0
CHEMBL3157	CHEMBL375576	0
CHEMBL3157	CHEMBL209038	1
CHEMBL3157	CHEMBL377800	0
CHEMBL3157	CHEMBL383989	1
CHEMBL3157	CHEMBL210788	2
CHEMBL3157	CHEMBL379063	0
CHEMBL3157	CHEMBL249235	3
CHEMBL3157	CHEMBL373459	16
CHEMBL3157	CHEMBL376866	1
CHEMBL3157	CHEMBL220591	2
CHEMBL3157	CHEMBL220595	0
CHEMBL3157	CHEMBL207939	0
CHEMBL3157	CHEMBL380273	1
CHEMBL3157	CHEMBL386794	1
CHEMBL3157	CHEMBL378237	0
CHEMBL3157	CHEMBL415152	1
CHEMBL3157	CHEMBL222167	0
CHEMBL3157	CHEMBL206312	1
CHEMBL3157	CHEMBL221683	2
CHEMBL3157	CHEMBL222156	3
CHEMBL3157	CHEMBL377612	2
CHEMBL3157	CHEMBL375689	0
CHEMBL3157	CHEMBL206938	1
CHEMBL3157	CHEMBL374272	1
CHEMBL3157	CHEMBL378189	0
CHEMBL3157	CHEMBL206474	1
CHEMBL3157	CHEMBL211017	0
CHEMBL3157	CHEMBL205093	0
CHEMBL3157	CHEMBL209719	1
CHEMBL3157	CHEMBL266493	1
CHEMBL3157	CHEMBL267493	0
CHEMBL3157	CHEMBL209346	2
CHEMBL3157	CHEMBL375820	1
CHEMBL3157	CHEMBL209773	0
CHEMBL3157	CHEMBL1956854	1
CHEMBL3157	CHEMBL220596	3
CHEMBL3157	CHEMBL383167	2
CHEMBL3157	CHEMBL375576	0
CHEMBL3157	CHEMBL209038	0
CHEMBL3157	CHEMBL377800	0
CHEMBL3157	CHEMBL383989	0
CHEMBL3157	CHEMBL210788	9
CHEMBL3157	CHEMBL379063	0
CHEMBL3157	CHEMBL249235	4
CHEMBL3157	CHEMBL373459	40
CHEMBL3157	CHEMBL376866	11
CHEMBL3157	CHEMBL220591	1
CHEMBL3157	CHEMBL220595	3
CHEMBL3157	CHEMBL207939	2
CHEMBL3157	CHEMBL380273	9
CHEMBL3157	CHEMBL386794	0
CHEMBL3157	CHEMBL378237	0
CHEMBL3157	CHEMBL415152	3
CHEMBL3157	CHEMBL222167	2
CHEMBL3157	CHEMBL206312	0
CHEMBL3157	CHEMBL221683	1
CHEMBL3157	CHEMBL222156	7
CHEMBL3157	CHEMBL377612	3
CHEMBL3157	CHEMBL375689	0
CHEMBL3157	CHEMBL206938	0
CHEMBL3157	CHEMBL374272	3
CHEMBL3157	CHEMBL378189	6
CHEMBL3157	CHEMBL206474	0
CHEMBL3157	CHEMBL211017	2
CHEMBL3157	CHEMBL205093	6
CHEMBL3157	CHEMBL209719	0
CHEMBL3157	CHEMBL266493	4
CHEMBL3157	CHEMBL267493	1
CHEMBL3157	CHEMBL209346	2
CHEMBL3157	CHEMBL375820	7
CHEMBL3157	CHEMBL209773	0
CHEMBL3157	CHEMBL1956854	1
CHEMBL3157	CHEMBL220596	2
CHEMBL3157	CHEMBL383167	5
CHEMBL3157	CHEMBL375576	4
CHEMBL3157	CHEMBL209038	1
CHEMBL3157	CHEMBL377800	0
CHEMBL3157	CHEMBL383989	1
CHEMBL3157	CHEMBL210788	33
CHEMBL3157	CHEMBL379063	12
CHEMBL3157	CHEMBL249235	34
CHEMBL3157	CHEMBL373459	139
CHEMBL3157	CHEMBL376866	33
CHEMBL3157	CHEMBL220591	24
CHEMBL3157	CHEMBL220595	39
CHEMBL3157	CHEMBL207939	37
CHEMBL3157	CHEMBL380273	30
CHEMBL3157	CHEMBL386794	35
CHEMBL3157	CHEMBL378237	52
CHEMBL3157	CHEMBL415152	35
CHEMBL3157	CHEMBL222167	33
CHEMBL3157	CHEMBL206312	35
CHEMBL3157	CHEMBL221683	45
CHEMBL3157	CHEMBL222156	43
CHEMBL3157	CHEMBL377612	28
CHEMBL3157	CHEMBL375689	31
CHEMBL3157	CHEMBL206938	18
CHEMBL3157	CHEMBL374272	41
CHEMBL3157	CHEMBL378189	41
CHEMBL3157	CHEMBL206474	22
CHEMBL3157	CHEMBL211017	23
CHEMBL3157	CHEMBL205093	33
CHEMBL3157	CHEMBL209719	27
CHEMBL3157	CHEMBL266493	36
CHEMBL3157	CHEMBL267493	48
CHEMBL3157	CHEMBL209346	28
CHEMBL3157	CHEMBL375820	45
CHEMBL3157	CHEMBL209773	8
CHEMBL3157	CHEMBL1956854	33
CHEMBL3157	CHEMBL220596	31
CHEMBL3157	CHEMBL383167	50
CHEMBL3157	CHEMBL375576	28
CHEMBL3157	CHEMBL209038	32
CHEMBL3157	CHEMBL377800	19
CHEMBL3157	CHEMBL383989	24
CHEMBL3305	CHEMBL135	5
CHEMBL3305	CHEMBL1868702	10
CHEMBL3305	CHEMBL260640	20
CHEMBL3305	CHEMBL411730	24
CHEMBL3305	CHEMBL1405	1
CHEMBL3305	CHEMBL265942	24
CHEMBL3305	CHEMBL261514	21
CHEMBL3305	CHEMBL359619	10
CHEMBL3305	CHEMBL259635	26
CHEMBL3305	CHEMBL265926	6
CHEMBL3305	CHEMBL121458	3
CHEMBL3305	CHEMBL259548	28
CHEMBL3305	CHEMBL411731	6
CHEMBL3305	CHEMBL440283	7
CHEMBL3305	CHEMBL335062	8
CHEMBL3305	CHEMBL27769	12
CHEMBL3305	CHEMBL260659	6
CHEMBL3305	CHEMBL87285	5
CHEMBL3305	CHEMBL1498	5
CHEMBL3305	CHEMBL1531	11
CHEMBL3305	CHEMBL430043	20
CHEMBL3305	CHEMBL386630	11
CHEMBL3305	CHEMBL409895	24
CHEMBL3305	CHEMBL1162	12
CHEMBL3305	CHEMBL409084	27
CHEMBL3305	CHEMBL410519	17
CHEMBL3305	CHEMBL225546	0
CHEMBL3305	CHEMBL408707	16
CHEMBL3305	CHEMBL1479	10
CHEMBL3305	CHEMBL258918	16
CHEMBL3305	CHEMBL323533	1
CHEMBL3305	CHEMBL2107797	15
CHEMBL3305	CHEMBL261643	7
CHEMBL3305	CHEMBL1395	26
CHEMBL3305	CHEMBL195836	11
CHEMBL3305	CHEMBL260660	2
CHEMBL3305	CHEMBL261407	22
CHEMBL3305	CHEMBL274826	6
CHEMBL3305	CHEMBL260341	25
CHEMBL3305	CHEMBL223967	1
CHEMBL3305	CHEMBL241694	15
CHEMBL3305	CHEMBL299613	1
CHEMBL3305	CHEMBL260202	24
CHEMBL3305	CHEMBL259599	8
CHEMBL3305	CHEMBL411053	12
CHEMBL3305	CHEMBL408973	12
CHEMBL3305	CHEMBL265925	17
CHEMBL3305	CHEMBL260639	5
CHEMBL3305	CHEMBL90593	6
CHEMBL3305	CHEMBL411316	11
CHEMBL3305	CHEMBL261406	1
CHEMBL3305	CHEMBL260641	4
CHEMBL3305	CHEMBL406406	31
CHEMBL3305	CHEMBL259126	7
CHEMBL3305	CHEMBL253363	15
CHEMBL3305	CHEMBL1062	11
CHEMBL3305	CHEMBL253144	6
CHEMBL3305	CHEMBL261866	24
CHEMBL3305	CHEMBL135	1
CHEMBL3305	CHEMBL1868702	32
CHEMBL3305	CHEMBL260640	60
CHEMBL3305	CHEMBL411730	139
CHEMBL3305	CHEMBL1405	1
CHEMBL3305	CHEMBL265942	116
CHEMBL3305	CHEMBL261514	102
CHEMBL3305	CHEMBL359619	73
CHEMBL3305	CHEMBL259635	120
CHEMBL3305	CHEMBL265926	10
CHEMBL3305	CHEMBL121458	6
CHEMBL3305	CHEMBL259548	139
CHEMBL3305	CHEMBL411731	32
CHEMBL3305	CHEMBL440283	39
CHEMBL3305	CHEMBL335062	43
CHEMBL3305	CHEMBL27769	45
CHEMBL3305	CHEMBL260659	26
CHEMBL3305	CHEMBL87285	40
CHEMBL3305	CHEMBL1498	38
CHEMBL3305	CHEMBL1531	51
CHEMBL3305	CHEMBL430043	127
CHEMBL3305	CHEMBL386630	39
CHEMBL3305	CHEMBL409895	92
CHEMBL3305	CHEMBL1162	38
CHEMBL3305	CHEMBL409084	123
CHEMBL3305	CHEMBL410519	101
CHEMBL3305	CHEMBL225546	1
CHEMBL3305	CHEMBL408707	52
CHEMBL3305	CHEMBL1479	49
CHEMBL3305	CHEMBL258918	77
CHEMBL3305	CHEMBL323533	3
CHEMBL3305	CHEMBL2107797	43
CHEMBL3305	CHEMBL261643	61
CHEMBL3305	CHEMBL1395	106
CHEMBL3305	CHEMBL195836	42
CHEMBL3305	CHEMBL260660	2
CHEMBL3305	CHEMBL261407	88
CHEMBL3305	CHEMBL274826	40
CHEMBL3305	CHEMBL260341	81
CHEMBL3305	CHEMBL223967	1
CHEMBL3305	CHEMBL241694	93
CHEMBL3305	CHEMBL299613	15
CHEMBL3305	CHEMBL260202	90
CHEMBL3305	CHEMBL259599	111
CHEMBL3305	CHEMBL411053	69
CHEMBL3305	CHEMBL408973	53
CHEMBL3305	CHEMBL265925	80
CHEMBL3305	CHEMBL260639	70
CHEMBL3305	CHEMBL90593	37
CHEMBL3305	CHEMBL411316	41
CHEMBL3305	CHEMBL261406	3
CHEMBL3305	CHEMBL260641	11
CHEMBL3305	CHEMBL406406	159
CHEMBL3305	CHEMBL259126	12
CHEMBL3305	CHEMBL253363	61
CHEMBL3305	CHEMBL1062	86
CHEMBL3305	CHEMBL253144	41
CHEMBL3305	CHEMBL261866	131
CHEMBL3305	CHEMBL135	27
CHEMBL3305	CHEMBL1868702	346
CHEMBL3305	CHEMBL260640	703
CHEMBL3305	CHEMBL411730	984
CHEMBL3305	CHEMBL1405	18
CHEMBL3305	CHEMBL265942	1214
CHEMBL3305	CHEMBL261514	842
CHEMBL3305	CHEMBL359619	625
CHEMBL3305	CHEMBL259635	1175
CHEMBL3305	CHEMBL265926	48
CHEMBL3305	CHEMBL121458	27
CHEMBL3305	CHEMBL259548	1349
CHEMBL3305	CHEMBL411731	292
CHEMBL3305	CHEMBL440283	432
CHEMBL3305	CHEMBL335062	427
CHEMBL3305	CHEMBL27769	426
CHEMBL3305	CHEMBL260659	296
CHEMBL3305	CHEMBL87285	404
CHEMBL3305	CHEMBL1498	359
CHEMBL3305	CHEMBL1531	571
CHEMBL3305	CHEMBL430043	1261
CHEMBL3305	CHEMBL386630	417
CHEMBL3305	CHEMBL409895	830
CHEMBL3305	CHEMBL1162	354
CHEMBL3305	CHEMBL409084	1176
CHEMBL3305	CHEMBL410519	799
CHEMBL3305	CHEMBL225546	17
CHEMBL3305	CHEMBL408707	669
CHEMBL3305	CHEMBL1479	495
CHEMBL3305	CHEMBL258918	672
CHEMBL3305	CHEMBL323533	28
CHEMBL3305	CHEMBL2107797	331
CHEMBL3305	CHEMBL261643	693
CHEMBL3305	CHEMBL1395	810
CHEMBL3305	CHEMBL195836	404
CHEMBL3305	CHEMBL260660	25
CHEMBL3305	CHEMBL261407	894
CHEMBL3305	CHEMBL274826	396
CHEMBL3305	CHEMBL260341	668
CHEMBL3305	CHEMBL223967	21
CHEMBL3305	CHEMBL241694	805
CHEMBL3305	CHEMBL299613	32
CHEMBL3305	CHEMBL260202	781
[truncated: 23,917 more rows]

## Sheet: DS-I-result-CSNAP3D
target	bait	similarity	smiles	inchi	activity	morphology	CHEMBL_id	CHEMBL_name	CHEMBL_predicted_target
CHEMBL107266	CHEMBL2333400	0.6	S(=O)(=O)(c1cc(c(cc1)SCCO)F)N	1S/C8H10FNO3S2/c9-7-5-6(15(10,12)13)1-2-8(7)14-4-3-11/h1-2,5,11H,3-4H2,(H2,10,12,13)	0	none			reference
CHEMBL107266	CHEMBL2333400	0.6	S(=O)(=O)(c1cc(c(cc1)SCCO)F)N	1S/C8H10FNO3S2/c9-7-5-6(15(10,12)13)1-2-8(7)14-4-3-11/h1-2,5,11H,3-4H2,(H2,10,12,13)	0	none			reference
CHEMBL107266	CHEMBL2333400	0.6	S(=O)(=O)(c1cc(c(cc1)SCCO)F)N	1S/C8H10FNO3S2/c9-7-5-6(15(10,12)13)1-2-8(7)14-4-3-11/h1-2,5,11H,3-4H2,(H2,10,12,13)	0	none			reference
CHEMBL1187853	CHEMBL1536886	0.6	C1CC2(CC[N+]1(CC2)CCCOc1ccccc1)C(c1ccccc1)(O)c1ccccc1	1S/C29H34NO2/c31-29(25-11-4-1-5-12-25,26-13-6-2-7-14-26)28-17-21-30(22-18-28,23-19-28)20-10-24-32-27-15-8-3-9-16-27/h1-9,11-16,31H,10,17-24H2/q+1	0	none			reference
CHEMBL1187853	CHEMBL1557311	0.6	C1CC2(CC[N+]1(CC2)CCCOc1ccccc1)C(c1ccccc1)(O)c1ccccc1	1S/C29H34NO2/c31-29(25-11-4-1-5-12-25,26-13-6-2-7-14-26)28-17-21-30(22-18-28,23-19-28)20-10-24-32-27-15-8-3-9-16-27/h1-9,11-16,31H,10,17-24H2/q+1	0	none			reference
CHEMBL1187853	CHEMBL1897025	0.6	C1CC2(CC[N+]1(CC2)CCCOc1ccccc1)C(c1ccccc1)(O)c1ccccc1	1S/C29H34NO2/c31-29(25-11-4-1-5-12-25,26-13-6-2-7-14-26)28-17-21-30(22-18-28,23-19-28)20-10-24-32-27-15-8-3-9-16-27/h1-9,11-16,31H,10,17-24H2/q+1	0	none			reference
CHEMBL1187853	CHEMBL198691	0.6	C1CC2(CC[N+]1(CC2)CCCOc1ccccc1)C(c1ccccc1)(O)c1ccccc1	1S/C29H34NO2/c31-29(25-11-4-1-5-12-25,26-13-6-2-7-14-26)28-17-21-30(22-18-28,23-19-28)20-10-24-32-27-15-8-3-9-16-27/h1-9,11-16,31H,10,17-24H2/q+1	0	none			reference
CHEMBL1237404	CHEMBL29999	0.6	C(=O)(C(=O)O)O.COc1cc(/C=C/CO)ccc1OCC(O)CNC(C)C	1S/C16H25NO4.C2H2O4/c1-12(2)17-10-14(19)11-21-15-7-6-13(5-4-8-18)9-16(15)20-3;3-1(4)2(5)6/h4-7,9,12,14,17-19H,8,10-11H2,1-3H3;(H,3,4)(H,5,6)/b5-4+;	0	none			reference
CHEMBL14533	CHEMBL19669	0.6	c1(c(OCC(CNC(C)C)O)ccc(c1)/C=C/CO)OC	1S/C16H25NO4/c1-12(2)17-10-14(19)11-21-15-7-6-13(5-4-8-18)9-16(15)20-3/h4-7,9,12,14,17-19H,8,10-11H2,1-3H3/b5-4+	0	none			reference
CHEMBL14533	CHEMBL19680	0.6	c1(c(OCC(CNC(C)C)O)ccc(c1)/C=C/CO)OC	1S/C16H25NO4/c1-12(2)17-10-14(19)11-21-15-7-6-13(5-4-8-18)9-16(15)20-3/h4-7,9,12,14,17-19H,8,10-11H2,1-3H3/b5-4+	0	none			reference
CHEMBL14533	CHEMBL19757	0.6	c1(c(OCC(CNC(C)C)O)ccc(c1)/C=C/CO)OC	1S/C16H25NO4/c1-12(2)17-10-14(19)11-21-15-7-6-13(5-4-8-18)9-16(15)20-3/h4-7,9,12,14,17-19H,8,10-11H2,1-3H3/b5-4+	0	none			reference
CHEMBL14533	CHEMBL3303501	0.6	c1(c(OCC(CNC(C)C)O)ccc(c1)/C=C/CO)OC	1S/C16H25NO4/c1-12(2)17-10-14(19)11-21-15-7-6-13(5-4-8-18)9-16(15)20-3/h4-7,9,12,14,17-19H,8,10-11H2,1-3H3/b5-4+	0	none			reference
CHEMBL14533	CHEMBL415999	0.6	c1(c(OCC(CNC(C)C)O)ccc(c1)/C=C/CO)OC	1S/C16H25NO4/c1-12(2)17-10-14(19)11-21-15-7-6-13(5-4-8-18)9-16(15)20-3/h4-7,9,12,14,17-19H,8,10-11H2,1-3H3/b5-4+	0	none			reference
CHEMBL1469257	CHEMBL1476719	0.6	o1c(CN2C(C(=O)NCC2)CC(=O)NCCCn2ncc3c2cccc3)ccc1C	1S/C22H27N5O3/c1-16-7-8-18(30-16)15-26-12-10-24-22(29)20(26)13-21(28)23-9-4-11-27-19-6-3-2-5-17(19)14-25-27/h2-3,5-8,14,20H,4,9-13,15H2,1H3,(H,23,28)(H,24,29)	0	none			reference
CHEMBL1476719	CHEMBL1469257	0.6	o1c(C(=O)NCCCn2nc(cc2C)C)ccc1	1S/C13H17N3O2/c1-10-9-11(2)16(15-10)7-4-6-14-13(17)12-5-3-8-18-12/h3,5,8-9H,4,6-7H2,1-2H3,(H,14,17)	0	none			reference
CHEMBL1536886	CHEMBL1187853	0.6	Cl.O(c1ccc(C(C)(C)C)cc1)CC(O)CN1CCCC1	1S/C17H27NO2.ClH/c1-17(2,3)14-6-8-16(9-7-14)20-13-15(19)12-18-10-4-5-11-18;/h6-9,15,19H,4-5,10-13H2,1-3H3;1H	0	none			reference
CHEMBL1536886	CHEMBL17345	0.6	Cl.O(c1ccc(C(C)(C)C)cc1)CC(O)CN1CCCC1	1S/C17H27NO2.ClH/c1-17(2,3)14-6-8-16(9-7-14)20-13-15(19)12-18-10-4-5-11-18;/h6-9,15,19H,4-5,10-13H2,1-3H3;1H	0	none			reference
CHEMBL1536886	CHEMBL2354532	0.6	Cl.O(c1ccc(C(C)(C)C)cc1)CC(O)CN1CCCC1	1S/C17H27NO2.ClH/c1-17(2,3)14-6-8-16(9-7-14)20-13-15(19)12-18-10-4-5-11-18;/h6-9,15,19H,4-5,10-13H2,1-3H3;1H	0	none			reference
CHEMBL1536886	CHEMBL3247308	0.6	Cl.O(c1ccc(C(C)(C)C)cc1)CC(O)CN1CCCC1	1S/C17H27NO2.ClH/c1-17(2,3)14-6-8-16(9-7-14)20-13-15(19)12-18-10-4-5-11-18;/h6-9,15,19H,4-5,10-13H2,1-3H3;1H	0	none			reference
CHEMBL1536886	CHEMBL3247309	0.6	Cl.O(c1ccc(C(C)(C)C)cc1)CC(O)CN1CCCC1	1S/C17H27NO2.ClH/c1-17(2,3)14-6-8-16(9-7-14)20-13-15(19)12-18-10-4-5-11-18;/h6-9,15,19H,4-5,10-13H2,1-3H3;1H	0	none			reference
CHEMBL1536886	CHEMBL3247308	0.6	Cl.O(c1ccc(C(C)(C)C)cc1)CC(O)CN1CCCC1	1S/C17H27NO2.ClH/c1-17(2,3)14-6-8-16(9-7-14)20-13-15(19)12-18-10-4-5-11-18;/h6-9,15,19H,4-5,10-13H2,1-3H3;1H	0	none			reference
CHEMBL1557311	CHEMBL1187853	0.6	Cl.O(c1ccc(cc1)C(C)C)CC(O)CN1CCCC1	1S/C16H25NO2.ClH/c1-13(2)14-5-7-16(8-6-14)19-12-15(18)11-17-9-3-4-10-17;/h5-8,13,15,18H,3-4,9-12H2,1-2H3;1H	0	none			reference
CHEMBL1557311	CHEMBL17345	0.6	Cl.O(c1ccc(cc1)C(C)C)CC(O)CN1CCCC1	1S/C16H25NO2.ClH/c1-13(2)14-5-7-16(8-6-14)19-12-15(18)11-17-9-3-4-10-17;/h5-8,13,15,18H,3-4,9-12H2,1-2H3;1H	0	none			reference
CHEMBL1557311	CHEMBL2354532	0.6	Cl.O(c1ccc(cc1)C(C)C)CC(O)CN1CCCC1	1S/C16H25NO2.ClH/c1-13(2)14-5-7-16(8-6-14)19-12-15(18)11-17-9-3-4-10-17;/h5-8,13,15,18H,3-4,9-12H2,1-2H3;1H	0	none			reference
CHEMBL1557311	CHEMBL3247308	0.6	Cl.O(c1ccc(cc1)C(C)C)CC(O)CN1CCCC1	1S/C16H25NO2.ClH/c1-13(2)14-5-7-16(8-6-14)19-12-15(18)11-17-9-3-4-10-17;/h5-8,13,15,18H,3-4,9-12H2,1-2H3;1H	0	none			reference
CHEMBL1557311	CHEMBL3247309	0.6	Cl.O(c1ccc(cc1)C(C)C)CC(O)CN1CCCC1	1S/C16H25NO2.ClH/c1-13(2)14-5-7-16(8-6-14)19-12-15(18)11-17-9-3-4-10-17;/h5-8,13,15,18H,3-4,9-12H2,1-2H3;1H	0	none			reference
CHEMBL1557311	CHEMBL3247308	0.6	Cl.O(c1ccc(cc1)C(C)C)CC(O)CN1CCCC1	1S/C16H25NO2.ClH/c1-13(2)14-5-7-16(8-6-14)19-12-15(18)11-17-9-3-4-10-17;/h5-8,13,15,18H,3-4,9-12H2,1-2H3;1H	0	none			reference
CHEMBL1624030	CHEMBL2220756	0.6	O(c1ccc(cc1)C(C)C)CC(O)CN1CCCC1	1S/C16H25NO2/c1-13(2)14-5-7-16(8-6-14)19-12-15(18)11-17-9-3-4-10-17/h5-8,13,15,18H,3-4,9-12H2,1-2H3	0	none			reference
CHEMBL1624030	CHEMBL524097	0.6	O(c1ccc(cc1)C(C)C)CC(O)CN1CCCC1	1S/C16H25NO2/c1-13(2)14-5-7-16(8-6-14)19-12-15(18)11-17-9-3-4-10-17/h5-8,13,15,18H,3-4,9-12H2,1-2H3	0	none			reference
CHEMBL1624030	CHEMBL524097	0.6	O(c1ccc(cc1)C(C)C)CC(O)CN1CCCC1	1S/C16H25NO2/c1-13(2)14-5-7-16(8-6-14)19-12-15(18)11-17-9-3-4-10-17/h5-8,13,15,18H,3-4,9-12H2,1-2H3	0	none			reference
CHEMBL1626215	CHEMBL2220756	0.6	O(c1ccc(C(C)(C)C)cc1)CC(O)CN1CCCC1	1S/C17H27NO2/c1-17(2,3)14-6-8-16(9-7-14)20-13-15(19)12-18-10-4-5-11-18/h6-9,15,19H,4-5,10-13H2,1-3H3	0	none			reference
CHEMBL1626215	CHEMBL524097	0.6	O(c1ccc(C(C)(C)C)cc1)CC(O)CN1CCCC1	1S/C17H27NO2/c1-17(2,3)14-6-8-16(9-7-14)20-13-15(19)12-18-10-4-5-11-18/h6-9,15,19H,4-5,10-13H2,1-3H3	0	none			reference
CHEMBL1626215	CHEMBL524097	0.6	O(c1ccc(C(C)(C)C)cc1)CC(O)CN1CCCC1	1S/C17H27NO2/c1-17(2,3)14-6-8-16(9-7-14)20-13-15(19)12-18-10-4-5-11-18/h6-9,15,19H,4-5,10-13H2,1-3H3	0	none			reference
CHEMBL17345	CHEMBL1536886	0.6	C(C1CCN(CC1)CCCOc1ccccc1)(c1ccccc1)(c1ccccc1)O	1S/C27H31NO2/c29-27(23-11-4-1-5-12-23,24-13-6-2-7-14-24)25-17-20-28(21-18-25)19-10-22-30-26-15-8-3-9-16-26/h1-9,11-16,25,29H,10,17-22H2	0	none			reference
CHEMBL17345	CHEMBL1557311	0.6	C(C1CCN(CC1)CCCOc1ccccc1)(c1ccccc1)(c1ccccc1)O	1S/C27H31NO2/c29-27(23-11-4-1-5-12-23,24-13-6-2-7-14-24)25-17-20-28(21-18-25)19-10-22-30-26-15-8-3-9-16-26/h1-9,11-16,25,29H,10,17-22H2	0	none			reference
CHEMBL17345	CHEMBL1897025	0.6	C(C1CCN(CC1)CCCOc1ccccc1)(c1ccccc1)(c1ccccc1)O	1S/C27H31NO2/c29-27(23-11-4-1-5-12-23,24-13-6-2-7-14-24)25-17-20-28(21-18-25)19-10-22-30-26-15-8-3-9-16-26/h1-9,11-16,25,29H,10,17-22H2	0	none			reference
CHEMBL17345	CHEMBL198691	0.6	C(C1CCN(CC1)CCCOc1ccccc1)(c1ccccc1)(c1ccccc1)O	1S/C27H31NO2/c29-27(23-11-4-1-5-12-23,24-13-6-2-7-14-24)25-17-20-28(21-18-25)19-10-22-30-26-15-8-3-9-16-26/h1-9,11-16,25,29H,10,17-22H2	0	none			reference
CHEMBL1738944	CHEMBL85609	0.6	Cc1ccc(cc1)n1nc(cc1NC(=O)Nc1nc(cs1)CCOCc1ccccc1)C(C)(C)C	1S/C27H31N5O2S/c1-19-10-12-22(13-11-19)32-24(16-23(31-32)27(2,3)4)29-25(33)30-26-28-21(18-35-26)14-15-34-17-20-8-6-5-7-9-20/h5-13,16,18H,14-15,17H2,1-4H3,(H2,28,29,30,33)	0	none			reference
CHEMBL1875363	CHEMBL3247308	0.6	O(c1ccc(C(C)(C)C)cc1)CC(O)CN1CCOCC1	1S/C17H27NO3/c1-17(2,3)14-4-6-16(7-5-14)21-13-15(19)12-18-8-10-20-11-9-18/h4-7,15,19H,8-13H2,1-3H3	0	none			reference
CHEMBL1875363	CHEMBL3247309	0.6	O(c1ccc(C(C)(C)C)cc1)CC(O)CN1CCOCC1	1S/C17H27NO3/c1-17(2,3)14-4-6-16(7-5-14)21-13-15(19)12-18-8-10-20-11-9-18/h4-7,15,19H,8-13H2,1-3H3	0	none			reference
CHEMBL1875363	CHEMBL3247308	0.6	O(c1ccc(C(C)(C)C)cc1)CC(O)CN1CCOCC1	1S/C17H27NO3/c1-17(2,3)14-4-6-16(7-5-14)21-13-15(19)12-18-8-10-20-11-9-18/h4-7,15,19H,8-13H2,1-3H3	0	none			reference
CHEMBL1897025	CHEMBL1187853	0.6	Cl.O(c1ccc(cc1)CC)CC(O)CN1CCCC1	1S/C15H23NO2.ClH/c1-2-13-5-7-15(8-6-13)18-12-14(17)11-16-9-3-4-10-16;/h5-8,14,17H,2-4,9-12H2,1H3;1H	0	none			reference
CHEMBL1897025	CHEMBL17345	0.6	Cl.O(c1ccc(cc1)CC)CC(O)CN1CCCC1	1S/C15H23NO2.ClH/c1-2-13-5-7-15(8-6-13)18-12-14(17)11-16-9-3-4-10-16;/h5-8,14,17H,2-4,9-12H2,1H3;1H	0	none			reference
CHEMBL1897025	CHEMBL2354532	0.6	Cl.O(c1ccc(cc1)CC)CC(O)CN1CCCC1	1S/C15H23NO2.ClH/c1-2-13-5-7-15(8-6-13)18-12-14(17)11-16-9-3-4-10-16;/h5-8,14,17H,2-4,9-12H2,1H3;1H	0	none			reference
CHEMBL1897025	CHEMBL3247308	0.6	Cl.O(c1ccc(cc1)CC)CC(O)CN1CCCC1	1S/C15H23NO2.ClH/c1-2-13-5-7-15(8-6-13)18-12-14(17)11-16-9-3-4-10-16;/h5-8,14,17H,2-4,9-12H2,1H3;1H	0	none			reference
CHEMBL1897025	CHEMBL3247309	0.6	Cl.O(c1ccc(cc1)CC)CC(O)CN1CCCC1	1S/C15H23NO2.ClH/c1-2-13-5-7-15(8-6-13)18-12-14(17)11-16-9-3-4-10-16;/h5-8,14,17H,2-4,9-12H2,1H3;1H	0	none			reference
CHEMBL1897025	CHEMBL3247308	0.6	Cl.O(c1ccc(cc1)CC)CC(O)CN1CCCC1	1S/C15H23NO2.ClH/c1-2-13-5-7-15(8-6-13)18-12-14(17)11-16-9-3-4-10-16;/h5-8,14,17H,2-4,9-12H2,1H3;1H	0	none			reference
CHEMBL1906798	CHEMBL2220756	0.6	O(c1ccc(cc1)CC)CC(O)CN1CCCC1	1S/C15H23NO2/c1-2-13-5-7-15(8-6-13)18-12-14(17)11-16-9-3-4-10-16/h5-8,14,17H,2-4,9-12H2,1H3	0	none			reference
CHEMBL1906798	CHEMBL524097	0.6	O(c1ccc(cc1)CC)CC(O)CN1CCCC1	1S/C15H23NO2/c1-2-13-5-7-15(8-6-13)18-12-14(17)11-16-9-3-4-10-16/h5-8,14,17H,2-4,9-12H2,1H3	0	none			reference
CHEMBL1906798	CHEMBL524097	0.6	O(c1ccc(cc1)CC)CC(O)CN1CCCC1	1S/C15H23NO2/c1-2-13-5-7-15(8-6-13)18-12-14(17)11-16-9-3-4-10-16/h5-8,14,17H,2-4,9-12H2,1H3	0	none			reference
CHEMBL19669	CHEMBL14533	0.6	O(C(C(CNC(C)(C)C)O)C)c1ccc(cc1)CC	1S/C16H27NO2/c1-6-13-7-9-14(10-8-13)19-12(2)15(18)11-17-16(3,4)5/h7-10,12,15,17-18H,6,11H2,1-5H3	0	none			reference
CHEMBL19680	CHEMBL14533	0.6	O(C(C(CNC(C)C)O)C)c1ccc(cc1)CC	1S/C15H25NO2/c1-5-13-6-8-14(9-7-13)18-12(4)15(17)10-16-11(2)3/h6-9,11-12,15-17H,5,10H2,1-4H3	0	none			reference
CHEMBL19757	CHEMBL14533	0.6	N(C(C(COc1ccc(cc1)CC)O)C)C(C)C	1S/C15H25NO2/c1-5-13-6-8-14(9-7-13)18-10-15(17)12(4)16-11(2)3/h6-9,11-12,15-17H,5,10H2,1-4H3	0	none			reference
CHEMBL198691	CHEMBL1187853	0.6	c1cc(ccc1C(c1ccc(cc1)OC)c1cc2c(cccc2)c2c1cccc2)OCC(CNC1CC1)O	1S/C34H33NO3/c1-37-28-16-10-23(11-17-28)34(24-12-18-29(19-13-24)38-22-27(36)21-35-26-14-15-26)33-20-25-6-2-3-7-30(25)31-8-4-5-9-32(31)33/h2-13,16-20,26-27,34-36H,14-15,21-22H2,1H3	0	none			reference
CHEMBL198691	CHEMBL17345	0.6	c1cc(ccc1C(c1ccc(cc1)OC)c1cc2c(cccc2)c2c1cccc2)OCC(CNC1CC1)O	1S/C34H33NO3/c1-37-28-16-10-23(11-17-28)34(24-12-18-29(19-13-24)38-22-27(36)21-35-26-14-15-26)33-20-25-6-2-3-7-30(25)31-8-4-5-9-32(31)33/h2-13,16-20,26-27,34-36H,14-15,21-22H2,1H3	0	none			reference
CHEMBL198691	CHEMBL2354532	0.6	c1cc(ccc1C(c1ccc(cc1)OC)c1cc2c(cccc2)c2c1cccc2)OCC(CNC1CC1)O	1S/C34H33NO3/c1-37-28-16-10-23(11-17-28)34(24-12-18-29(19-13-24)38-22-27(36)21-35-26-14-15-26)33-20-25-6-2-3-7-30(25)31-8-4-5-9-32(31)33/h2-13,16-20,26-27,34-36H,14-15,21-22H2,1H3	0	none			reference
CHEMBL198691	CHEMBL3301815	0.6	c1cc(ccc1C(c1ccc(cc1)OC)c1cc2c(cccc2)c2c1cccc2)OCC(CNC1CC1)O	1S/C34H33NO3/c1-37-28-16-10-23(11-17-28)34(24-12-18-29(19-13-24)38-22-27(36)21-35-26-14-15-26)33-20-25-6-2-3-7-30(25)31-8-4-5-9-32(31)33/h2-13,16-20,26-27,34-36H,14-15,21-22H2,1H3	0	none			reference
CHEMBL2220756	CHEMBL1624030	0.6	OC(C1CCN(CC1)CCCOc1ccc(cc1)CC#N)(c1ccccc1)c1ccccc1	1S/C29H32N2O2/c30-19-16-24-12-14-28(15-13-24)33-23-7-20-31-21-17-27(18-22-31)29(32,25-8-3-1-4-9-25)26-10-5-2-6-11-26/h1-6,8-15,27,32H,7,16-18,20-23H2	0	none			reference
CHEMBL2220756	CHEMBL1626215	0.6	OC(C1CCN(CC1)CCCOc1ccc(cc1)CC#N)(c1ccccc1)c1ccccc1	1S/C29H32N2O2/c30-19-16-24-12-14-28(15-13-24)33-23-7-20-31-21-17-27(18-22-31)29(32,25-8-3-1-4-9-25)26-10-5-2-6-11-26/h1-6,8-15,27,32H,7,16-18,20-23H2	0	none			reference
CHEMBL2220756	CHEMBL1906798	0.6	OC(C1CCN(CC1)CCCOc1ccc(cc1)CC#N)(c1ccccc1)c1ccccc1	1S/C29H32N2O2/c30-19-16-24-12-14-28(15-13-24)33-23-7-20-31-21-17-27(18-22-31)29(32,25-8-3-1-4-9-25)26-10-5-2-6-11-26/h1-6,8-15,27,32H,7,16-18,20-23H2	0	none			reference
CHEMBL2333400	CHEMBL107266	0.6	c1cc(ccc1S(=O)(=O)N)SCCC	1S/C9H13NO2S2/c1-2-7-13-8-3-5-9(6-4-8)14(10,11)12/h3-6H,2,7H2,1H3,(H2,10,11,12)	0	none			reference
CHEMBL2354532	CHEMBL1536886	0.6	FC(F)(F)C(=O)O.OC(C1CCN(CC1)CCCOc1ccc(cc1)C(C)C)(c1ccccc1)c1ccccc1	1S/C30H37NO2.C2HF3O2/c1-24(2)25-14-16-29(17-15-25)33-23-9-20-31-21-18-28(19-22-31)30(32,26-10-5-3-6-11-26)27-12-7-4-8-13-27;3-2(4,5)1(6)7/h3-8,10-17,24,28,32H,9,18-23H2,1-2H3;(H,6,7)	0	none			reference
CHEMBL2354532	CHEMBL1557311	0.6	FC(F)(F)C(=O)O.OC(C1CCN(CC1)CCCOc1ccc(cc1)C(C)C)(c1ccccc1)c1ccccc1	1S/C30H37NO2.C2HF3O2/c1-24(2)25-14-16-29(17-15-25)33-23-9-20-31-21-18-28(19-22-31)30(32,26-10-5-3-6-11-26)27-12-7-4-8-13-27;3-2(4,5)1(6)7/h3-8,10-17,24,28,32H,9,18-23H2,1-2H3;(H,6,7)	0	none			reference
CHEMBL2354532	CHEMBL1897025	0.6	FC(F)(F)C(=O)O.OC(C1CCN(CC1)CCCOc1ccc(cc1)C(C)C)(c1ccccc1)c1ccccc1	1S/C30H37NO2.C2HF3O2/c1-24(2)25-14-16-29(17-15-25)33-23-9-20-31-21-18-28(19-22-31)30(32,26-10-5-3-6-11-26)27-12-7-4-8-13-27;3-2(4,5)1(6)7/h3-8,10-17,24,28,32H,9,18-23H2,1-2H3;(H,6,7)	0	none			reference
CHEMBL2354532	CHEMBL198691	0.6	FC(F)(F)C(=O)O.OC(C1CCN(CC1)CCCOc1ccc(cc1)C(C)C)(c1ccccc1)c1ccccc1	1S/C30H37NO2.C2HF3O2/c1-24(2)25-14-16-29(17-15-25)33-23-9-20-31-21-18-28(19-22-31)30(32,26-10-5-3-6-11-26)27-12-7-4-8-13-27;3-2(4,5)1(6)7/h3-8,10-17,24,28,32H,9,18-23H2,1-2H3;(H,6,7)	0	none			reference
CHEMBL29999	CHEMBL1237404	0.6	N(C(C(COc1ccc(cc1)C)O)C)C(C)C	1S/C14H23NO2/c1-10(2)15-12(4)14(16)9-17-13-7-5-11(3)6-8-13/h5-8,10,12,14-16H,9H2,1-4H3	0	none			reference
CHEMBL3247308	CHEMBL1536886	0.6	C(C(CNC(C)C)O)Oc1c(cc(cc1)/C=C/C)OC	1S/C16H25NO3/c1-5-6-13-7-8-15(16(9-13)19-4)20-11-14(18)10-17-12(2)3/h5-9,12,14,17-18H,10-11H2,1-4H3/b6-5+	0	none			reference
CHEMBL3247308	CHEMBL1557311	0.6	C(C(CNC(C)C)O)Oc1c(cc(cc1)/C=C/C)OC	1S/C16H25NO3/c1-5-6-13-7-8-15(16(9-13)19-4)20-11-14(18)10-17-12(2)3/h5-9,12,14,17-18H,10-11H2,1-4H3/b6-5+	0	none			reference
CHEMBL3247308	CHEMBL1875363	0.6	C(C(CNC(C)C)O)Oc1c(cc(cc1)/C=C/C)OC	1S/C16H25NO3/c1-5-6-13-7-8-15(16(9-13)19-4)20-11-14(18)10-17-12(2)3/h5-9,12,14,17-18H,10-11H2,1-4H3/b6-5+	0	none			reference
CHEMBL3247308	CHEMBL1897025	0.6	C(C(CNC(C)C)O)Oc1c(cc(cc1)/C=C/C)OC	1S/C16H25NO3/c1-5-6-13-7-8-15(16(9-13)19-4)20-11-14(18)10-17-12(2)3/h5-9,12,14,17-18H,10-11H2,1-4H3/b6-5+	0	none			reference
CHEMBL3247309	CHEMBL1536886	0.6	C(C(CNC(C)C)O)Oc1c(cc(cc1)/C=C\C)OC	1S/C16H25NO3/c1-5-6-13-7-8-15(16(9-13)19-4)20-11-14(18)10-17-12(2)3/h5-9,12,14,17-18H,10-11H2,1-4H3/b6-5-	0	none			reference
CHEMBL3247309	CHEMBL1557311	0.6	C(C(CNC(C)C)O)Oc1c(cc(cc1)/C=C\C)OC	1S/C16H25NO3/c1-5-6-13-7-8-15(16(9-13)19-4)20-11-14(18)10-17-12(2)3/h5-9,12,14,17-18H,10-11H2,1-4H3/b6-5-	0	none			reference
CHEMBL3247309	CHEMBL1875363	0.6	C(C(CNC(C)C)O)Oc1c(cc(cc1)/C=C\C)OC	1S/C16H25NO3/c1-5-6-13-7-8-15(16(9-13)19-4)20-11-14(18)10-17-12(2)3/h5-9,12,14,17-18H,10-11H2,1-4H3/b6-5-	0	none			reference
CHEMBL3247309	CHEMBL1897025	0.6	C(C(CNC(C)C)O)Oc1c(cc(cc1)/C=C\C)OC	1S/C16H25NO3/c1-5-6-13-7-8-15(16(9-13)19-4)20-11-14(18)10-17-12(2)3/h5-9,12,14,17-18H,10-11H2,1-4H3/b6-5-	0	none			reference
CHEMBL3301815	CHEMBL198691	0.6	FC(F)(F)c1ccc(OCCCN2CCC(C(O)(c3ccccc3)c3ccccc3)CC2)cc1	1S/C28H30F3NO2/c29-28(30,31)25-12-14-26(15-13-25)34-21-7-18-32-19-16-24(17-20-32)27(33,22-8-3-1-4-9-22)23-10-5-2-6-11-23/h1-6,8-15,24,33H,7,16-21H2	0	none			reference
CHEMBL3303501	CHEMBL14533	0.6	c1cc(ccc1CCC)OCC(CNC(C)C)O	1S/C15H25NO2/c1-4-5-13-6-8-15(9-7-13)18-11-14(17)10-16-12(2)3/h6-9,12,14,16-17H,4-5,10-11H2,1-3H3	0	none			reference
CHEMBL415999	CHEMBL14533	0.6	N(C(C(COc1ccc(cc1)CC)O)C)C(C)(C)C	1S/C16H27NO2/c1-6-13-7-9-14(10-8-13)19-11-15(18)12(2)17-16(3,4)5/h7-10,12,15,17-18H,6,11H2,1-5H3	0	none			reference
CHEMBL524097	CHEMBL1624030	0.6	[Br-].C1CC2(CC[N+]1(CC2)CCCOc1ccccc1)C(c1ccccc1)(O)c1ccccc1	1S/C29H34NO2.BrH/c31-29(25-11-4-1-5-12-25,26-13-6-2-7-14-26)28-17-21-30(22-18-28,23-19-28)20-10-24-32-27-15-8-3-9-16-27;/h1-9,11-16,31H,10,17-24H2;1H/q+1;/p-1	0	none			reference
CHEMBL524097	CHEMBL1626215	0.6	[Br-].C1CC2(CC[N+]1(CC2)CCCOc1ccccc1)C(c1ccccc1)(O)c1ccccc1	1S/C29H34NO2.BrH/c31-29(25-11-4-1-5-12-25,26-13-6-2-7-14-26)28-17-21-30(22-18-28,23-19-28)20-10-24-32-27-15-8-3-9-16-27;/h1-9,11-16,31H,10,17-24H2;1H/q+1;/p-1	0	none			reference
CHEMBL524097	CHEMBL1906798	0.6	[Br-].C1CC2(CC[N+]1(CC2)CCCOc1ccccc1)C(c1ccccc1)(O)c1ccccc1	1S/C29H34NO2.BrH/c31-29(25-11-4-1-5-12-25,26-13-6-2-7-14-26)28-17-21-30(22-18-28,23-19-28)20-10-24-32-27-15-8-3-9-16-27;/h1-9,11-16,31H,10,17-24H2;1H/q+1;/p-1	0	none			reference
CHEMBL85609	CHEMBL1738944	0.6	c1(n(nc(c1)C(C)(C)C)c1c(C)cccc1)NC(=O)Nc1ccccc1	1S/C21H24N4O/c1-15-10-8-9-13-17(15)25-19(14-18(24-25)21(2,3)4)23-20(26)22-16-11-6-5-7-12-16/h5-14H,1-4H3,(H2,22,23,26)	0	none			reference
CHEMBL2333400	CHEMBL107266	0.6	CCCSc1ccc(cc1)S(=O)(=O)N	1S/C9H13NO2S2/c1-2-7-13-8-3-5-9(6-4-8)14(10,11)12/h3-6H,2,7H2,1H3,(H2,10,11,12)	1	none			END
CHEMBL2333400	CHEMBL107266	0.6	CCCSc1ccc(cc1)S(=O)(=O)N	1S/C9H13NO2S2/c1-2-7-13-8-3-5-9(6-4-8)14(10,11)12/h3-6H,2,7H2,1H3,(H2,10,11,12)	1	none			END
CHEMBL3247308	CHEMBL1536886	0.6	COc1cc(C=CC)ccc1OCC(O)CNC(C)C	1S/C16H25NO3/c1-5-6-13-7-8-15(16(9-13)19-4)20-11-14(18)10-17-12(2)3/h5-9,12,14,17-18H,10-11H2,1-4H3	1	none			END
CHEMBL3247308	CHEMBL1557311	0.6	COc1cc(C=CC)ccc1OCC(O)CNC(C)C	1S/C16H25NO3/c1-5-6-13-7-8-15(16(9-13)19-4)20-11-14(18)10-17-12(2)3/h5-9,12,14,17-18H,10-11H2,1-4H3	1	none			END
CHEMBL3247308	CHEMBL1875363	0.6	COc1cc(C=CC)ccc1OCC(O)CNC(C)C	1S/C16H25NO3/c1-5-6-13-7-8-15(16(9-13)19-4)20-11-14(18)10-17-12(2)3/h5-9,12,14,17-18H,10-11H2,1-4H3	1	none			END
CHEMBL3247308	CHEMBL1897025	0.6	COc1cc(C=CC)ccc1OCC(O)CNC(C)C	1S/C16H25NO3/c1-5-6-13-7-8-15(16(9-13)19-4)20-11-14(18)10-17-12(2)3/h5-9,12,14,17-18H,10-11H2,1-4H3	1	none			END
CHEMBL524097	CHEMBL1624030	0.6	[Br-].OC(c1ccccc1)(c1ccccc1)C12CC[N+](CCCOc3ccccc3)(CC1)CC2	1S/C29H34NO2.BrH/c31-29(25-11-4-1-5-12-25,26-13-6-2-7-14-26)28-17-21-30(22-18-28,23-19-28)20-10-24-32-27-15-8-3-9-16-27;/h1-9,11-16,31H,10,17-24H2;1H/q+1;/p-1	1	none			END
CHEMBL524097	CHEMBL1626215	0.6	[Br-].OC(c1ccccc1)(c1ccccc1)C12CC[N+](CCCOc3ccccc3)(CC1)CC2	1S/C29H34NO2.BrH/c31-29(25-11-4-1-5-12-25,26-13-6-2-7-14-26)28-17-21-30(22-18-28,23-19-28)20-10-24-32-27-15-8-3-9-16-27;/h1-9,11-16,31H,10,17-24H2;1H/q+1;/p-1	1	none			END
CHEMBL524097	CHEMBL1906798	0.6	[Br-].OC(c1ccccc1)(c1ccccc1)C12CC[N+](CCCOc3ccccc3)(CC1)CC2	1S/C29H34NO2.BrH/c31-29(25-11-4-1-5-12-25,26-13-6-2-7-14-26)28-17-21-30(22-18-28,23-19-28)20-10-24-32-27-15-8-3-9-16-27;/h1-9,11-16,31H,10,17-24H2;1H/q+1;/p-1	1	none			END
CHEMBL1271167	CHEMBL1738943	0.60181	n1n(c(cc1C(C)(C)C)NC(=O)Nc1cccc2c1cccc2)c1ccc(cc1)CO	1S/C25H26N4O2/c1-25(2,3)22-15-23(29(28-22)19-13-11-17(16-30)12-14-19)27-24(31)26-21-10-6-8-18-7-4-5-9-20(18)21/h4-15,30H,16H2,1-3H3,(H2,26,27,31)	0	none			reference
CHEMBL1271167	CHEMBL1738943	0.60181	n1n(c(cc1C(C)(C)C)NC(=O)Nc1cccc2c1cccc2)c1ccc(cc1)CO	1S/C25H26N4O2/c1-25(2,3)22-15-23(29(28-22)19-13-11-17(16-30)12-14-19)27-24(31)26-21-10-6-8-18-7-4-5-9-20(18)21/h4-15,30H,16H2,1-3H3,(H2,26,27,31)	0	none			reference
CHEMBL1738943	CHEMBL1271167	0.60181	Cc1ccc(cc1)n1nc(cc1NC(=O)Nc1nc(cs1)CCOCc1ccncc1)C(C)(C)C	1S/C26H30N6O2S/c1-18-5-7-21(8-6-18)32-23(15-22(31-32)26(2,3)4)29-24(33)30-25-28-20(17-35-25)11-14-34-16-19-9-12-27-13-10-19/h5-10,12-13,15,17H,11,14,16H2,1-4H3,(H2,28,29,30,33)	0	none			reference
CHEMBL1738943	CHEMBL1271167	0.60181	Cc1ccc(cc1)n1nc(cc1NC(=O)Nc1nc(CCOCc2ccncc2)cs1)C(C)(C)C	1S/C26H30N6O2S/c1-18-5-7-21(8-6-18)32-23(15-22(31-32)26(2,3)4)29-24(33)30-25-28-20(17-35-25)11-14-34-16-19-9-12-27-13-10-19/h5-10,12-13,15,17H,11,14,16H2,1-4H3,(H2,28,29,30,33)	1	none			END
CHEMBL1738944	CHEMBL2409125	0.601852	Cc1ccc(cc1)n1nc(cc1NC(=O)Nc1nc(cs1)CCOCc1ccccc1)C(C)(C)C	1S/C27H31N5O2S/c1-19-10-12-22(13-11-19)32-24(16-23(31-32)27(2,3)4)29-25(33)30-26-28-21(18-35-26)14-15-34-17-20-8-6-5-7-9-20/h5-13,16,18H,14-15,17H2,1-4H3,(H2,28,29,30,33)	0	none			reference
CHEMBL2409125	CHEMBL1738944	0.601852	c1c(cc(cc1)NC(=O)Nc1n(nc(c1)C(C)C)c1ccccc1)C	1S/C20H22N4O/c1-14(2)18-13-19(24(23-18)17-10-5-4-6-11-17)22-20(25)21-16-9-7-8-15(3)12-16/h4-14H,1-3H3,(H2,21,22,25)	0	none			reference
CHEMBL1617527	CHEMBL287886	0.602151	O(c1c(OC)cc(cc1)/C=C/C)CC(O)CNCCc1ccc(OC)cc1	1S/C22H29NO4/c1-4-5-18-8-11-21(22(14-18)26-3)27-16-19(24)15-23-13-12-17-6-9-20(25-2)10-7-17/h4-11,14,19,23-24H,12-13,15-16H2,1-3H3/b5-4+	0	none			reference
CHEMBL287886	CHEMBL1617527	0.602151	N(CC(COc1ccc(cc1)CCOCCc1ccccc1)O)C(C)C	1S/C22H31NO3/c1-18(2)23-16-21(24)17-26-22-10-8-20(9-11-22)13-15-25-14-12-19-6-4-3-5-7-19/h3-11,18,21,23-24H,12-17H2,1-2H3	0	none			reference
CHEMBL114490	CHEMBL1173655	0.60221	c12c(c(C#N)cnc1cc(c(c2)NC(=O)/C=C/CN(C)C)OC)Nc1cc(c(cc1)F)Cl	1S/C23H21ClFN5O2/c1-30(2)8-4-5-22(31)29-20-10-16-19(11-21(20)32-3)27-13-14(12-26)23(16)28-15-6-7-18(25)17(24)9-15/h4-7,9-11,13H,8H2,1-3H3,(H,27,28)(H,29,31)/b5-4+	0	none			reference
CHEMBL114490	CHEMBL2132902	0.60221	c12c(c(C#N)cnc1cc(c(c2)NC(=O)/C=C/CN(C)C)OC)Nc1cc(c(cc1)F)Cl	1S/C23H21ClFN5O2/c1-30(2)8-4-5-22(31)29-20-10-16-19(11-21(20)32-3)27-13-14(12-26)23(16)28-15-6-7-18(25)17(24)9-15/h4-7,9-11,13H,8H2,1-3H3,(H,27,28)(H,29,31)/b5-4+	0	none			reference
CHEMBL114490	CHEMBL2347958	0.60221	c12c(c(C#N)cnc1cc(c(c2)NC(=O)/C=C/CN(C)C)OC)Nc1cc(c(cc1)F)Cl	1S/C23H21ClFN5O2/c1-30(2)8-4-5-22(31)29-20-10-16-19(11-21(20)32-3)27-13-14(12-26)23(16)28-15-6-7-18(25)17(24)9-15/h4-7,9-11,13H,8H2,1-3H3,(H,27,28)(H,29,31)/b5-4+	0	none			reference
CHEMBL114490	CHEMBL1173655	0.60221	c12c(c(C#N)cnc1cc(c(c2)NC(=O)/C=C/CN(C)C)OC)Nc1cc(c(cc1)F)Cl	1S/C23H21ClFN5O2/c1-30(2)8-4-5-22(31)29-20-10-16-19(11-21(20)32-3)27-13-14(12-26)23(16)28-15-6-7-18(25)17(24)9-15/h4-7,9-11,13H,8H2,1-3H3,(H,27,28)(H,29,31)/b5-4+	0	none			reference
CHEMBL114490	CHEMBL1173655	0.60221	c12c(c(C#N)cnc1cc(c(c2)NC(=O)/C=C/CN(C)C)OC)Nc1cc(c(cc1)F)Cl	1S/C23H21ClFN5O2/c1-30(2)8-4-5-22(31)29-20-10-16-19(11-21(20)32-3)27-13-14(12-26)23(16)28-15-6-7-18(25)17(24)9-15/h4-7,9-11,13H,8H2,1-3H3,(H,27,28)(H,29,31)/b5-4+	0	none			reference
CHEMBL1173655	CHEMBL114490	0.60221	c1c(c(cc2c1ncnc2Nc1ccc(c(c1)Cl)F)NC(=O)/C=C/CN(C)C)O[C@@H]1COCC1	1S/C24H25ClFN5O3/c1-31(2)8-3-4-23(32)30-21-11-17-20(12-22(21)34-16-7-9-33-13-16)27-14-28-24(17)29-15-5-6-19(26)18(25)10-15/h3-6,10-12,14,16H,7-9,13H2,1-2H3,(H,30,32)(H,27,28,29)/b4-3+/t16-/m0/s1	0	none			reference
CHEMBL2132902	CHEMBL114490	0.60221	Clc1cc(Nc2ncnc3c2cc(NC(=O)C=CCN(C)C)c(OC2COCC2)c3)ccc1F	1S/C24H25ClFN5O3/c1-31(2)8-3-4-23(32)30-21-11-17-20(12-22(21)34-16-7-9-33-13-16)27-14-28-24(17)29-15-5-6-19(26)18(25)10-15/h3-6,10-12,14,16H,7-9,13H2,1-2H3,(H,30,32)(H,27,28,29)	0	none			reference
CHEMBL2347958	CHEMBL114490	0.60221	n1cnc2c(c1Nc1ccc(c(c1)Cl)F)cc(c(c2)O[C@H]1COCC1)NC(=O)/C=C/CN(C)C	1S/C24H25ClFN5O3/c1-31(2)8-3-4-23(32)30-21-11-17-20(12-22(21)34-16-7-9-33-13-16)27-14-28-24(17)29-15-5-6-19(26)18(25)10-15/h3-6,10-12,14,16H,7-9,13H2,1-2H3,(H,30,32)(H,27,28,29)/b4-3+/t16-/m1/s1	0	none			reference
CHEMBL1173655	CHEMBL114490	0.60221	CN(C)CC=CC(=O)Nc1cc2c(Nc3ccc(F)c(Cl)c3)ncnc2cc1OC1CCOC1	1S/C24H25ClFN5O3/c1-31(2)8-3-4-23(32)30-21-11-17-20(12-22(21)34-16-7-9-33-13-16)27-14-28-24(17)29-15-5-6-19(26)18(25)10-15/h3-6,10-12,14,16H,7-9,13H2,1-2H3,(H,30,32)(H,27,28,29)	1	none			END
CHEMBL1173655	CHEMBL114490	0.60221	CN(C)CC=CC(=O)Nc1cc2c(Nc3ccc(F)c(Cl)c3)ncnc2cc1OC1CCOC1	1S/C24H25ClFN5O3/c1-31(2)8-3-4-23(32)30-21-11-17-20(12-22(21)34-16-7-9-33-13-16)27-14-28-24(17)29-15-5-6-19(26)18(25)10-15/h3-6,10-12,14,16H,7-9,13H2,1-2H3,(H,30,32)(H,27,28,29)	1	none			END
CHEMBL19669	CHEMBL2220756	0.602273	O(C(C(CNC(C)(C)C)O)C)c1ccc(cc1)CC	1S/C16H27NO2/c1-6-13-7-9-14(10-8-13)19-12(2)15(18)11-17-16(3,4)5/h7-10,12,15,17-18H,6,11H2,1-5H3	0	none			reference
CHEMBL19680	CHEMBL2220756	0.602273	O(C(C(CNC(C)C)O)C)c1ccc(cc1)CC	1S/C15H25NO2/c1-5-13-6-8-14(9-7-13)18-12(4)15(17)10-16-11(2)3/h6-9,11-12,15-17H,5,10H2,1-4H3	0	none			reference
CHEMBL198523	CHEMBL2354532	0.602273	c1cc(ccc1C(c1ccc(cc1)OC)c1cc2c(cccc2)c2c1cccc2)OCC(CN(CC)CC)O	1S/C35H37NO3/c1-4-36(5-2)23-28(37)24-39-30-20-16-26(17-21-30)35(25-14-18-29(38-3)19-15-25)34-22-27-10-6-7-11-31(27)32-12-8-9-13-33(32)34/h6-22,28,35,37H,4-5,23-24H2,1-3H3	0	none			reference
CHEMBL2220756	CHEMBL19669	0.602273	OC(C1CCN(CC1)CCCOc1ccc(cc1)CC#N)(c1ccccc1)c1ccccc1	1S/C29H32N2O2/c30-19-16-24-12-14-28(15-13-24)33-23-7-20-31-21-17-27(18-22-31)29(32,25-8-3-1-4-9-25)26-10-5-2-6-11-26/h1-6,8-15,27,32H,7,16-18,20-23H2	0	none			reference
CHEMBL2220756	CHEMBL19680	0.602273	OC(C1CCN(CC1)CCCOc1ccc(cc1)CC#N)(c1ccccc1)c1ccccc1	1S/C29H32N2O2/c30-19-16-24-12-14-28(15-13-24)33-23-7-20-31-21-17-27(18-22-31)29(32,25-8-3-1-4-9-25)26-10-5-2-6-11-26/h1-6,8-15,27,32H,7,16-18,20-23H2	0	none			reference
CHEMBL2220756	CHEMBL3303501	0.602273	OC(C1CCN(CC1)CCCOc1ccc(cc1)CC#N)(c1ccccc1)c1ccccc1	1S/C29H32N2O2/c30-19-16-24-12-14-28(15-13-24)33-23-7-20-31-21-17-27(18-22-31)29(32,25-8-3-1-4-9-25)26-10-5-2-6-11-26/h1-6,8-15,27,32H,7,16-18,20-23H2	0	none			reference
CHEMBL2220756	CHEMBL581928	0.602273	OC(C1CCN(CC1)CCCOc1ccc(cc1)CC#N)(c1ccccc1)c1ccccc1	1S/C29H32N2O2/c30-19-16-24-12-14-28(15-13-24)33-23-7-20-31-21-17-27(18-22-31)29(32,25-8-3-1-4-9-25)26-10-5-2-6-11-26/h1-6,8-15,27,32H,7,16-18,20-23H2	0	none			reference
CHEMBL2354532	CHEMBL198523	0.602273	FC(F)(F)C(=O)O.OC(C1CCN(CC1)CCCOc1ccc(cc1)C(C)C)(c1ccccc1)c1ccccc1	1S/C30H37NO2.C2HF3O2/c1-24(2)25-14-16-29(17-15-25)33-23-9-20-31-21-18-28(19-22-31)30(32,26-10-5-3-6-11-26)27-12-7-4-8-13-27;3-2(4,5)1(6)7/h3-8,10-17,24,28,32H,9,18-23H2,1-2H3;(H,6,7)	0	none			reference
CHEMBL2354532	CHEMBL3247307	0.602273	FC(F)(F)C(=O)O.OC(C1CCN(CC1)CCCOc1ccc(cc1)C(C)C)(c1ccccc1)c1ccccc1	1S/C30H37NO2.C2HF3O2/c1-24(2)25-14-16-29(17-15-25)33-23-9-20-31-21-18-28(19-22-31)30(32,26-10-5-3-6-11-26)27-12-7-4-8-13-27;3-2(4,5)1(6)7/h3-8,10-17,24,28,32H,9,18-23H2,1-2H3;(H,6,7)	0	none			reference
CHEMBL2354532	CHEMBL588534	0.602273	FC(F)(F)C(=O)O.OC(C1CCN(CC1)CCCOc1ccc(cc1)C(C)C)(c1ccccc1)c1ccccc1	1S/C30H37NO2.C2HF3O2/c1-24(2)25-14-16-29(17-15-25)33-23-9-20-31-21-18-28(19-22-31)30(32,26-10-5-3-6-11-26)27-12-7-4-8-13-27;3-2(4,5)1(6)7/h3-8,10-17,24,28,32H,9,18-23H2,1-2H3;(H,6,7)	0	none			reference
CHEMBL3247307	CHEMBL2354532	0.602273	c1cc(ccc1CCC)OCC(CNC(C)C)O.Cl	1S/C15H25NO2.ClH/c1-4-5-13-6-8-15(9-7-13)18-11-14(17)10-16-12(2)3;/h6-9,12,14,16-17H,4-5,10-11H2,1-3H3;1H	0	none			reference
CHEMBL3303501	CHEMBL2220756	0.602273	c1cc(ccc1CCC)OCC(CNC(C)C)O	1S/C15H25NO2/c1-4-5-13-6-8-15(9-7-13)18-11-14(17)10-16-12(2)3/h6-9,12,14,16-17H,4-5,10-11H2,1-3H3	0	none			reference
CHEMBL581928	CHEMBL2220756	0.602273	CC(C)NCC(O)COc1ccc(Cc2ccc(OCC(O)CNC(C)C)cc2)cc1	1S/C25H38N2O4/c1-18(2)26-14-22(28)16-30-24-9-5-20(6-10-24)13-21-7-11-25(12-8-21)31-17-23(29)15-27-19(3)4/h5-12,18-19,22-23,26-29H,13-17H2,1-4H3	0	none			reference
CHEMBL588534	CHEMBL2354532	0.602273	Cl.CC(C)NCC(O)COc1ccc(Cc2ccc(OCC(O)CNC(C)C)cc2)cc1	1S/C25H38N2O4.ClH/c1-18(2)26-14-22(28)16-30-24-9-5-20(6-10-24)13-21-7-11-25(12-8-21)31-17-23(29)15-27-19(3)4;/h5-12,18-19,22-23,26-29H,13-17H2,1-4H3;1H	0	none			reference
CHEMBL1187853	CHEMBL198523	0.60241	C1CC2(CC[N+]1(CC2)CCCOc1ccccc1)C(c1ccccc1)(O)c1ccccc1	1S/C29H34NO2/c31-29(25-11-4-1-5-12-25,26-13-6-2-7-14-26)28-17-21-30(22-18-28,23-19-28)20-10-24-32-27-15-8-3-9-16-27/h1-9,11-16,31H,10,17-24H2/q+1	0	none			reference
CHEMBL1187853	CHEMBL3247307	0.60241	C1CC2(CC[N+]1(CC2)CCCOc1ccccc1)C(c1ccccc1)(O)c1ccccc1	1S/C29H34NO2/c31-29(25-11-4-1-5-12-25,26-13-6-2-7-14-26)28-17-21-30(22-18-28,23-19-28)20-10-24-32-27-15-8-3-9-16-27/h1-9,11-16,31H,10,17-24H2/q+1	0	none			reference
CHEMBL1187853	CHEMBL588534	0.60241	C1CC2(CC[N+]1(CC2)CCCOc1ccccc1)C(c1ccccc1)(O)c1ccccc1	1S/C29H34NO2/c31-29(25-11-4-1-5-12-25,26-13-6-2-7-14-26)28-17-21-30(22-18-28,23-19-28)20-10-24-32-27-15-8-3-9-16-27/h1-9,11-16,31H,10,17-24H2/q+1	0	none			reference
CHEMBL1617372	CHEMBL3303801	0.60241	O(c1ccc(C(c2ccccc2)(C)C)cc1)CCCNCCO	1S/C20H27NO2/c1-20(2,17-7-4-3-5-8-17)18-9-11-19(12-10-18)23-16-6-13-21-14-15-22/h3-5,7-12,21-22H,6,13-16H2,1-2H3	0	none			reference
CHEMBL17345	CHEMBL198523	0.60241	C(C1CCN(CC1)CCCOc1ccccc1)(c1ccccc1)(c1ccccc1)O	1S/C27H31NO2/c29-27(23-11-4-1-5-12-23,24-13-6-2-7-14-24)25-17-20-28(21-18-25)19-10-22-30-26-15-8-3-9-16-26/h1-9,11-16,25,29H,10,17-22H2	0	none			reference
CHEMBL17345	CHEMBL3247307	0.60241	C(C1CCN(CC1)CCCOc1ccccc1)(c1ccccc1)(c1ccccc1)O	1S/C27H31NO2/c29-27(23-11-4-1-5-12-23,24-13-6-2-7-14-24)25-17-20-28(21-18-25)19-10-22-30-26-15-8-3-9-16-26/h1-9,11-16,25,29H,10,17-22H2	0	none			reference
CHEMBL17345	CHEMBL588534	0.60241	C(C1CCN(CC1)CCCOc1ccccc1)(c1ccccc1)(c1ccccc1)O	1S/C27H31NO2/c29-27(23-11-4-1-5-12-23,24-13-6-2-7-14-24)25-17-20-28(21-18-25)19-10-22-30-26-15-8-3-9-16-26/h1-9,11-16,25,29H,10,17-22H2	0	none			reference
CHEMBL19669	CHEMBL524097	0.60241	O(C(C(CNC(C)(C)C)O)C)c1ccc(cc1)CC	1S/C16H27NO2/c1-6-13-7-9-14(10-8-13)19-12(2)15(18)11-17-16(3,4)5/h7-10,12,15,17-18H,6,11H2,1-5H3	0	none			reference
CHEMBL19669	CHEMBL524097	0.60241	O(C(C(CNC(C)(C)C)O)C)c1ccc(cc1)CC	1S/C16H27NO2/c1-6-13-7-9-14(10-8-13)19-12(2)15(18)11-17-16(3,4)5/h7-10,12,15,17-18H,6,11H2,1-5H3	0	none			reference
CHEMBL19680	CHEMBL524097	0.60241	O(C(C(CNC(C)C)O)C)c1ccc(cc1)CC	1S/C15H25NO2/c1-5-13-6-8-14(9-7-13)18-12(4)15(17)10-16-11(2)3/h6-9,11-12,15-17H,5,10H2,1-4H3	0	none			reference
CHEMBL19680	CHEMBL524097	0.60241	O(C(C(CNC(C)C)O)C)c1ccc(cc1)CC	1S/C15H25NO2/c1-5-13-6-8-14(9-7-13)18-12(4)15(17)10-16-11(2)3/h6-9,11-12,15-17H,5,10H2,1-4H3	0	none			reference
CHEMBL198523	CHEMBL1187853	0.60241	c1cc(ccc1C(c1ccc(cc1)OC)c1cc2c(cccc2)c2c1cccc2)OCC(CN(CC)CC)O	1S/C35H37NO3/c1-4-36(5-2)23-28(37)24-39-30-20-16-26(17-21-30)35(25-14-18-29(38-3)19-15-25)34-22-27-10-6-7-11-31(27)32-12-8-9-13-33(32)34/h6-22,28,35,37H,4-5,23-24H2,1-3H3	0	none			reference
CHEMBL198523	CHEMBL17345	0.60241	c1cc(ccc1C(c1ccc(cc1)OC)c1cc2c(cccc2)c2c1cccc2)OCC(CN(CC)CC)O	1S/C35H37NO3/c1-4-36(5-2)23-28(37)24-39-30-20-16-26(17-21-30)35(25-14-18-29(38-3)19-15-25)34-22-27-10-6-7-11-31(27)32-12-8-9-13-33(32)34/h6-22,28,35,37H,4-5,23-24H2,1-3H3	0	none			reference
CHEMBL3247307	CHEMBL1187853	0.60241	c1cc(ccc1CCC)OCC(CNC(C)C)O.Cl	1S/C15H25NO2.ClH/c1-4-5-13-6-8-15(9-7-13)18-11-14(17)10-16-12(2)3;/h6-9,12,14,16-17H,4-5,10-11H2,1-3H3;1H	0	none			reference
CHEMBL3247307	CHEMBL17345	0.60241	c1cc(ccc1CCC)OCC(CNC(C)C)O.Cl	1S/C15H25NO2.ClH/c1-4-5-13-6-8-15(9-7-13)18-11-14(17)10-16-12(2)3;/h6-9,12,14,16-17H,4-5,10-11H2,1-3H3;1H	0	none			reference
CHEMBL3303501	CHEMBL524097	0.60241	c1cc(ccc1CCC)OCC(CNC(C)C)O	1S/C15H25NO2/c1-4-5-13-6-8-15(9-7-13)18-11-14(17)10-16-12(2)3/h6-9,12,14,16-17H,4-5,10-11H2,1-3H3	0	none			reference
CHEMBL3303501	CHEMBL524097	0.60241	c1cc(ccc1CCC)OCC(CNC(C)C)O	1S/C15H25NO2/c1-4-5-13-6-8-15(9-7-13)18-11-14(17)10-16-12(2)3/h6-9,12,14,16-17H,4-5,10-11H2,1-3H3	0	none			reference
CHEMBL3303801	CHEMBL1617372	0.60241	OC(C1CCN(CC1)CCCOc1cc(cc(c1)C)C)(c1ccccc1)c1ccccc1	1S/C29H35NO2/c1-23-20-24(2)22-28(21-23)32-19-9-16-30-17-14-27(15-18-30)29(31,25-10-5-3-6-11-25)26-12-7-4-8-13-26/h3-8,10-13,20-22,27,31H,9,14-19H2,1-2H3	0	none			reference
CHEMBL524097	CHEMBL19669	0.60241	[Br-].C1CC2(CC[N+]1(CC2)CCCOc1ccccc1)C(c1ccccc1)(O)c1ccccc1	1S/C29H34NO2.BrH/c31-29(25-11-4-1-5-12-25,26-13-6-2-7-14-26)28-17-21-30(22-18-28,23-19-28)20-10-24-32-27-15-8-3-9-16-27;/h1-9,11-16,31H,10,17-24H2;1H/q+1;/p-1	0	none			reference
CHEMBL524097	CHEMBL19680	0.60241	[Br-].C1CC2(CC[N+]1(CC2)CCCOc1ccccc1)C(c1ccccc1)(O)c1ccccc1	1S/C29H34NO2.BrH/c31-29(25-11-4-1-5-12-25,26-13-6-2-7-14-26)28-17-21-30(22-18-28,23-19-28)20-10-24-32-27-15-8-3-9-16-27;/h1-9,11-16,31H,10,17-24H2;1H/q+1;/p-1	0	none			reference
CHEMBL524097	CHEMBL3303501	0.60241	[Br-].C1CC2(CC[N+]1(CC2)CCCOc1ccccc1)C(c1ccccc1)(O)c1ccccc1	1S/C29H34NO2.BrH/c31-29(25-11-4-1-5-12-25,26-13-6-2-7-14-26)28-17-21-30(22-18-28,23-19-28)20-10-24-32-27-15-8-3-9-16-27;/h1-9,11-16,31H,10,17-24H2;1H/q+1;/p-1	0	none			reference
CHEMBL524097	CHEMBL581928	0.60241	[Br-].C1CC2(CC[N+]1(CC2)CCCOc1ccccc1)C(c1ccccc1)(O)c1ccccc1	1S/C29H34NO2.BrH/c31-29(25-11-4-1-5-12-25,26-13-6-2-7-14-26)28-17-21-30(22-18-28,23-19-28)20-10-24-32-27-15-8-3-9-16-27;/h1-9,11-16,31H,10,17-24H2;1H/q+1;/p-1	0	none			reference
CHEMBL581928	CHEMBL524097	0.60241	CC(C)NCC(O)COc1ccc(Cc2ccc(OCC(O)CNC(C)C)cc2)cc1	1S/C25H38N2O4/c1-18(2)26-14-22(28)16-30-24-9-5-20(6-10-24)13-21-7-11-25(12-8-21)31-17-23(29)15-27-19(3)4/h5-12,18-19,22-23,26-29H,13-17H2,1-4H3	0	none			reference
CHEMBL581928	CHEMBL524097	0.60241	CC(C)NCC(O)COc1ccc(Cc2ccc(OCC(O)CNC(C)C)cc2)cc1	1S/C25H38N2O4/c1-18(2)26-14-22(28)16-30-24-9-5-20(6-10-24)13-21-7-11-25(12-8-21)31-17-23(29)15-27-19(3)4/h5-12,18-19,22-23,26-29H,13-17H2,1-4H3	0	none			reference
CHEMBL588534	CHEMBL1187853	0.60241	Cl.CC(C)NCC(O)COc1ccc(Cc2ccc(OCC(O)CNC(C)C)cc2)cc1	1S/C25H38N2O4.ClH/c1-18(2)26-14-22(28)16-30-24-9-5-20(6-10-24)13-21-7-11-25(12-8-21)31-17-23(29)15-27-19(3)4;/h5-12,18-19,22-23,26-29H,13-17H2,1-4H3;1H	0	none			reference
CHEMBL588534	CHEMBL17345	0.60241	Cl.CC(C)NCC(O)COc1ccc(Cc2ccc(OCC(O)CNC(C)C)cc2)cc1	1S/C25H38N2O4.ClH/c1-18(2)26-14-22(28)16-30-24-9-5-20(6-10-24)13-21-7-11-25(12-8-21)31-17-23(29)15-27-19(3)4;/h5-12,18-19,22-23,26-29H,13-17H2,1-4H3;1H	0	none			reference
CHEMBL524097	CHEMBL19669	0.60241	[Br-].OC(c1ccccc1)(c1ccccc1)C12CC[N+](CCCOc3ccccc3)(CC1)CC2	1S/C29H34NO2.BrH/c31-29(25-11-4-1-5-12-25,26-13-6-2-7-14-26)28-17-21-30(22-18-28,23-19-28)20-10-24-32-27-15-8-3-9-16-27;/h1-9,11-16,31H,10,17-24H2;1H/q+1;/p-1	1	none			END
CHEMBL524097	CHEMBL19680	0.60241	[Br-].OC(c1ccccc1)(c1ccccc1)C12CC[N+](CCCOc3ccccc3)(CC1)CC2	1S/C29H34NO2.BrH/c31-29(25-11-4-1-5-12-25,26-13-6-2-7-14-26)28-17-21-30(22-18-28,23-19-28)20-10-24-32-27-15-8-3-9-16-27;/h1-9,11-16,31H,10,17-24H2;1H/q+1;/p-1	1	none			END
CHEMBL524097	CHEMBL3303501	0.60241	[Br-].OC(c1ccccc1)(c1ccccc1)C12CC[N+](CCCOc3ccccc3)(CC1)CC2	1S/C29H34NO2.BrH/c31-29(25-11-4-1-5-12-25,26-13-6-2-7-14-26)28-17-21-30(22-18-28,23-19-28)20-10-24-32-27-15-8-3-9-16-27;/h1-9,11-16,31H,10,17-24H2;1H/q+1;/p-1	1	none			END
CHEMBL524097	CHEMBL581928	0.60241	[Br-].OC(c1ccccc1)(c1ccccc1)C12CC[N+](CCCOc3ccccc3)(CC1)CC2	1S/C29H34NO2.BrH/c31-29(25-11-4-1-5-12-25,26-13-6-2-7-14-26)28-17-21-30(22-18-28,23-19-28)20-10-24-32-27-15-8-3-9-16-27;/h1-9,11-16,31H,10,17-24H2;1H/q+1;/p-1	1	none			END
CHEMBL1490666	CHEMBL29999	0.602564	O(c1c(OC)cc(cc1)/C=C/C)CCCNCC(O)C	1S/C16H25NO3/c1-4-6-14-7-8-15(16(11-14)19-3)20-10-5-9-17-12-13(2)18/h4,6-8,11,13,17-18H,5,9-10,12H2,1-3H3/b6-4+	0	none			reference
CHEMBL29999	CHEMBL1490666	0.602564	N(C(C(COc1ccc(cc1)C)O)C)C(C)C	1S/C14H23NO2/c1-10(2)15-12(4)14(16)9-17-13-7-5-11(3)6-8-13/h5-8,10,12,14-16H,9H2,1-4H3	0	none			reference
CHEMBL1738944	CHEMBL342952	0.602679	Cc1ccc(cc1)n1nc(cc1NC(=O)Nc1nc(cs1)CCOCc1ccccc1)C(C)(C)C	1S/C27H31N5O2S/c1-19-10-12-22(13-11-19)32-24(16-23(31-32)27(2,3)4)29-25(33)30-26-28-21(18-35-26)14-15-34-17-20-8-6-5-7-9-20/h5-13,16,18H,14-15,17H2,1-4H3,(H2,28,29,30,33)	0	none			reference
CHEMBL342952	CHEMBL1738944	0.602679	c1(n(nc(c1)C(C)(C)C)c1ccc(cc1)C)NC(=O)Nc1c2c(c(cc1)OCC)cccc2	1S/C27H30N4O2/c1-6-33-23-16-15-22(20-9-7-8-10-21(20)23)28-26(32)29-25-17-24(27(3,4)5)30-31(25)19-13-11-18(2)12-14-19/h7-17H,6H2,1-5H3,(H2,28,29,32)	0	none			reference
CHEMBL1173655	CHEMBL1243316	0.603175	c1c(c(cc2c1ncnc2Nc1ccc(c(c1)Cl)F)NC(=O)/C=C/CN(C)C)O[C@@H]1COCC1	1S/C24H25ClFN5O3/c1-31(2)8-3-4-23(32)30-21-11-17-20(12-22(21)34-16-7-9-33-13-16)27-14-28-24(17)29-15-5-6-19(26)18(25)10-15/h3-6,10-12,14,16H,7-9,13H2,1-2H3,(H,30,32)(H,27,28,29)/b4-3+/t16-/m0/s1	0	none			reference
CHEMBL1243316	CHEMBL1173655	0.603175	C(/C=C/C(=O)Nc1cc2c(c(cnc2cc1OCC)C#N)Nc1cc(c(cc1)F)Cl)NCC#C	1S/C25H21ClFN5O2/c1-3-9-29-10-5-6-24(33)32-22-12-18-21(13-23(22)34-4-2)30-15-16(14-28)25(18)31-17-7-8-20(27)19(26)11-17/h1,5-8,11-13,15,29H,4,9-10H2,2H3,(H,30,31)(H,32,33)/b6-5+	0	none			reference
CHEMBL1243316	CHEMBL2132902	0.603175	C(/C=C/C(=O)Nc1cc2c(c(cnc2cc1OCC)C#N)Nc1cc(c(cc1)F)Cl)NCC#C	1S/C25H21ClFN5O2/c1-3-9-29-10-5-6-24(33)32-22-12-18-21(13-23(22)34-4-2)30-15-16(14-28)25(18)31-17-7-8-20(27)19(26)11-17/h1,5-8,11-13,15,29H,4,9-10H2,2H3,(H,30,31)(H,32,33)/b6-5+	0	none			reference
CHEMBL1243316	CHEMBL2347958	0.603175	C(/C=C/C(=O)Nc1cc2c(c(cnc2cc1OCC)C#N)Nc1cc(c(cc1)F)Cl)NCC#C	1S/C25H21ClFN5O2/c1-3-9-29-10-5-6-24(33)32-22-12-18-21(13-23(22)34-4-2)30-15-16(14-28)25(18)31-17-7-8-20(27)19(26)11-17/h1,5-8,11-13,15,29H,4,9-10H2,2H3,(H,30,31)(H,32,33)/b6-5+	0	none			reference
CHEMBL1243316	CHEMBL1173655	0.603175	C(/C=C/C(=O)Nc1cc2c(c(cnc2cc1OCC)C#N)Nc1cc(c(cc1)F)Cl)NCC#C	1S/C25H21ClFN5O2/c1-3-9-29-10-5-6-24(33)32-22-12-18-21(13-23(22)34-4-2)30-15-16(14-28)25(18)31-17-7-8-20(27)19(26)11-17/h1,5-8,11-13,15,29H,4,9-10H2,2H3,(H,30,31)(H,32,33)/b6-5+	0	none			reference
CHEMBL1243316	CHEMBL1173655	0.603175	C(/C=C/C(=O)Nc1cc2c(c(cnc2cc1OCC)C#N)Nc1cc(c(cc1)F)Cl)NCC#C	1S/C25H21ClFN5O2/c1-3-9-29-10-5-6-24(33)32-22-12-18-21(13-23(22)34-4-2)30-15-16(14-28)25(18)31-17-7-8-20(27)19(26)11-17/h1,5-8,11-13,15,29H,4,9-10H2,2H3,(H,30,31)(H,32,33)/b6-5+	0	none			reference
CHEMBL1243345	CHEMBL2105712	0.603175	C(=O)(/C=C/CN(C)CCF)Nc1cc2c(c(cnc2cc1OCC)C#N)Nc1cc(c(cc1)F)Cl	1S/C25H24ClF2N5O2/c1-3-35-23-13-21-18(12-22(23)32-24(34)5-4-9-33(2)10-8-27)25(16(14-29)15-30-21)31-17-6-7-20(28)19(26)11-17/h4-7,11-13,15H,3,8-10H2,1-2H3,(H,30,31)(H,32,34)/b5-4+	0	none			reference
CHEMBL2105712	CHEMBL1243345	0.603175	c1c(c(cc2c1ncnc2Nc1ccc(c(c1)Cl)F)NC(=O)/C=C/CN(C)C)O[C@@H]1COCC1.C(=C\C(=O)O)\C(=O)O.C(=C\C(=O)O)\C(=O)O	1S/C24H25ClFN5O3.2C4H4O4/c1-31(2)8-3-4-23(32)30-21-11-17-20(12-22(21)34-16-7-9-33-13-16)27-14-28-24(17)29-15-5-6-19(26)18(25)10-15;2*5-3(6)1-2-4(7)8/h3-6,10-12,14,16H,7-9,13H2,1-2H3,(H,30,32)(H,27,28,29);2*1-2H,(H,5,6)(H,7,8)/b4-3+;2*2-1-/t16-;;/m0../s1	0	none			reference
CHEMBL2132902	CHEMBL1243316	0.603175	Clc1cc(Nc2ncnc3c2cc(NC(=O)C=CCN(C)C)c(OC2COCC2)c3)ccc1F	1S/C24H25ClFN5O3/c1-31(2)8-3-4-23(32)30-21-11-17-20(12-22(21)34-16-7-9-33-13-16)27-14-28-24(17)29-15-5-6-19(26)18(25)10-15/h3-6,10-12,14,16H,7-9,13H2,1-2H3,(H,30,32)(H,27,28,29)	0	none			reference
CHEMBL2347958	CHEMBL1243316	0.603175	n1cnc2c(c1Nc1ccc(c(c1)Cl)F)cc(c(c2)O[C@H]1COCC1)NC(=O)/C=C/CN(C)C	1S/C24H25ClFN5O3/c1-31(2)8-3-4-23(32)30-21-11-17-20(12-22(21)34-16-7-9-33-13-16)27-14-28-24(17)29-15-5-6-19(26)18(25)10-15/h3-6,10-12,14,16H,7-9,13H2,1-2H3,(H,30,32)(H,27,28,29)/b4-3+/t16-/m1/s1	0	none			reference
CHEMBL1173655	CHEMBL1243316	0.603175	CN(C)CC=CC(=O)Nc1cc2c(Nc3ccc(F)c(Cl)c3)ncnc2cc1OC1CCOC1	1S/C24H25ClFN5O3/c1-31(2)8-3-4-23(32)30-21-11-17-20(12-22(21)34-16-7-9-33-13-16)27-14-28-24(17)29-15-5-6-19(26)18(25)10-15/h3-6,10-12,14,16H,7-9,13H2,1-2H3,(H,30,32)(H,27,28,29)	1	none			END
CHEMBL1173655	CHEMBL1243316	0.603175	CN(C)CC=CC(=O)Nc1cc2c(Nc3ccc(F)c(Cl)c3)ncnc2cc1OC1CCOC1	1S/C24H25ClFN5O3/c1-31(2)8-3-4-23(32)30-21-11-17-20(12-22(21)34-16-7-9-33-13-16)27-14-28-24(17)29-15-5-6-19(26)18(25)10-15/h3-6,10-12,14,16H,7-9,13H2,1-2H3,(H,30,32)(H,27,28,29)	1	none			END
CHEMBL1738943	CHEMBL87018	0.603687	Cc1ccc(cc1)n1nc(cc1NC(=O)Nc1nc(cs1)CCOCc1ccncc1)C(C)(C)C	1S/C26H30N6O2S/c1-18-5-7-21(8-6-18)32-23(15-22(31-32)26(2,3)4)29-24(33)30-25-28-20(17-35-25)11-14-34-16-19-9-12-27-13-10-19/h5-10,12-13,15,17H,11,14,16H2,1-4H3,(H2,28,29,30,33)	0	none			reference
CHEMBL87018	CHEMBL1738943	0.603687	c1(n(nc(c1)C(C)(C)C)c1ccccc1)NC(=O)Nc1ccncc1	1S/C19H21N5O/c1-19(2,3)16-13-17(24(23-16)15-7-5-4-6-8-15)22-18(25)21-14-9-11-20-12-10-14/h4-13H,1-3H3,(H2,20,21,22,25)	0	none			reference
CHEMBL87018	CHEMBL1738943	0.603687	c1(n(nc(c1)C(C)(C)C)c1ccccc1)NC(=O)Nc1ccncc1	1S/C19H21N5O/c1-19(2,3)16-13-17(24(23-16)15-7-5-4-6-8-15)22-18(25)21-14-9-11-20-12-10-14/h4-13H,1-3H3,(H2,20,21,22,25)	0	none			reference
CHEMBL1738943	CHEMBL87018	0.603687	Cc1ccc(cc1)n1nc(cc1NC(=O)Nc1nc(CCOCc2ccncc2)cs1)C(C)(C)C	1S/C26H30N6O2S/c1-18-5-7-21(8-6-18)32-23(15-22(31-32)26(2,3)4)29-24(33)30-25-28-20(17-35-25)11-14-34-16-19-9-12-27-13-10-19/h5-10,12-13,15,17H,11,14,16H2,1-4H3,(H2,28,29,30,33)	1	none			END
CHEMBL1624030	CHEMBL17563	0.604396	O(c1ccc(cc1)C(C)C)CC(O)CN1CCCC1	1S/C16H25NO2/c1-13(2)14-5-7-16(8-6-14)19-12-15(18)11-17-9-3-4-10-17/h5-8,13,15,18H,3-4,9-12H2,1-2H3	0	none			reference
CHEMBL1624030	CHEMBL17591	0.604396	O(c1ccc(cc1)C(C)C)CC(O)CN1CCCC1	1S/C16H25NO2/c1-13(2)14-5-7-16(8-6-14)19-12-15(18)11-17-9-3-4-10-17/h5-8,13,15,18H,3-4,9-12H2,1-2H3	0	none			reference
CHEMBL1624030	CHEMBL17748	0.604396	O(c1ccc(cc1)C(C)C)CC(O)CN1CCCC1	1S/C16H25NO2/c1-13(2)14-5-7-16(8-6-14)19-12-15(18)11-17-9-3-4-10-17/h5-8,13,15,18H,3-4,9-12H2,1-2H3	0	none			reference
CHEMBL1626215	CHEMBL17563	0.604396	O(c1ccc(C(C)(C)C)cc1)CC(O)CN1CCCC1	1S/C17H27NO2/c1-17(2,3)14-6-8-16(9-7-14)20-13-15(19)12-18-10-4-5-11-18/h6-9,15,19H,4-5,10-13H2,1-3H3	0	none			reference
CHEMBL1626215	CHEMBL17591	0.604396	O(c1ccc(C(C)(C)C)cc1)CC(O)CN1CCCC1	1S/C17H27NO2/c1-17(2,3)14-6-8-16(9-7-14)20-13-15(19)12-18-10-4-5-11-18/h6-9,15,19H,4-5,10-13H2,1-3H3	0	none			reference
CHEMBL1626215	CHEMBL17748	0.604396	O(c1ccc(C(C)(C)C)cc1)CC(O)CN1CCCC1	1S/C17H27NO2/c1-17(2,3)14-6-8-16(9-7-14)20-13-15(19)12-18-10-4-5-11-18/h6-9,15,19H,4-5,10-13H2,1-3H3	0	none			reference
CHEMBL17563	CHEMBL1624030	0.604396	C(c1ccc(cc1)F)(c1ccc(cc1)F)(C1CCN(CC1)CCCOc1ccc(cc1)CC)O	1S/C29H33F2NO2/c1-2-22-4-14-28(15-5-22)34-21-3-18-32-19-16-25(17-20-32)29(33,23-6-10-26(30)11-7-23)24-8-12-27(31)13-9-24/h4-15,25,33H,2-3,16-21H2,1H3	0	none			reference
CHEMBL17563	CHEMBL1626215	0.604396	C(c1ccc(cc1)F)(c1ccc(cc1)F)(C1CCN(CC1)CCCOc1ccc(cc1)CC)O	1S/C29H33F2NO2/c1-2-22-4-14-28(15-5-22)34-21-3-18-32-19-16-25(17-20-32)29(33,23-6-10-26(30)11-7-23)24-8-12-27(31)13-9-24/h4-15,25,33H,2-3,16-21H2,1H3	0	none			reference
CHEMBL17563	CHEMBL1906798	0.604396	C(c1ccc(cc1)F)(c1ccc(cc1)F)(C1CCN(CC1)CCCOc1ccc(cc1)CC)O	1S/C29H33F2NO2/c1-2-22-4-14-28(15-5-22)34-21-3-18-32-19-16-25(17-20-32)29(33,23-6-10-26(30)11-7-23)24-8-12-27(31)13-9-24/h4-15,25,33H,2-3,16-21H2,1H3	0	none			reference
CHEMBL17591	CHEMBL1624030	0.604396	C(c1ccc(cc1)F)(c1ccc(cc1)F)(C1CCN(CC1)CCCOc1ccc(cc1)C(C)C)O	1S/C30H35F2NO2/c1-22(2)23-4-14-29(15-5-23)35-21-3-18-33-19-16-26(17-20-33)30(34,24-6-10-27(31)11-7-24)25-8-12-28(32)13-9-25/h4-15,22,26,34H,3,16-21H2,1-2H3	0	none			reference
CHEMBL17591	CHEMBL1626215	0.604396	C(c1ccc(cc1)F)(c1ccc(cc1)F)(C1CCN(CC1)CCCOc1ccc(cc1)C(C)C)O	1S/C30H35F2NO2/c1-22(2)23-4-14-29(15-5-23)35-21-3-18-33-19-16-26(17-20-33)30(34,24-6-10-27(31)11-7-24)25-8-12-28(32)13-9-25/h4-15,22,26,34H,3,16-21H2,1-2H3	0	none			reference
CHEMBL17591	CHEMBL1906798	0.604396	C(c1ccc(cc1)F)(c1ccc(cc1)F)(C1CCN(CC1)CCCOc1ccc(cc1)C(C)C)O	1S/C30H35F2NO2/c1-22(2)23-4-14-29(15-5-23)35-21-3-18-33-19-16-26(17-20-33)30(34,24-6-10-27(31)11-7-24)25-8-12-28(32)13-9-25/h4-15,22,26,34H,3,16-21H2,1-2H3	0	none			reference
CHEMBL17748	CHEMBL1624030	0.604396	C(c1ccc(cc1)F)(c1ccc(cc1)F)(C1CCN(CC1)CCCOc1ccc(C(C)(C)C)cc1)O	1S/C31H37F2NO2/c1-30(2,3)23-9-15-29(16-10-23)36-22-4-19-34-20-17-26(18-21-34)31(35,24-5-11-27(32)12-6-24)25-7-13-28(33)14-8-25/h5-16,26,35H,4,17-22H2,1-3H3	0	none			reference
CHEMBL17748	CHEMBL1626215	0.604396	C(c1ccc(cc1)F)(c1ccc(cc1)F)(C1CCN(CC1)CCCOc1ccc(C(C)(C)C)cc1)O	1S/C31H37F2NO2/c1-30(2,3)23-9-15-29(16-10-23)36-22-4-19-34-20-17-26(18-21-34)31(35,24-5-11-27(32)12-6-24)25-7-13-28(33)14-8-25/h5-16,26,35H,4,17-22H2,1-3H3	0	none			reference
CHEMBL17748	CHEMBL1906798	0.604396	C(c1ccc(cc1)F)(c1ccc(cc1)F)(C1CCN(CC1)CCCOc1ccc(C(C)(C)C)cc1)O	1S/C31H37F2NO2/c1-30(2,3)23-9-15-29(16-10-23)36-22-4-19-34-20-17-26(18-21-34)31(35,24-5-11-27(32)12-6-24)25-7-13-28(33)14-8-25/h5-16,26,35H,4,17-22H2,1-3H3	0	none			reference
CHEMBL1906798	CHEMBL17563	0.604396	O(c1ccc(cc1)CC)CC(O)CN1CCCC1	1S/C15H23NO2/c1-2-13-5-7-15(8-6-13)18-12-14(17)11-16-9-3-4-10-16/h5-8,14,17H,2-4,9-12H2,1H3	0	none			reference
CHEMBL1906798	CHEMBL17591	0.604396	O(c1ccc(cc1)CC)CC(O)CN1CCCC1	1S/C15H23NO2/c1-2-13-5-7-15(8-6-13)18-12-14(17)11-16-9-3-4-10-16/h5-8,14,17H,2-4,9-12H2,1H3	0	none			reference
CHEMBL1906798	CHEMBL17748	0.604396	O(c1ccc(cc1)CC)CC(O)CN1CCCC1	1S/C15H23NO2/c1-2-13-5-7-15(8-6-13)18-12-14(17)11-16-9-3-4-10-16/h5-8,14,17H,2-4,9-12H2,1H3	0	none			reference
CHEMBL3122208	CHEMBL3665671	0.604444	n1c(ccc2c1n(nc2c1ncccc1)C)OCc1ccccn1	1S/C18H15N5O/c1-23-18-14(17(22-23)15-7-3-5-11-20-15)8-9-16(21-18)24-12-13-6-2-4-10-19-13/h2-11H,12H2,1H3	0	none			reference
CHEMBL3665671	CHEMBL3122208	0.604444	CC(NC(=O)COc1cc(c2c(nn(C)c2n1)c1ccccc1F)C(F)(F)F)c1ccccc1	1S/C24H20F4N4O2/c1-14(15-8-4-3-5-9-15)29-19(33)13-34-20-12-17(24(26,27)28)21-22(31-32(2)23(21)30-20)16-10-6-7-11-18(16)25/h3-12,14H,13H2,1-2H3,(H,29,33)	1	none			END
CHEMBL1738943	CHEMBL420047	0.604545	Cc1ccc(cc1)n1nc(cc1NC(=O)Nc1nc(cs1)CCOCc1ccncc1)C(C)(C)C	1S/C26H30N6O2S/c1-18-5-7-21(8-6-18)32-23(15-22(31-32)26(2,3)4)29-24(33)30-25-28-20(17-35-25)11-14-34-16-19-9-12-27-13-10-19/h5-10,12-13,15,17H,11,14,16H2,1-4H3,(H2,28,29,30,33)	0	none			reference
CHEMBL1738943	CHEMBL568776	0.604545	Cc1ccc(cc1)n1nc(cc1NC(=O)Nc1nc(cs1)CCOCc1ccncc1)C(C)(C)C	1S/C26H30N6O2S/c1-18-5-7-21(8-6-18)32-23(15-22(31-32)26(2,3)4)29-24(33)30-25-28-20(17-35-25)11-14-34-16-19-9-12-27-13-10-19/h5-10,12-13,15,17H,11,14,16H2,1-4H3,(H2,28,29,30,33)	0	none			reference
CHEMBL420047	CHEMBL1738943	0.604545	c1(n(nc(c1)C(C)(C)C)c1ccc(cc1)C)NC(=O)Nc1c2c(ccc1)cccc2	1S/C25H26N4O/c1-17-12-14-19(15-13-17)29-23(16-22(28-29)25(2,3)4)27-24(30)26-21-11-7-9-18-8-5-6-10-20(18)21/h5-16H,1-4H3,(H2,26,27,30)	0	none			reference
CHEMBL420047	CHEMBL1738943	0.604545	c1(n(nc(c1)C(C)(C)C)c1ccc(cc1)C)NC(=O)Nc1c2c(ccc1)cccc2	1S/C25H26N4O/c1-17-12-14-19(15-13-17)29-23(16-22(28-29)25(2,3)4)27-24(30)26-21-11-7-9-18-8-5-6-10-20(18)21/h5-16H,1-4H3,(H2,26,27,30)	0	none			reference
CHEMBL568776	CHEMBL1738943	0.604545	c1(n(nc(c1)C(C)(C)C)c1ccc(cc1)C)NC(=O)Nc1ccc(cc1)C	1S/C22H26N4O/c1-15-6-10-17(11-7-15)23-21(27)24-20-14-19(22(3,4)5)25-26(20)18-12-8-16(2)9-13-18/h6-14H,1-5H3,(H2,23,24,27)	0	none			reference
CHEMBL568776	CHEMBL1738943	0.604545	c1(n(nc(c1)C(C)(C)C)c1ccc(cc1)C)NC(=O)Nc1ccc(cc1)C	1S/C22H26N4O/c1-15-6-10-17(11-7-15)23-21(27)24-20-14-19(22(3,4)5)25-26(20)18-12-8-16(2)9-13-18/h6-14H,1-5H3,(H2,23,24,27)	0	none			reference
CHEMBL1738943	CHEMBL420047	0.604545	Cc1ccc(cc1)n1nc(cc1NC(=O)Nc1nc(CCOCc2ccncc2)cs1)C(C)(C)C	1S/C26H30N6O2S/c1-18-5-7-21(8-6-18)32-23(15-22(31-32)26(2,3)4)29-24(33)30-25-28-20(17-35-25)11-14-34-16-19-9-12-27-13-10-19/h5-10,12-13,15,17H,11,14,16H2,1-4H3,(H2,28,29,30,33)	1	none			END
CHEMBL1738943	CHEMBL568776	0.604545	Cc1ccc(cc1)n1nc(cc1NC(=O)Nc1nc(CCOCc2ccncc2)cs1)C(C)(C)C	1S/C26H30N6O2S/c1-18-5-7-21(8-6-18)32-23(15-22(31-32)26(2,3)4)29-24(33)30-25-28-20(17-35-25)11-14-34-16-19-9-12-27-13-10-19/h5-10,12-13,15,17H,11,14,16H2,1-4H3,(H2,28,29,30,33)	1	none			END
CHEMBL13943	CHEMBL198523	0.604651	c1(OCC(CNC(C)C)O)c(ccc(c1)/C=C/CO)OC	1S/C16H25NO4/c1-12(2)17-10-14(19)11-21-16-9-13(5-4-8-18)6-7-15(16)20-3/h4-7,9,12,14,17-19H,8,10-11H2,1-3H3/b5-4+	0	none			reference
CHEMBL13943	CHEMBL588534	0.604651	c1(OCC(CNC(C)C)O)c(ccc(c1)/C=C/CO)OC	1S/C16H25NO4/c1-12(2)17-10-14(19)11-21-16-9-13(5-4-8-18)6-7-15(16)20-3/h4-7,9,12,14,17-19H,8,10-11H2,1-3H3/b5-4+	0	none			reference
CHEMBL14397	CHEMBL198523	0.604651	c1(c(OCC(CNC(C)C)O)ccc(c1)/C=C/CO)OCC	1S/C17H27NO4/c1-4-21-17-10-14(6-5-9-19)7-8-16(17)22-12-15(20)11-18-13(2)3/h5-8,10,13,15,18-20H,4,9,11-12H2,1-3H3/b6-5+	0	none			reference
CHEMBL14397	CHEMBL588534	0.604651	c1(c(OCC(CNC(C)C)O)ccc(c1)/C=C/CO)OCC	1S/C17H27NO4/c1-4-21-17-10-14(6-5-9-19)7-8-16(17)22-12-15(20)11-18-13(2)3/h5-8,10,13,15,18-20H,4,9,11-12H2,1-3H3/b6-5+	0	none			reference
CHEMBL198523	CHEMBL13943	0.604651	c1cc(ccc1C(c1ccc(cc1)OC)c1cc2c(cccc2)c2c1cccc2)OCC(CN(CC)CC)O	1S/C35H37NO3/c1-4-36(5-2)23-28(37)24-39-30-20-16-26(17-21-30)35(25-14-18-29(38-3)19-15-25)34-22-27-10-6-7-11-31(27)32-12-8-9-13-33(32)34/h6-22,28,35,37H,4-5,23-24H2,1-3H3	0	none			reference
CHEMBL198523	CHEMBL14397	0.604651	c1cc(ccc1C(c1ccc(cc1)OC)c1cc2c(cccc2)c2c1cccc2)OCC(CN(CC)CC)O	1S/C35H37NO3/c1-4-36(5-2)23-28(37)24-39-30-20-16-26(17-21-30)35(25-14-18-29(38-3)19-15-25)34-22-27-10-6-7-11-31(27)32-12-8-9-13-33(32)34/h6-22,28,35,37H,4-5,23-24H2,1-3H3	0	none			reference
CHEMBL588534	CHEMBL13943	0.604651	Cl.CC(C)NCC(O)COc1ccc(Cc2ccc(OCC(O)CNC(C)C)cc2)cc1	1S/C25H38N2O4.ClH/c1-18(2)26-14-22(28)16-30-24-9-5-20(6-10-24)13-21-7-11-25(12-8-21)31-17-23(29)15-27-19(3)4;/h5-12,18-19,22-23,26-29H,13-17H2,1-4H3;1H	0	none			reference
CHEMBL588534	CHEMBL14397	0.604651	Cl.CC(C)NCC(O)COc1ccc(Cc2ccc(OCC(O)CNC(C)C)cc2)cc1	1S/C25H38N2O4.ClH/c1-18(2)26-14-22(28)16-30-24-9-5-20(6-10-24)13-21-7-11-25(12-8-21)31-17-23(29)15-27-19(3)4;/h5-12,18-19,22-23,26-29H,13-17H2,1-4H3;1H	0	none			reference
CHEMBL1576147	CHEMBL3665671	0.604878	Oc1nc2n(nc(c2c(c1)COC)c1ccccc1)C	1S/C15H15N3O2/c1-18-15-13(11(9-20-2)8-12(19)16-15)14(17-18)10-6-4-3-5-7-10/h3-8H,9H2,1-2H3,(H,16,19)	0	none			reference
CHEMBL3665671	CHEMBL1576147	0.604878	CC(NC(=O)COc1cc(c2c(nn(C)c2n1)c1ccccc1F)C(F)(F)F)c1ccccc1	1S/C24H20F4N4O2/c1-14(15-8-4-3-5-9-15)29-19(33)13-34-20-12-17(24(26,27)28)21-22(31-32(2)23(21)30-20)16-10-6-7-11-18(16)25/h3-12,14H,13H2,1-2H3,(H,29,33)	1	none			END
CHEMBL1416814	CHEMBL3247308	0.604938	Cl.O(c1ccc(C(c2ccc(OCC(O)CN(C)C)cc2)(C)C)cc1)CC(O)CN(C)C	1S/C25H38N2O4.ClH/c1-25(2,19-7-11-23(12-8-19)30-17-21(28)15-26(3)4)20-9-13-24(14-10-20)31-18-22(29)16-27(5)6;/h7-14,21-22,28-29H,15-18H2,1-6H3;1H	0	none			reference
CHEMBL1416814	CHEMBL3247309	0.604938	Cl.O(c1ccc(C(c2ccc(OCC(O)CN(C)C)cc2)(C)C)cc1)CC(O)CN(C)C	1S/C25H38N2O4.ClH/c1-25(2,19-7-11-23(12-8-19)30-17-21(28)15-26(3)4)20-9-13-24(14-10-20)31-18-22(29)16-27(5)6;/h7-14,21-22,28-29H,15-18H2,1-6H3;1H	0	none			reference
CHEMBL1416814	CHEMBL3247308	0.604938	Cl.O(c1ccc(C(c2ccc(OCC(O)CN(C)C)cc2)(C)C)cc1)CC(O)CN(C)C	1S/C25H38N2O4.ClH/c1-25(2,19-7-11-23(12-8-19)30-17-21(28)15-26(3)4)20-9-13-24(14-10-20)31-18-22(29)16-27(5)6;/h7-14,21-22,28-29H,15-18H2,1-6H3;1H	0	none			reference
CHEMBL3247308	CHEMBL1416814	0.604938	C(C(CNC(C)C)O)Oc1c(cc(cc1)/C=C/C)OC	1S/C16H25NO3/c1-5-6-13-7-8-15(16(9-13)19-4)20-11-14(18)10-17-12(2)3/h5-9,12,14,17-18H,10-11H2,1-4H3/b6-5+	0	none			reference
CHEMBL3247309	CHEMBL1416814	0.604938	C(C(CNC(C)C)O)Oc1c(cc(cc1)/C=C\C)OC	1S/C16H25NO3/c1-5-6-13-7-8-15(16(9-13)19-4)20-11-14(18)10-17-12(2)3/h5-9,12,14,17-18H,10-11H2,1-4H3/b6-5-	0	none			reference
CHEMBL3247308	CHEMBL1416814	0.604938	COc1cc(C=CC)ccc1OCC(O)CNC(C)C	1S/C16H25NO3/c1-5-6-13-7-8-15(16(9-13)19-4)20-11-14(18)10-17-12(2)3/h5-9,12,14,17-18H,10-11H2,1-4H3	1	none			END
CHEMBL1243284	CHEMBL2105712	0.606383	C(=O)(/C=C/CNC)Nc1cc2c(c(cnc2cc1OCCF)C#N)Nc1cc(c(cc1)F)Cl	1S/C23H20ClF2N5O2/c1-28-7-2-3-22(32)31-20-10-16-19(11-21(20)33-8-6-25)29-13-14(12-27)23(16)30-15-4-5-18(26)17(24)9-15/h2-5,9-11,13,28H,6-8H2,1H3,(H,29,30)(H,31,32)/b3-2+	0	none			reference
CHEMBL2105712	CHEMBL1243284	0.606383	c1c(c(cc2c1ncnc2Nc1ccc(c(c1)Cl)F)NC(=O)/C=C/CN(C)C)O[C@@H]1COCC1.C(=C\C(=O)O)\C(=O)O.C(=C\C(=O)O)\C(=O)O	1S/C24H25ClFN5O3.2C4H4O4/c1-31(2)8-3-4-23(32)30-21-11-17-20(12-22(21)34-16-7-9-33-13-16)27-14-28-24(17)29-15-5-6-19(26)18(25)10-15;2*5-3(6)1-2-4(7)8/h3-6,10-12,14,16H,7-9,13H2,1-2H3,(H,30,32)(H,27,28,29);2*1-2H,(H,5,6)(H,7,8)/b4-3+;2*2-1-/t16-;;/m0../s1	0	none			reference
CHEMBL1738944	CHEMBL1817869	0.606481	Cc1ccc(cc1)n1nc(cc1NC(=O)Nc1nc(cs1)CCOCc1ccccc1)C(C)(C)C	1S/C27H31N5O2S/c1-19-10-12-22(13-11-19)32-24(16-23(31-32)27(2,3)4)29-25(33)30-26-28-21(18-35-26)14-15-34-17-20-8-6-5-7-9-20/h5-13,16,18H,14-15,17H2,1-4H3,(H2,28,29,30,33)	0	none			reference
CHEMBL1738944	CHEMBL2409126	0.606481	Cc1ccc(cc1)n1nc(cc1NC(=O)Nc1nc(cs1)CCOCc1ccccc1)C(C)(C)C	1S/C27H31N5O2S/c1-19-10-12-22(13-11-19)32-24(16-23(31-32)27(2,3)4)29-25(33)30-26-28-21(18-35-26)14-15-34-17-20-8-6-5-7-9-20/h5-13,16,18H,14-15,17H2,1-4H3,(H2,28,29,30,33)	0	none			reference
CHEMBL1817869	CHEMBL1738944	0.606481	c1(ccc(cc1)NC(=O)Nc1cc(nn1c1ccccc1)C(C)(C)C)C	1S/C21H24N4O/c1-15-10-12-16(13-11-15)22-20(26)23-19-14-18(21(2,3)4)24-25(19)17-8-6-5-7-9-17/h5-14H,1-4H3,(H2,22,23,26)	0	none			reference
CHEMBL2409126	CHEMBL1738944	0.606481	c1(ccc(cc1)NC(=O)Nc1n(nc(c1)C(C)C)c1ccccc1)C	1S/C20H22N4O/c1-14(2)18-13-19(24(23-18)17-7-5-4-6-8-17)22-20(25)21-16-11-9-15(3)10-12-16/h4-14H,1-3H3,(H2,21,22,25)	0	none			reference
CHEMBL113902	CHEMBL2105712	0.606557	c12c(c(C#N)cnc1cc(c(c2)NC(=O)/C=C/C)OCC)Nc1cc(c(cc1)F)Cl	1S/C22H18ClFN4O2/c1-3-5-21(29)28-19-9-15-18(10-20(19)30-4-2)26-12-13(11-25)22(15)27-14-6-7-17(24)16(23)8-14/h3,5-10,12H,4H2,1-2H3,(H,26,27)(H,28,29)/b5-3+	0	none			reference
CHEMBL2105712	CHEMBL113902	0.606557	c1c(c(cc2c1ncnc2Nc1ccc(c(c1)Cl)F)NC(=O)/C=C/CN(C)C)O[C@@H]1COCC1.C(=C\C(=O)O)\C(=O)O.C(=C\C(=O)O)\C(=O)O	1S/C24H25ClFN5O3.2C4H4O4/c1-31(2)8-3-4-23(32)30-21-11-17-20(12-22(21)34-16-7-9-33-13-16)27-14-28-24(17)29-15-5-6-19(26)18(25)10-15;2*5-3(6)1-2-4(7)8/h3-6,10-12,14,16H,7-9,13H2,1-2H3,(H,30,32)(H,27,28,29);2*1-2H,(H,5,6)(H,7,8)/b4-3+;2*2-1-/t16-;;/m0../s1	0	none			reference
CHEMBL1624030	CHEMBL2354532	0.606742	O(c1ccc(cc1)C(C)C)CC(O)CN1CCCC1	1S/C16H25NO2/c1-13(2)14-5-7-16(8-6-14)19-12-15(18)11-17-9-3-4-10-17/h5-8,13,15,18H,3-4,9-12H2,1-2H3	0	none			reference
CHEMBL1626215	CHEMBL2354532	0.606742	O(c1ccc(C(C)(C)C)cc1)CC(O)CN1CCCC1	1S/C17H27NO2/c1-17(2,3)14-6-8-16(9-7-14)20-13-15(19)12-18-10-4-5-11-18/h6-9,15,19H,4-5,10-13H2,1-3H3	0	none			reference
CHEMBL1906798	CHEMBL2354532	0.606742	O(c1ccc(cc1)CC)CC(O)CN1CCCC1	1S/C15H23NO2/c1-2-13-5-7-15(8-6-13)18-12-14(17)11-16-9-3-4-10-16/h5-8,14,17H,2-4,9-12H2,1H3	0	none			reference
CHEMBL2354532	CHEMBL1624030	0.606742	FC(F)(F)C(=O)O.OC(C1CCN(CC1)CCCOc1ccc(cc1)C(C)C)(c1ccccc1)c1ccccc1	1S/C30H37NO2.C2HF3O2/c1-24(2)25-14-16-29(17-15-25)33-23-9-20-31-21-18-28(19-22-31)30(32,26-10-5-3-6-11-26)27-12-7-4-8-13-27;3-2(4,5)1(6)7/h3-8,10-17,24,28,32H,9,18-23H2,1-2H3;(H,6,7)	0	none			reference
CHEMBL2354532	CHEMBL1626215	0.606742	FC(F)(F)C(=O)O.OC(C1CCN(CC1)CCCOc1ccc(cc1)C(C)C)(c1ccccc1)c1ccccc1	1S/C30H37NO2.C2HF3O2/c1-24(2)25-14-16-29(17-15-25)33-23-9-20-31-21-18-28(19-22-31)30(32,26-10-5-3-6-11-26)27-12-7-4-8-13-27;3-2(4,5)1(6)7/h3-8,10-17,24,28,32H,9,18-23H2,1-2H3;(H,6,7)	0	none			reference
CHEMBL2354532	CHEMBL1906798	0.606742	FC(F)(F)C(=O)O.OC(C1CCN(CC1)CCCOc1ccc(cc1)C(C)C)(c1ccccc1)c1ccccc1	1S/C30H37NO2.C2HF3O2/c1-24(2)25-14-16-29(17-15-25)33-23-9-20-31-21-18-28(19-22-31)30(32,26-10-5-3-6-11-26)27-12-7-4-8-13-27;3-2(4,5)1(6)7/h3-8,10-17,24,28,32H,9,18-23H2,1-2H3;(H,6,7)	0	none			reference
CHEMBL1187853	CHEMBL1624030	0.607143	C1CC2(CC[N+]1(CC2)CCCOc1ccccc1)C(c1ccccc1)(O)c1ccccc1	1S/C29H34NO2/c31-29(25-11-4-1-5-12-25,26-13-6-2-7-14-26)28-17-21-30(22-18-28,23-19-28)20-10-24-32-27-15-8-3-9-16-27/h1-9,11-16,31H,10,17-24H2/q+1	0	none			reference
CHEMBL1187853	CHEMBL1626215	0.607143	C1CC2(CC[N+]1(CC2)CCCOc1ccccc1)C(c1ccccc1)(O)c1ccccc1	1S/C29H34NO2/c31-29(25-11-4-1-5-12-25,26-13-6-2-7-14-26)28-17-21-30(22-18-28,23-19-28)20-10-24-32-27-15-8-3-9-16-27/h1-9,11-16,31H,10,17-24H2/q+1	0	none			reference
CHEMBL1187853	CHEMBL1906798	0.607143	C1CC2(CC[N+]1(CC2)CCCOc1ccccc1)C(c1ccccc1)(O)c1ccccc1	1S/C29H34NO2/c31-29(25-11-4-1-5-12-25,26-13-6-2-7-14-26)28-17-21-30(22-18-28,23-19-28)20-10-24-32-27-15-8-3-9-16-27/h1-9,11-16,31H,10,17-24H2/q+1	0	none			reference
CHEMBL1456893	CHEMBL67151	0.607143	O(c1c(OC)cc(cc1)/C=C/C)CC(O)CN1CCCCCCC1	1S/C20H31NO3/c1-3-9-17-10-11-19(20(14-17)23-2)24-16-18(22)15-21-12-7-5-4-6-8-13-21/h3,9-11,14,18,22H,4-8,12-13,15-16H2,1-2H3/b9-3+	0	none			reference
CHEMBL1617527	CHEMBL67151	0.607143	O(c1c(OC)cc(cc1)/C=C/C)CC(O)CNCCc1ccc(OC)cc1	1S/C22H29NO4/c1-4-5-18-8-11-21(22(14-18)26-3)27-16-19(24)15-23-13-12-17-6-9-20(25-2)10-7-17/h4-11,14,19,23-24H,12-13,15-16H2,1-3H3/b5-4+	0	none			reference
CHEMBL1624030	CHEMBL1187853	0.607143	O(c1ccc(cc1)C(C)C)CC(O)CN1CCCC1	1S/C16H25NO2/c1-13(2)14-5-7-16(8-6-14)19-12-15(18)11-17-9-3-4-10-17/h5-8,13,15,18H,3-4,9-12H2,1-2H3	0	none			reference
CHEMBL1624030	CHEMBL17345	0.607143	O(c1ccc(cc1)C(C)C)CC(O)CN1CCCC1	1S/C16H25NO2/c1-13(2)14-5-7-16(8-6-14)19-12-15(18)11-17-9-3-4-10-17/h5-8,13,15,18H,3-4,9-12H2,1-2H3	0	none			reference
CHEMBL1624030	CHEMBL3247308	0.607143	O(c1ccc(cc1)C(C)C)CC(O)CN1CCCC1	1S/C16H25NO2/c1-13(2)14-5-7-16(8-6-14)19-12-15(18)11-17-9-3-4-10-17/h5-8,13,15,18H,3-4,9-12H2,1-2H3	0	none			reference
CHEMBL1624030	CHEMBL3247309	0.607143	O(c1ccc(cc1)C(C)C)CC(O)CN1CCCC1	1S/C16H25NO2/c1-13(2)14-5-7-16(8-6-14)19-12-15(18)11-17-9-3-4-10-17/h5-8,13,15,18H,3-4,9-12H2,1-2H3	0	none			reference
CHEMBL1624030	CHEMBL3247308	0.607143	O(c1ccc(cc1)C(C)C)CC(O)CN1CCCC1	1S/C16H25NO2/c1-13(2)14-5-7-16(8-6-14)19-12-15(18)11-17-9-3-4-10-17/h5-8,13,15,18H,3-4,9-12H2,1-2H3	0	none			reference
CHEMBL1626215	CHEMBL1187853	0.607143	O(c1ccc(C(C)(C)C)cc1)CC(O)CN1CCCC1	1S/C17H27NO2/c1-17(2,3)14-6-8-16(9-7-14)20-13-15(19)12-18-10-4-5-11-18/h6-9,15,19H,4-5,10-13H2,1-3H3	0	none			reference
CHEMBL1626215	CHEMBL17345	0.607143	O(c1ccc(C(C)(C)C)cc1)CC(O)CN1CCCC1	1S/C17H27NO2/c1-17(2,3)14-6-8-16(9-7-14)20-13-15(19)12-18-10-4-5-11-18/h6-9,15,19H,4-5,10-13H2,1-3H3	0	none			reference
CHEMBL1626215	CHEMBL3247308	0.607143	O(c1ccc(C(C)(C)C)cc1)CC(O)CN1CCCC1	1S/C17H27NO2/c1-17(2,3)14-6-8-16(9-7-14)20-13-15(19)12-18-10-4-5-11-18/h6-9,15,19H,4-5,10-13H2,1-3H3	0	none			reference
CHEMBL1626215	CHEMBL3247309	0.607143	O(c1ccc(C(C)(C)C)cc1)CC(O)CN1CCCC1	1S/C17H27NO2/c1-17(2,3)14-6-8-16(9-7-14)20-13-15(19)12-18-10-4-5-11-18/h6-9,15,19H,4-5,10-13H2,1-3H3	0	none			reference
CHEMBL1626215	CHEMBL3247308	0.607143	O(c1ccc(C(C)(C)C)cc1)CC(O)CN1CCCC1	1S/C17H27NO2/c1-17(2,3)14-6-8-16(9-7-14)20-13-15(19)12-18-10-4-5-11-18/h6-9,15,19H,4-5,10-13H2,1-3H3	0	none			reference
CHEMBL17345	CHEMBL1624030	0.607143	C(C1CCN(CC1)CCCOc1ccccc1)(c1ccccc1)(c1ccccc1)O	1S/C27H31NO2/c29-27(23-11-4-1-5-12-23,24-13-6-2-7-14-24)25-17-20-28(21-18-25)19-10-22-30-26-15-8-3-9-16-26/h1-9,11-16,25,29H,10,17-22H2	0	none			reference
CHEMBL17345	CHEMBL1626215	0.607143	C(C1CCN(CC1)CCCOc1ccccc1)(c1ccccc1)(c1ccccc1)O	1S/C27H31NO2/c29-27(23-11-4-1-5-12-23,24-13-6-2-7-14-24)25-17-20-28(21-18-25)19-10-22-30-26-15-8-3-9-16-26/h1-9,11-16,25,29H,10,17-22H2	0	none			reference
CHEMBL17345	CHEMBL1906798	0.607143	C(C1CCN(CC1)CCCOc1ccccc1)(c1ccccc1)(c1ccccc1)O	1S/C27H31NO2/c29-27(23-11-4-1-5-12-23,24-13-6-2-7-14-24)25-17-20-28(21-18-25)19-10-22-30-26-15-8-3-9-16-26/h1-9,11-16,25,29H,10,17-22H2	0	none			reference
CHEMBL1906798	CHEMBL1187853	0.607143	O(c1ccc(cc1)CC)CC(O)CN1CCCC1	1S/C15H23NO2/c1-2-13-5-7-15(8-6-13)18-12-14(17)11-16-9-3-4-10-16/h5-8,14,17H,2-4,9-12H2,1H3	0	none			reference
CHEMBL1906798	CHEMBL17345	0.607143	O(c1ccc(cc1)CC)CC(O)CN1CCCC1	1S/C15H23NO2/c1-2-13-5-7-15(8-6-13)18-12-14(17)11-16-9-3-4-10-16/h5-8,14,17H,2-4,9-12H2,1H3	0	none			reference
CHEMBL1906798	CHEMBL3247308	0.607143	O(c1ccc(cc1)CC)CC(O)CN1CCCC1	1S/C15H23NO2/c1-2-13-5-7-15(8-6-13)18-12-14(17)11-16-9-3-4-10-16/h5-8,14,17H,2-4,9-12H2,1H3	0	none			reference
CHEMBL1906798	CHEMBL3247309	0.607143	O(c1ccc(cc1)CC)CC(O)CN1CCCC1	1S/C15H23NO2/c1-2-13-5-7-15(8-6-13)18-12-14(17)11-16-9-3-4-10-16/h5-8,14,17H,2-4,9-12H2,1H3	0	none			reference
CHEMBL1906798	CHEMBL3247308	0.607143	O(c1ccc(cc1)CC)CC(O)CN1CCCC1	1S/C15H23NO2/c1-2-13-5-7-15(8-6-13)18-12-14(17)11-16-9-3-4-10-16/h5-8,14,17H,2-4,9-12H2,1H3	0	none			reference
CHEMBL19757	CHEMBL2365728	0.607143	N(C(C(COc1ccc(cc1)CC)O)C)C(C)C	1S/C15H25NO2/c1-5-13-6-8-14(9-7-13)18-10-15(17)12(4)16-11(2)3/h6-9,11-12,15-17H,5,10H2,1-4H3	0	none			reference
CHEMBL2365728	CHEMBL19757	0.607143	OC(C1CCN(CC1)CCCOc1ccc(cc1)C(C)C)(c1ccccc1)c1ccccc1	1S/C30H37NO2/c1-24(2)25-14-16-29(17-15-25)33-23-9-20-31-21-18-28(19-22-31)30(32,26-10-5-3-6-11-26)27-12-7-4-8-13-27/h3-8,10-17,24,28,32H,9,18-23H2,1-2H3	0	none			reference
CHEMBL2365728	CHEMBL415999	0.607143	OC(C1CCN(CC1)CCCOc1ccc(cc1)C(C)C)(c1ccccc1)c1ccccc1	1S/C30H37NO2/c1-24(2)25-14-16-29(17-15-25)33-23-9-20-31-21-18-28(19-22-31)30(32,26-10-5-3-6-11-26)27-12-7-4-8-13-27/h3-8,10-17,24,28,32H,9,18-23H2,1-2H3	0	none			reference
CHEMBL3247308	CHEMBL1624030	0.607143	C(C(CNC(C)C)O)Oc1c(cc(cc1)/C=C/C)OC	1S/C16H25NO3/c1-5-6-13-7-8-15(16(9-13)19-4)20-11-14(18)10-17-12(2)3/h5-9,12,14,17-18H,10-11H2,1-4H3/b6-5+	0	none			reference
CHEMBL3247308	CHEMBL1626215	0.607143	C(C(CNC(C)C)O)Oc1c(cc(cc1)/C=C/C)OC	1S/C16H25NO3/c1-5-6-13-7-8-15(16(9-13)19-4)20-11-14(18)10-17-12(2)3/h5-9,12,14,17-18H,10-11H2,1-4H3/b6-5+	0	none			reference
CHEMBL3247308	CHEMBL1906798	0.607143	C(C(CNC(C)C)O)Oc1c(cc(cc1)/C=C/C)OC	1S/C16H25NO3/c1-5-6-13-7-8-15(16(9-13)19-4)20-11-14(18)10-17-12(2)3/h5-9,12,14,17-18H,10-11H2,1-4H3/b6-5+	0	none			reference
CHEMBL3247308	CHEMBL482875	0.607143	C(C(CNC(C)C)O)Oc1c(cc(cc1)/C=C/C)OC	1S/C16H25NO3/c1-5-6-13-7-8-15(16(9-13)19-4)20-11-14(18)10-17-12(2)3/h5-9,12,14,17-18H,10-11H2,1-4H3/b6-5+	0	none			reference
CHEMBL3247308	CHEMBL519645	0.607143	C(C(CNC(C)C)O)Oc1c(cc(cc1)/C=C/C)OC	1S/C16H25NO3/c1-5-6-13-7-8-15(16(9-13)19-4)20-11-14(18)10-17-12(2)3/h5-9,12,14,17-18H,10-11H2,1-4H3/b6-5+	0	none			reference
CHEMBL3247309	CHEMBL1624030	0.607143	C(C(CNC(C)C)O)Oc1c(cc(cc1)/C=C\C)OC	1S/C16H25NO3/c1-5-6-13-7-8-15(16(9-13)19-4)20-11-14(18)10-17-12(2)3/h5-9,12,14,17-18H,10-11H2,1-4H3/b6-5-	0	none			reference
CHEMBL3247309	CHEMBL1626215	0.607143	C(C(CNC(C)C)O)Oc1c(cc(cc1)/C=C\C)OC	1S/C16H25NO3/c1-5-6-13-7-8-15(16(9-13)19-4)20-11-14(18)10-17-12(2)3/h5-9,12,14,17-18H,10-11H2,1-4H3/b6-5-	0	none			reference
CHEMBL3247309	CHEMBL1906798	0.607143	C(C(CNC(C)C)O)Oc1c(cc(cc1)/C=C\C)OC	1S/C16H25NO3/c1-5-6-13-7-8-15(16(9-13)19-4)20-11-14(18)10-17-12(2)3/h5-9,12,14,17-18H,10-11H2,1-4H3/b6-5-	0	none			reference
CHEMBL3247309	CHEMBL482875	0.607143	C(C(CNC(C)C)O)Oc1c(cc(cc1)/C=C\C)OC	1S/C16H25NO3/c1-5-6-13-7-8-15(16(9-13)19-4)20-11-14(18)10-17-12(2)3/h5-9,12,14,17-18H,10-11H2,1-4H3/b6-5-	0	none			reference
CHEMBL3247309	CHEMBL519645	0.607143	C(C(CNC(C)C)O)Oc1c(cc(cc1)/C=C\C)OC	1S/C16H25NO3/c1-5-6-13-7-8-15(16(9-13)19-4)20-11-14(18)10-17-12(2)3/h5-9,12,14,17-18H,10-11H2,1-4H3/b6-5-	0	none			reference
CHEMBL415999	CHEMBL2365728	0.607143	N(C(C(COc1ccc(cc1)CC)O)C)C(C)(C)C	1S/C16H27NO2/c1-6-13-7-9-14(10-8-13)19-11-15(18)12(2)17-16(3,4)5/h7-10,12,15,17-18H,6,11H2,1-5H3	0	none			reference
CHEMBL482875	CHEMBL3247308	0.607143	c1cccc(c1)OCC(CNCCc1ccc(cc1)OC)O	1S/C18H23NO3/c1-21-17-9-7-15(8-10-17)11-12-19-13-16(20)14-22-18-5-3-2-4-6-18/h2-10,16,19-20H,11-14H2,1H3	0	none			reference
CHEMBL482875	CHEMBL3247309	0.607143	c1cccc(c1)OCC(CNCCc1ccc(cc1)OC)O	1S/C18H23NO3/c1-21-17-9-7-15(8-10-17)11-12-19-13-16(20)14-22-18-5-3-2-4-6-18/h2-10,16,19-20H,11-14H2,1H3	0	none			reference
CHEMBL482875	CHEMBL3247308	0.607143	c1cccc(c1)OCC(CNCCc1ccc(cc1)OC)O	1S/C18H23NO3/c1-21-17-9-7-15(8-10-17)11-12-19-13-16(20)14-22-18-5-3-2-4-6-18/h2-10,16,19-20H,11-14H2,1H3	0	none			reference
CHEMBL519645	CHEMBL3247308	0.607143	c1cccc(c1)OCC(CNCC(c1ccc(cc1)OC)(C)C)O	1S/C20H27NO3/c1-20(2,16-9-11-18(23-3)12-10-16)15-21-13-17(22)14-24-19-7-5-4-6-8-19/h4-12,17,21-22H,13-15H2,1-3H3	0	none			reference
CHEMBL519645	CHEMBL3247309	0.607143	c1cccc(c1)OCC(CNCC(c1ccc(cc1)OC)(C)C)O	1S/C20H27NO3/c1-20(2,16-9-11-18(23-3)12-10-16)15-21-13-17(22)14-24-19-7-5-4-6-8-19/h4-12,17,21-22H,13-15H2,1-3H3	0	none			reference
CHEMBL519645	CHEMBL3247308	0.607143	c1cccc(c1)OCC(CNCC(c1ccc(cc1)OC)(C)C)O	1S/C20H27NO3/c1-20(2,16-9-11-18(23-3)12-10-16)15-21-13-17(22)14-24-19-7-5-4-6-8-19/h4-12,17,21-22H,13-15H2,1-3H3	0	none			reference
CHEMBL67151	CHEMBL1456893	0.607143	N(CC(COc1ccc(cc1)C)O)C(C)C	1S/C13H21NO2/c1-10(2)14-8-12(15)9-16-13-6-4-11(3)5-7-13/h4-7,10,12,14-15H,8-9H2,1-3H3	0	none			reference
CHEMBL67151	CHEMBL1617527	0.607143	N(CC(COc1ccc(cc1)C)O)C(C)C	1S/C13H21NO2/c1-10(2)14-8-12(15)9-16-13-6-4-11(3)5-7-13/h4-7,10,12,14-15H,8-9H2,1-3H3	0	none			reference
CHEMBL3247308	CHEMBL1624030	0.607143	COc1cc(C=CC)ccc1OCC(O)CNC(C)C	1S/C16H25NO3/c1-5-6-13-7-8-15(16(9-13)19-4)20-11-14(18)10-17-12(2)3/h5-9,12,14,17-18H,10-11H2,1-4H3	1	none			END
CHEMBL3247308	CHEMBL1626215	0.607143	COc1cc(C=CC)ccc1OCC(O)CNC(C)C	1S/C16H25NO3/c1-5-6-13-7-8-15(16(9-13)19-4)20-11-14(18)10-17-12(2)3/h5-9,12,14,17-18H,10-11H2,1-4H3	1	none			END
CHEMBL3247308	CHEMBL1906798	0.607143	COc1cc(C=CC)ccc1OCC(O)CNC(C)C	1S/C16H25NO3/c1-5-6-13-7-8-15(16(9-13)19-4)20-11-14(18)10-17-12(2)3/h5-9,12,14,17-18H,10-11H2,1-4H3	1	none			END
CHEMBL3247308	CHEMBL482875	0.607143	COc1cc(C=CC)ccc1OCC(O)CNC(C)C	1S/C16H25NO3/c1-5-6-13-7-8-15(16(9-13)19-4)20-11-14(18)10-17-12(2)3/h5-9,12,14,17-18H,10-11H2,1-4H3	1	none			END
CHEMBL3247308	CHEMBL519645	0.607143	COc1cc(C=CC)ccc1OCC(O)CNC(C)C	1S/C16H25NO3/c1-5-6-13-7-8-15(16(9-13)19-4)20-11-14(18)10-17-12(2)3/h5-9,12,14,17-18H,10-11H2,1-4H3	1	none			END
CHEMBL1738943	CHEMBL315100	0.607306	Cc1ccc(cc1)n1nc(cc1NC(=O)Nc1nc(cs1)CCOCc1ccncc1)C(C)(C)C	1S/C26H30N6O2S/c1-18-5-7-21(8-6-18)32-23(15-22(31-32)26(2,3)4)29-24(33)30-25-28-20(17-35-25)11-14-34-16-19-9-12-27-13-10-19/h5-10,12-13,15,17H,11,14,16H2,1-4H3,(H2,28,29,30,33)	0	none			reference
CHEMBL1738944	CHEMBL314228	0.607306	Cc1ccc(cc1)n1nc(cc1NC(=O)Nc1nc(cs1)CCOCc1ccccc1)C(C)(C)C	1S/C27H31N5O2S/c1-19-10-12-22(13-11-19)32-24(16-23(31-32)27(2,3)4)29-25(33)30-26-28-21(18-35-26)14-15-34-17-20-8-6-5-7-9-20/h5-13,16,18H,14-15,17H2,1-4H3,(H2,28,29,30,33)	0	none			reference
CHEMBL314228	CHEMBL1738944	0.607306	c1(n(nc(c1)C(C)(C)C)c1cc(c(cc1)C)C)NC(=O)Nc1ccccc1	1S/C22H26N4O/c1-15-11-12-18(13-16(15)2)26-20(14-19(25-26)22(3,4)5)24-21(27)23-17-9-7-6-8-10-17/h6-14H,1-5H3,(H2,23,24,27)	0	none			reference
CHEMBL315100	CHEMBL1738943	0.607306	c1(n(nc(c1)C(C)(C)C)c1ccc(cc1)C)NC(=O)Nc1ccccc1	1S/C21H24N4O/c1-15-10-12-17(13-11-15)25-19(14-18(24-25)21(2,3)4)23-20(26)22-16-8-6-5-7-9-16/h5-14H,1-4H3,(H2,22,23,26)	0	none			reference
CHEMBL315100	CHEMBL1738943	0.607306	c1(n(nc(c1)C(C)(C)C)c1ccc(cc1)C)NC(=O)Nc1ccccc1	1S/C21H24N4O/c1-15-10-12-17(13-11-15)25-19(14-18(24-25)21(2,3)4)23-20(26)22-16-8-6-5-7-9-16/h5-14H,1-4H3,(H2,22,23,26)	0	none			reference
CHEMBL1738943	CHEMBL315100	0.607306	Cc1ccc(cc1)n1nc(cc1NC(=O)Nc1nc(CCOCc2ccncc2)cs1)C(C)(C)C	1S/C26H30N6O2S/c1-18-5-7-21(8-6-18)32-23(15-22(31-32)26(2,3)4)29-24(33)30-25-28-20(17-35-25)11-14-34-16-19-9-12-27-13-10-19/h5-10,12-13,15,17H,11,14,16H2,1-4H3,(H2,28,29,30,33)	1	none			END
CHEMBL1271062	CHEMBL1738944	0.608108	n1n(c(cc1C(C)(C)C)NC(=O)Nc1ccc(cc1)Cl)c1ccc(cc1)CN	1S/C21H24ClN5O/c1-21(2,3)18-12-19(25-20(28)24-16-8-6-15(22)7-9-16)27(26-18)17-10-4-14(13-23)5-11-17/h4-12H,13,23H2,1-3H3,(H2,24,25,28)	0	none			reference
CHEMBL1738944	CHEMBL1271062	0.608108	Cc1ccc(cc1)n1nc(cc1NC(=O)Nc1nc(cs1)CCOCc1ccccc1)C(C)(C)C	1S/C27H31N5O2S/c1-19-10-12-22(13-11-19)32-24(16-23(31-32)27(2,3)4)29-25(33)30-26-28-21(18-35-26)14-15-34-17-20-8-6-5-7-9-20/h5-13,16,18H,14-15,17H2,1-4H3,(H2,28,29,30,33)	0	none			reference
CHEMBL1738944	CHEMBL313202	0.608108	Cc1ccc(cc1)n1nc(cc1NC(=O)Nc1nc(cs1)CCOCc1ccccc1)C(C)(C)C	1S/C27H31N5O2S/c1-19-10-12-22(13-11-19)32-24(16-23(31-32)27(2,3)4)29-25(33)30-26-28-21(18-35-26)14-15-34-17-20-8-6-5-7-9-20/h5-13,16,18H,14-15,17H2,1-4H3,(H2,28,29,30,33)	0	none			reference
CHEMBL313202	CHEMBL1738944	0.608108	c1(n(nc(c1)C(C)(C)C)c1ccccc1)NC(=O)Nc1ncccc1	1S/C19H21N5O/c1-19(2,3)15-13-17(24(23-15)14-9-5-4-6-10-14)22-18(25)21-16-11-7-8-12-20-16/h4-13H,1-3H3,(H2,20,21,22,25)	0	none			reference
CHEMBL1713636	CHEMBL485014	0.609023	S(=O)(=O)(N1CCC(Oc2cc(C(=O)NCCCOc3cnccc3)ccc2)CC1)C	1S/C21H27N3O5S/c1-30(26,27)24-12-8-18(9-13-24)29-19-6-2-5-17(15-19)21(25)23-11-4-14-28-20-7-3-10-22-16-20/h2-3,5-7,10,15-16,18H,4,8-9,11-14H2,1H3,(H,23,25)	0	none			reference
CHEMBL485014	CHEMBL1713636	0.609023	c1nccc2c1cc(c(c2)Br)OC1CCN(CC1)S(=O)(=O)CC	1S/C16H19BrN2O3S/c1-2-23(20,21)19-7-4-14(5-8-19)22-16-10-13-11-18-6-3-12(13)9-15(16)17/h3,6,9-11,14H,2,4-5,7-8H2,1H3	0	none			reference
CHEMBL1617372	CHEMBL17563	0.609195	O(c1ccc(C(c2ccccc2)(C)C)cc1)CCCNCCO	1S/C20H27NO2/c1-20(2,17-7-4-3-5-8-17)18-9-11-19(12-10-18)23-16-6-13-21-14-15-22/h3-5,7-12,21-22H,6,13-16H2,1-2H3	0	none			reference
CHEMBL1617372	CHEMBL17591	0.609195	O(c1ccc(C(c2ccccc2)(C)C)cc1)CCCNCCO	1S/C20H27NO2/c1-20(2,17-7-4-3-5-8-17)18-9-11-19(12-10-18)23-16-6-13-21-14-15-22/h3-5,7-12,21-22H,6,13-16H2,1-2H3	0	none			reference
CHEMBL1617372	CHEMBL17748	0.609195	O(c1ccc(C(c2ccccc2)(C)C)cc1)CCCNCCO	1S/C20H27NO2/c1-20(2,17-7-4-3-5-8-17)18-9-11-19(12-10-18)23-16-6-13-21-14-15-22/h3-5,7-12,21-22H,6,13-16H2,1-2H3	0	none			reference
CHEMBL17563	CHEMBL1617372	0.609195	C(c1ccc(cc1)F)(c1ccc(cc1)F)(C1CCN(CC1)CCCOc1ccc(cc1)CC)O	1S/C29H33F2NO2/c1-2-22-4-14-28(15-5-22)34-21-3-18-32-19-16-25(17-20-32)29(33,23-6-10-26(30)11-7-23)24-8-12-27(31)13-9-24/h4-15,25,33H,2-3,16-21H2,1H3	0	none			reference
CHEMBL17591	CHEMBL1617372	0.609195	C(c1ccc(cc1)F)(c1ccc(cc1)F)(C1CCN(CC1)CCCOc1ccc(cc1)C(C)C)O	1S/C30H35F2NO2/c1-22(2)23-4-14-29(15-5-23)35-21-3-18-33-19-16-26(17-20-33)30(34,24-6-10-27(31)11-7-24)25-8-12-28(32)13-9-25/h4-15,22,26,34H,3,16-21H2,1-2H3	0	none			reference
CHEMBL17748	CHEMBL1617372	0.609195	C(c1ccc(cc1)F)(c1ccc(cc1)F)(C1CCN(CC1)CCCOc1ccc(C(C)(C)C)cc1)O	1S/C31H37F2NO2/c1-30(2,3)23-9-15-29(16-10-23)36-22-4-19-34-20-17-26(18-21-34)31(35,24-5-11-27(32)12-6-24)25-7-13-28(33)14-8-25/h5-16,26,35H,4,17-22H2,1-3H3	0	none			reference
CHEMBL19669	CHEMBL2354532	0.609195	O(C(C(CNC(C)(C)C)O)C)c1ccc(cc1)CC	1S/C16H27NO2/c1-6-13-7-9-14(10-8-13)19-12(2)15(18)11-17-16(3,4)5/h7-10,12,15,17-18H,6,11H2,1-5H3	0	none			reference
CHEMBL19680	CHEMBL2354532	0.609195	O(C(C(CNC(C)C)O)C)c1ccc(cc1)CC	1S/C15H25NO2/c1-5-13-6-8-14(9-7-13)18-12(4)15(17)10-16-11(2)3/h6-9,11-12,15-17H,5,10H2,1-4H3	0	none			reference
CHEMBL2354532	CHEMBL19669	0.609195	FC(F)(F)C(=O)O.OC(C1CCN(CC1)CCCOc1ccc(cc1)C(C)C)(c1ccccc1)c1ccccc1	1S/C30H37NO2.C2HF3O2/c1-24(2)25-14-16-29(17-15-25)33-23-9-20-31-21-18-28(19-22-31)30(32,26-10-5-3-6-11-26)27-12-7-4-8-13-27;3-2(4,5)1(6)7/h3-8,10-17,24,28,32H,9,18-23H2,1-2H3;(H,6,7)	0	none			reference
CHEMBL2354532	CHEMBL19680	0.609195	FC(F)(F)C(=O)O.OC(C1CCN(CC1)CCCOc1ccc(cc1)C(C)C)(c1ccccc1)c1ccccc1	1S/C30H37NO2.C2HF3O2/c1-24(2)25-14-16-29(17-15-25)33-23-9-20-31-21-18-28(19-22-31)30(32,26-10-5-3-6-11-26)27-12-7-4-8-13-27;3-2(4,5)1(6)7/h3-8,10-17,24,28,32H,9,18-23H2,1-2H3;(H,6,7)	0	none			reference
CHEMBL2354532	CHEMBL3303501	0.609195	FC(F)(F)C(=O)O.OC(C1CCN(CC1)CCCOc1ccc(cc1)C(C)C)(c1ccccc1)c1ccccc1	1S/C30H37NO2.C2HF3O2/c1-24(2)25-14-16-29(17-15-25)33-23-9-20-31-21-18-28(19-22-31)30(32,26-10-5-3-6-11-26)27-12-7-4-8-13-27;3-2(4,5)1(6)7/h3-8,10-17,24,28,32H,9,18-23H2,1-2H3;(H,6,7)	0	none			reference
CHEMBL2354532	CHEMBL581928	0.609195	FC(F)(F)C(=O)O.OC(C1CCN(CC1)CCCOc1ccc(cc1)C(C)C)(c1ccccc1)c1ccccc1	1S/C30H37NO2.C2HF3O2/c1-24(2)25-14-16-29(17-15-25)33-23-9-20-31-21-18-28(19-22-31)30(32,26-10-5-3-6-11-26)27-12-7-4-8-13-27;3-2(4,5)1(6)7/h3-8,10-17,24,28,32H,9,18-23H2,1-2H3;(H,6,7)	0	none			reference
CHEMBL3303501	CHEMBL2354532	0.609195	c1cc(ccc1CCC)OCC(CNC(C)C)O	1S/C15H25NO2/c1-4-5-13-6-8-15(9-7-13)18-11-14(17)10-16-12(2)3/h6-9,12,14,16-17H,4-5,10-11H2,1-3H3	0	none			reference
CHEMBL581928	CHEMBL2354532	0.609195	CC(C)NCC(O)COc1ccc(Cc2ccc(OCC(O)CNC(C)C)cc2)cc1	1S/C25H38N2O4/c1-18(2)26-14-22(28)16-30-24-9-5-20(6-10-24)13-21-7-11-25(12-8-21)31-17-23(29)15-27-19(3)4/h5-12,18-19,22-23,26-29H,13-17H2,1-4H3	0	none			reference
CHEMBL1173655	CHEMBL1243345	0.609626	c1c(c(cc2c1ncnc2Nc1ccc(c(c1)Cl)F)NC(=O)/C=C/CN(C)C)O[C@@H]1COCC1	1S/C24H25ClFN5O3/c1-31(2)8-3-4-23(32)30-21-11-17-20(12-22(21)34-16-7-9-33-13-16)27-14-28-24(17)29-15-5-6-19(26)18(25)10-15/h3-6,10-12,14,16H,7-9,13H2,1-2H3,(H,30,32)(H,27,28,29)/b4-3+/t16-/m0/s1	0	none			reference
CHEMBL1243345	CHEMBL1173655	0.609626	C(=O)(/C=C/CN(C)CCF)Nc1cc2c(c(cnc2cc1OCC)C#N)Nc1cc(c(cc1)F)Cl	1S/C25H24ClF2N5O2/c1-3-35-23-13-21-18(12-22(23)32-24(34)5-4-9-33(2)10-8-27)25(16(14-29)15-30-21)31-17-6-7-20(28)19(26)11-17/h4-7,11-13,15H,3,8-10H2,1-2H3,(H,30,31)(H,32,34)/b5-4+	0	none			reference
CHEMBL1243345	CHEMBL2132902	0.609626	C(=O)(/C=C/CN(C)CCF)Nc1cc2c(c(cnc2cc1OCC)C#N)Nc1cc(c(cc1)F)Cl	1S/C25H24ClF2N5O2/c1-3-35-23-13-21-18(12-22(23)32-24(34)5-4-9-33(2)10-8-27)25(16(14-29)15-30-21)31-17-6-7-20(28)19(26)11-17/h4-7,11-13,15H,3,8-10H2,1-2H3,(H,30,31)(H,32,34)/b5-4+	0	none			reference
CHEMBL1243345	CHEMBL2347958	0.609626	C(=O)(/C=C/CN(C)CCF)Nc1cc2c(c(cnc2cc1OCC)C#N)Nc1cc(c(cc1)F)Cl	1S/C25H24ClF2N5O2/c1-3-35-23-13-21-18(12-22(23)32-24(34)5-4-9-33(2)10-8-27)25(16(14-29)15-30-21)31-17-6-7-20(28)19(26)11-17/h4-7,11-13,15H,3,8-10H2,1-2H3,(H,30,31)(H,32,34)/b5-4+	0	none			reference
CHEMBL1243345	CHEMBL1173655	0.609626	C(=O)(/C=C/CN(C)CCF)Nc1cc2c(c(cnc2cc1OCC)C#N)Nc1cc(c(cc1)F)Cl	1S/C25H24ClF2N5O2/c1-3-35-23-13-21-18(12-22(23)32-24(34)5-4-9-33(2)10-8-27)25(16(14-29)15-30-21)31-17-6-7-20(28)19(26)11-17/h4-7,11-13,15H,3,8-10H2,1-2H3,(H,30,31)(H,32,34)/b5-4+	0	none			reference
CHEMBL1243345	CHEMBL1173655	0.609626	C(=O)(/C=C/CN(C)CCF)Nc1cc2c(c(cnc2cc1OCC)C#N)Nc1cc(c(cc1)F)Cl	1S/C25H24ClF2N5O2/c1-3-35-23-13-21-18(12-22(23)32-24(34)5-4-9-33(2)10-8-27)25(16(14-29)15-30-21)31-17-6-7-20(28)19(26)11-17/h4-7,11-13,15H,3,8-10H2,1-2H3,(H,30,31)(H,32,34)/b5-4+	0	none			reference
CHEMBL2132902	CHEMBL1243345	0.609626	Clc1cc(Nc2ncnc3c2cc(NC(=O)C=CCN(C)C)c(OC2COCC2)c3)ccc1F	1S/C24H25ClFN5O3/c1-31(2)8-3-4-23(32)30-21-11-17-20(12-22(21)34-16-7-9-33-13-16)27-14-28-24(17)29-15-5-6-19(26)18(25)10-15/h3-6,10-12,14,16H,7-9,13H2,1-2H3,(H,30,32)(H,27,28,29)	0	none			reference
CHEMBL2347958	CHEMBL1243345	0.609626	n1cnc2c(c1Nc1ccc(c(c1)Cl)F)cc(c(c2)O[C@H]1COCC1)NC(=O)/C=C/CN(C)C	1S/C24H25ClFN5O3/c1-31(2)8-3-4-23(32)30-21-11-17-20(12-22(21)34-16-7-9-33-13-16)27-14-28-24(17)29-15-5-6-19(26)18(25)10-15/h3-6,10-12,14,16H,7-9,13H2,1-2H3,(H,30,32)(H,27,28,29)/b4-3+/t16-/m1/s1	0	none			reference
CHEMBL1173655	CHEMBL1243345	0.609626	CN(C)CC=CC(=O)Nc1cc2c(Nc3ccc(F)c(Cl)c3)ncnc2cc1OC1CCOC1	1S/C24H25ClFN5O3/c1-31(2)8-3-4-23(32)30-21-11-17-20(12-22(21)34-16-7-9-33-13-16)27-14-28-24(17)29-15-5-6-19(26)18(25)10-15/h3-6,10-12,14,16H,7-9,13H2,1-2H3,(H,30,32)(H,27,28,29)	1	none			END
CHEMBL1173655	CHEMBL1243345	0.609626	CN(C)CC=CC(=O)Nc1cc2c(Nc3ccc(F)c(Cl)c3)ncnc2cc1OC1CCOC1	1S/C24H25ClFN5O3/c1-31(2)8-3-4-23(32)30-21-11-17-20(12-22(21)34-16-7-9-33-13-16)27-14-28-24(17)29-15-5-6-19(26)18(25)10-15/h3-6,10-12,14,16H,7-9,13H2,1-2H3,(H,30,32)(H,27,28,29)	1	none			END
CHEMBL1187853	CHEMBL19669	0.609756	C1CC2(CC[N+]1(CC2)CCCOc1ccccc1)C(c1ccccc1)(O)c1ccccc1	1S/C29H34NO2/c31-29(25-11-4-1-5-12-25,26-13-6-2-7-14-26)28-17-21-30(22-18-28,23-19-28)20-10-24-32-27-15-8-3-9-16-27/h1-9,11-16,31H,10,17-24H2/q+1	0	none			reference
CHEMBL1187853	CHEMBL19680	0.609756	C1CC2(CC[N+]1(CC2)CCCOc1ccccc1)C(c1ccccc1)(O)c1ccccc1	1S/C29H34NO2/c31-29(25-11-4-1-5-12-25,26-13-6-2-7-14-26)28-17-21-30(22-18-28,23-19-28)20-10-24-32-27-15-8-3-9-16-27/h1-9,11-16,31H,10,17-24H2/q+1	0	none			reference
CHEMBL1187853	CHEMBL3303501	0.609756	C1CC2(CC[N+]1(CC2)CCCOc1ccccc1)C(c1ccccc1)(O)c1ccccc1	1S/C29H34NO2/c31-29(25-11-4-1-5-12-25,26-13-6-2-7-14-26)28-17-21-30(22-18-28,23-19-28)20-10-24-32-27-15-8-3-9-16-27/h1-9,11-16,31H,10,17-24H2/q+1	0	none			reference
CHEMBL1187853	CHEMBL581928	0.609756	C1CC2(CC[N+]1(CC2)CCCOc1ccccc1)C(c1ccccc1)(O)c1ccccc1	1S/C29H34NO2/c31-29(25-11-4-1-5-12-25,26-13-6-2-7-14-26)28-17-21-30(22-18-28,23-19-28)20-10-24-32-27-15-8-3-9-16-27/h1-9,11-16,31H,10,17-24H2/q+1	0	none			reference
CHEMBL1416814	CHEMBL2220826	0.609756	Cl.O(c1ccc(C(c2ccc(OCC(O)CN(C)C)cc2)(C)C)cc1)CC(O)CN(C)C	1S/C25H38N2O4.ClH/c1-25(2,19-7-11-23(12-8-19)30-17-21(28)15-26(3)4)20-9-13-24(14-10-20)31-18-22(29)16-27(5)6;/h7-14,21-22,28-29H,15-18H2,1-6H3;1H	0	none			reference
CHEMBL1617372	CHEMBL3303117	0.609756	O(c1ccc(C(c2ccccc2)(C)C)cc1)CCCNCCO	1S/C20H27NO2/c1-20(2,17-7-4-3-5-8-17)18-9-11-19(12-10-18)23-16-6-13-21-14-15-22/h3-5,7-12,21-22H,6,13-16H2,1-2H3	0	none			reference
CHEMBL17345	CHEMBL19669	0.609756	C(C1CCN(CC1)CCCOc1ccccc1)(c1ccccc1)(c1ccccc1)O	1S/C27H31NO2/c29-27(23-11-4-1-5-12-23,24-13-6-2-7-14-24)25-17-20-28(21-18-25)19-10-22-30-26-15-8-3-9-16-26/h1-9,11-16,25,29H,10,17-22H2	0	none			reference
CHEMBL17345	CHEMBL19680	0.609756	C(C1CCN(CC1)CCCOc1ccccc1)(c1ccccc1)(c1ccccc1)O	1S/C27H31NO2/c29-27(23-11-4-1-5-12-23,24-13-6-2-7-14-24)25-17-20-28(21-18-25)19-10-22-30-26-15-8-3-9-16-26/h1-9,11-16,25,29H,10,17-22H2	0	none			reference
CHEMBL17345	CHEMBL3303501	0.609756	C(C1CCN(CC1)CCCOc1ccccc1)(c1ccccc1)(c1ccccc1)O	1S/C27H31NO2/c29-27(23-11-4-1-5-12-23,24-13-6-2-7-14-24)25-17-20-28(21-18-25)19-10-22-30-26-15-8-3-9-16-26/h1-9,11-16,25,29H,10,17-22H2	0	none			reference
CHEMBL17345	CHEMBL581928	0.609756	C(C1CCN(CC1)CCCOc1ccccc1)(c1ccccc1)(c1ccccc1)O	1S/C27H31NO2/c29-27(23-11-4-1-5-12-23,24-13-6-2-7-14-24)25-17-20-28(21-18-25)19-10-22-30-26-15-8-3-9-16-26/h1-9,11-16,25,29H,10,17-22H2	0	none			reference
CHEMBL19669	CHEMBL1187853	0.609756	O(C(C(CNC(C)(C)C)O)C)c1ccc(cc1)CC	1S/C16H27NO2/c1-6-13-7-9-14(10-8-13)19-12(2)15(18)11-17-16(3,4)5/h7-10,12,15,17-18H,6,11H2,1-5H3	0	none			reference
CHEMBL19669	CHEMBL17345	0.609756	O(C(C(CNC(C)(C)C)O)C)c1ccc(cc1)CC	1S/C16H27NO2/c1-6-13-7-9-14(10-8-13)19-12(2)15(18)11-17-16(3,4)5/h7-10,12,15,17-18H,6,11H2,1-5H3	0	none			reference
CHEMBL19680	CHEMBL1187853	0.609756	O(C(C(CNC(C)C)O)C)c1ccc(cc1)CC	1S/C15H25NO2/c1-5-13-6-8-14(9-7-13)18-12(4)15(17)10-16-11(2)3/h6-9,11-12,15-17H,5,10H2,1-4H3	0	none			reference
CHEMBL19680	CHEMBL17345	0.609756	O(C(C(CNC(C)C)O)C)c1ccc(cc1)CC	1S/C15H25NO2/c1-5-13-6-8-14(9-7-13)18-12(4)15(17)10-16-11(2)3/h6-9,11-12,15-17H,5,10H2,1-4H3	0	none			reference
CHEMBL2220826	CHEMBL1416814	0.609756	OC(C1CCN(CC1)CCCOc1ccc(cc1)C)(c1ccccc1)c1ccccc1	1S/C28H33NO2/c1-23-13-15-27(16-14-23)31-22-8-19-29-20-17-26(18-21-29)28(30,24-9-4-2-5-10-24)25-11-6-3-7-12-25/h2-7,9-16,26,30H,8,17-22H2,1H3	0	none			reference
CHEMBL3303117	CHEMBL1617372	0.609756	OC(C1CCN(CC1)CCCOc1c(cccc1)C)(c1ccccc1)c1ccccc1	1S/C28H33NO2/c1-23-11-8-9-16-27(23)31-22-10-19-29-20-17-26(18-21-29)28(30,24-12-4-2-5-13-24)25-14-6-3-7-15-25/h2-9,11-16,26,30H,10,17-22H2,1H3	0	none			reference
CHEMBL3303501	CHEMBL1187853	0.609756	c1cc(ccc1CCC)OCC(CNC(C)C)O	1S/C15H25NO2/c1-4-5-13-6-8-15(9-7-13)18-11-14(17)10-16-12(2)3/h6-9,12,14,16-17H,4-5,10-11H2,1-3H3	0	none			reference
CHEMBL3303501	CHEMBL17345	0.609756	c1cc(ccc1CCC)OCC(CNC(C)C)O	1S/C15H25NO2/c1-4-5-13-6-8-15(9-7-13)18-11-14(17)10-16-12(2)3/h6-9,12,14,16-17H,4-5,10-11H2,1-3H3	0	none			reference
CHEMBL581928	CHEMBL1187853	0.609756	CC(C)NCC(O)COc1ccc(Cc2ccc(OCC(O)CNC(C)C)cc2)cc1	1S/C25H38N2O4/c1-18(2)26-14-22(28)16-30-24-9-5-20(6-10-24)13-21-7-11-25(12-8-21)31-17-23(29)15-27-19(3)4/h5-12,18-19,22-23,26-29H,13-17H2,1-4H3	0	none			reference
CHEMBL581928	CHEMBL17345	0.609756	CC(C)NCC(O)COc1ccc(Cc2ccc(OCC(O)CNC(C)C)cc2)cc1	1S/C25H38N2O4/c1-18(2)26-14-22(28)16-30-24-9-5-20(6-10-24)13-21-7-11-25(12-8-21)31-17-23(29)15-27-19(3)4/h5-12,18-19,22-23,26-29H,13-17H2,1-4H3	0	none			reference
CHEMBL2031306	CHEMBL32079	0.610465	C(=O)(C=C)Nc1cc2c(c(cnc2cc1OCC)C#N)Nc1cc(c(cc1)F)Cl	1S/C21H16ClFN4O2/c1-3-20(28)27-18-8-14-17(9-19(18)29-4-2)25-11-12(10-24)21(14)26-13-5-6-16(23)15(22)7-13/h3,5-9,11H,1,4H2,2H3,(H,25,26)(H,27,28)	0	none			reference
CHEMBL32079	CHEMBL2031306	0.610465	c12c(ncnc2cc(c(c1)NC(=O)C=C)OCCOCCCCO)Nc1cc(c(cc1)F)Cl	1S/C23H24ClFN4O4/c1-2-22(31)29-20-12-16-19(13-21(20)33-10-9-32-8-4-3-7-30)26-14-27-23(16)28-15-5-6-18(25)17(24)11-15/h2,5-6,11-14,30H,1,3-4,7-10H2,(H,29,31)(H,26,27,28)	0	none			reference
CHEMBL1365275	CHEMBL3247308	0.611765	Cl.O(c1ccc(cc1)CC)CC(O)CN1CCN(CC1)CCO	1S/C17H28N2O3.ClH/c1-2-15-3-5-17(6-4-15)22-14-16(21)13-19-9-7-18(8-10-19)11-12-20;/h3-6,16,20-21H,2,7-14H2,1H3;1H	0	none			reference
CHEMBL1365275	CHEMBL3247309	0.611765	Cl.O(c1ccc(cc1)CC)CC(O)CN1CCN(CC1)CCO	1S/C17H28N2O3.ClH/c1-2-15-3-5-17(6-4-15)22-14-16(21)13-19-9-7-18(8-10-19)11-12-20;/h3-6,16,20-21H,2,7-14H2,1H3;1H	0	none			reference
CHEMBL1365275	CHEMBL3247308	0.611765	Cl.O(c1ccc(cc1)CC)CC(O)CN1CCN(CC1)CCO	1S/C17H28N2O3.ClH/c1-2-15-3-5-17(6-4-15)22-14-16(21)13-19-9-7-18(8-10-19)11-12-20;/h3-6,16,20-21H,2,7-14H2,1H3;1H	0	none			reference
CHEMBL13943	CHEMBL581928	0.611765	c1(OCC(CNC(C)C)O)c(ccc(c1)/C=C/CO)OC	1S/C16H25NO4/c1-12(2)17-10-14(19)11-21-16-9-13(5-4-8-18)6-7-15(16)20-3/h4-7,9,12,14,17-19H,8,10-11H2,1-3H3/b5-4+	0	none			reference
CHEMBL14397	CHEMBL581928	0.611765	c1(c(OCC(CNC(C)C)O)ccc(c1)/C=C/CO)OCC	1S/C17H27NO4/c1-4-21-17-10-14(6-5-9-19)7-8-16(17)22-12-15(20)11-18-13(2)3/h5-8,10,13,15,18-20H,4,9,11-12H2,1-3H3/b6-5+	0	none			reference
CHEMBL14533	CHEMBL198523	0.611765	c1(c(OCC(CNC(C)C)O)ccc(c1)/C=C/CO)OC	1S/C16H25NO4/c1-12(2)17-10-14(19)11-21-15-7-6-13(5-4-8-18)9-16(15)20-3/h4-7,9,12,14,17-19H,8,10-11H2,1-3H3/b5-4+	0	none			reference
CHEMBL14533	CHEMBL588534	0.611765	c1(c(OCC(CNC(C)C)O)ccc(c1)/C=C/CO)OC	1S/C16H25NO4/c1-12(2)17-10-14(19)11-21-15-7-6-13(5-4-8-18)9-16(15)20-3/h4-7,9,12,14,17-19H,8,10-11H2,1-3H3/b5-4+	0	none			reference
CHEMBL1617372	CHEMBL3126202	0.611765	O(c1ccc(C(c2ccccc2)(C)C)cc1)CCCNCCO	1S/C20H27NO2/c1-20(2,17-7-4-3-5-8-17)18-9-11-19(12-10-18)23-16-6-13-21-14-15-22/h3-5,7-12,21-22H,6,13-16H2,1-2H3	0	none			reference
CHEMBL1617372	CHEMBL3301815	0.611765	O(c1ccc(C(c2ccccc2)(C)C)cc1)CCCNCCO	1S/C20H27NO2/c1-20(2,17-7-4-3-5-8-17)18-9-11-19(12-10-18)23-16-6-13-21-14-15-22/h3-5,7-12,21-22H,6,13-16H2,1-2H3	0	none			reference
CHEMBL198523	CHEMBL14533	0.611765	c1cc(ccc1C(c1ccc(cc1)OC)c1cc2c(cccc2)c2c1cccc2)OCC(CN(CC)CC)O	1S/C35H37NO3/c1-4-36(5-2)23-28(37)24-39-30-20-16-26(17-21-30)35(25-14-18-29(38-3)19-15-25)34-22-27-10-6-7-11-31(27)32-12-8-9-13-33(32)34/h6-22,28,35,37H,4-5,23-24H2,1-3H3	0	none			reference
CHEMBL3126202	CHEMBL1617372	0.611765	C1CC(CCN1CCCOc1ccc(cc1)C#N)C(c1ccccc1)(c1ccccc1)O	1S/C28H30N2O2/c29-22-23-12-14-27(15-13-23)32-21-7-18-30-19-16-26(17-20-30)28(31,24-8-3-1-4-9-24)25-10-5-2-6-11-25/h1-6,8-15,26,31H,7,16-21H2	0	none			reference
CHEMBL3247308	CHEMBL1365275	0.611765	C(C(CNC(C)C)O)Oc1c(cc(cc1)/C=C/C)OC	1S/C16H25NO3/c1-5-6-13-7-8-15(16(9-13)19-4)20-11-14(18)10-17-12(2)3/h5-9,12,14,17-18H,10-11H2,1-4H3/b6-5+	0	none			reference
CHEMBL3247309	CHEMBL1365275	0.611765	C(C(CNC(C)C)O)Oc1c(cc(cc1)/C=C\C)OC	1S/C16H25NO3/c1-5-6-13-7-8-15(16(9-13)19-4)20-11-14(18)10-17-12(2)3/h5-9,12,14,17-18H,10-11H2,1-4H3/b6-5-	0	none			reference
CHEMBL3301815	CHEMBL1617372	0.611765	FC(F)(F)c1ccc(OCCCN2CCC(C(O)(c3ccccc3)c3ccccc3)CC2)cc1	1S/C28H30F3NO2/c29-28(30,31)25-12-14-26(15-13-25)34-21-7-18-32-19-16-24(17-20-32)27(33,22-8-3-1-4-9-22)23-10-5-2-6-11-23/h1-6,8-15,24,33H,7,16-21H2	0	none			reference
CHEMBL581928	CHEMBL13943	0.611765	CC(C)NCC(O)COc1ccc(Cc2ccc(OCC(O)CNC(C)C)cc2)cc1	1S/C25H38N2O4/c1-18(2)26-14-22(28)16-30-24-9-5-20(6-10-24)13-21-7-11-25(12-8-21)31-17-23(29)15-27-19(3)4/h5-12,18-19,22-23,26-29H,13-17H2,1-4H3	0	none			reference
CHEMBL581928	CHEMBL14397	0.611765	CC(C)NCC(O)COc1ccc(Cc2ccc(OCC(O)CNC(C)C)cc2)cc1	1S/C25H38N2O4/c1-18(2)26-14-22(28)16-30-24-9-5-20(6-10-24)13-21-7-11-25(12-8-21)31-17-23(29)15-27-19(3)4/h5-12,18-19,22-23,26-29H,13-17H2,1-4H3	0	none			reference
CHEMBL588534	CHEMBL14533	0.611765	Cl.CC(C)NCC(O)COc1ccc(Cc2ccc(OCC(O)CNC(C)C)cc2)cc1	1S/C25H38N2O4.ClH/c1-18(2)26-14-22(28)16-30-24-9-5-20(6-10-24)13-21-7-11-25(12-8-21)31-17-23(29)15-27-19(3)4;/h5-12,18-19,22-23,26-29H,13-17H2,1-4H3;1H	0	none			reference
CHEMBL3247308	CHEMBL1365275	0.611765	COc1cc(C=CC)ccc1OCC(O)CNC(C)C	1S/C16H25NO3/c1-5-6-13-7-8-15(16(9-13)19-4)20-11-14(18)10-17-12(2)3/h5-9,12,14,17-18H,10-11H2,1-4H3	1	none			END
CHEMBL1620175	CHEMBL3247308	0.6125	O(c1ccc(C(c2ccc(OCC(O)CN(C)C)cc2)(C)C)cc1)CC(O)CN(C)C	1S/C25H38N2O4/c1-25(2,19-7-11-23(12-8-19)30-17-21(28)15-26(3)4)20-9-13-24(14-10-20)31-18-22(29)16-27(5)6/h7-14,21-22,28-29H,15-18H2,1-6H3	0	none			reference
CHEMBL1620175	CHEMBL3247309	0.6125	O(c1ccc(C(c2ccc(OCC(O)CN(C)C)cc2)(C)C)cc1)CC(O)CN(C)C	1S/C25H38N2O4/c1-25(2,19-7-11-23(12-8-19)30-17-21(28)15-26(3)4)20-9-13-24(14-10-20)31-18-22(29)16-27(5)6/h7-14,21-22,28-29H,15-18H2,1-6H3	0	none			reference
CHEMBL1620175	CHEMBL3247308	0.6125	O(c1ccc(C(c2ccc(OCC(O)CN(C)C)cc2)(C)C)cc1)CC(O)CN(C)C	1S/C25H38N2O4/c1-25(2,19-7-11-23(12-8-19)30-17-21(28)15-26(3)4)20-9-13-24(14-10-20)31-18-22(29)16-27(5)6/h7-14,21-22,28-29H,15-18H2,1-6H3	0	none			reference
CHEMBL3247308	CHEMBL1620175	0.6125	C(C(CNC(C)C)O)Oc1c(cc(cc1)/C=C/C)OC	1S/C16H25NO3/c1-5-6-13-7-8-15(16(9-13)19-4)20-11-14(18)10-17-12(2)3/h5-9,12,14,17-18H,10-11H2,1-4H3/b6-5+	0	none			reference
CHEMBL3247309	CHEMBL1620175	0.6125	C(C(CNC(C)C)O)Oc1c(cc(cc1)/C=C\C)OC	1S/C16H25NO3/c1-5-6-13-7-8-15(16(9-13)19-4)20-11-14(18)10-17-12(2)3/h5-9,12,14,17-18H,10-11H2,1-4H3/b6-5-	0	none			reference
CHEMBL3247308	CHEMBL1620175	0.6125	COc1cc(C=CC)ccc1OCC(O)CNC(C)C	1S/C16H25NO3/c1-5-6-13-7-8-15(16(9-13)19-4)20-11-14(18)10-17-12(2)3/h5-9,12,14,17-18H,10-11H2,1-4H3	1	none			END
CHEMBL1173655	CHEMBL1243284	0.612903	c1c(c(cc2c1ncnc2Nc1ccc(c(c1)Cl)F)NC(=O)/C=C/CN(C)C)O[C@@H]1COCC1	1S/C24H25ClFN5O3/c1-31(2)8-3-4-23(32)30-21-11-17-20(12-22(21)34-16-7-9-33-13-16)27-14-28-24(17)29-15-5-6-19(26)18(25)10-15/h3-6,10-12,14,16H,7-9,13H2,1-2H3,(H,30,32)(H,27,28,29)/b4-3+/t16-/m0/s1	0	none			reference
CHEMBL1243284	CHEMBL1173655	0.612903	C(=O)(/C=C/CNC)Nc1cc2c(c(cnc2cc1OCCF)C#N)Nc1cc(c(cc1)F)Cl	1S/C23H20ClF2N5O2/c1-28-7-2-3-22(32)31-20-10-16-19(11-21(20)33-8-6-25)29-13-14(12-27)23(16)30-15-4-5-18(26)17(24)9-15/h2-5,9-11,13,28H,6-8H2,1H3,(H,29,30)(H,31,32)/b3-2+	0	none			reference
CHEMBL1243284	CHEMBL2132902	0.612903	C(=O)(/C=C/CNC)Nc1cc2c(c(cnc2cc1OCCF)C#N)Nc1cc(c(cc1)F)Cl	1S/C23H20ClF2N5O2/c1-28-7-2-3-22(32)31-20-10-16-19(11-21(20)33-8-6-25)29-13-14(12-27)23(16)30-15-4-5-18(26)17(24)9-15/h2-5,9-11,13,28H,6-8H2,1H3,(H,29,30)(H,31,32)/b3-2+	0	none			reference
CHEMBL1243284	CHEMBL2347958	0.612903	C(=O)(/C=C/CNC)Nc1cc2c(c(cnc2cc1OCCF)C#N)Nc1cc(c(cc1)F)Cl	1S/C23H20ClF2N5O2/c1-28-7-2-3-22(32)31-20-10-16-19(11-21(20)33-8-6-25)29-13-14(12-27)23(16)30-15-4-5-18(26)17(24)9-15/h2-5,9-11,13,28H,6-8H2,1H3,(H,29,30)(H,31,32)/b3-2+	0	none			reference
CHEMBL1243284	CHEMBL1173655	0.612903	C(=O)(/C=C/CNC)Nc1cc2c(c(cnc2cc1OCCF)C#N)Nc1cc(c(cc1)F)Cl	1S/C23H20ClF2N5O2/c1-28-7-2-3-22(32)31-20-10-16-19(11-21(20)33-8-6-25)29-13-14(12-27)23(16)30-15-4-5-18(26)17(24)9-15/h2-5,9-11,13,28H,6-8H2,1H3,(H,29,30)(H,31,32)/b3-2+	0	none			reference
CHEMBL1243284	CHEMBL1173655	0.612903	C(=O)(/C=C/CNC)Nc1cc2c(c(cnc2cc1OCCF)C#N)Nc1cc(c(cc1)F)Cl	1S/C23H20ClF2N5O2/c1-28-7-2-3-22(32)31-20-10-16-19(11-21(20)33-8-6-25)29-13-14(12-27)23(16)30-15-4-5-18(26)17(24)9-15/h2-5,9-11,13,28H,6-8H2,1H3,(H,29,30)(H,31,32)/b3-2+	0	none			reference
CHEMBL1271167	CHEMBL1738944	0.612903	n1n(c(cc1C(C)(C)C)NC(=O)Nc1cccc2c1cccc2)c1ccc(cc1)CO	1S/C25H26N4O2/c1-25(2,3)22-15-23(29(28-22)19-13-11-17(16-30)12-14-19)27-24(31)26-21-10-6-8-18-7-4-5-9-20(18)21/h4-15,30H,16H2,1-3H3,(H2,26,27,31)	0	none			reference
CHEMBL1738944	CHEMBL1271167	0.612903	Cc1ccc(cc1)n1nc(cc1NC(=O)Nc1nc(cs1)CCOCc1ccccc1)C(C)(C)C	1S/C27H31N5O2S/c1-19-10-12-22(13-11-19)32-24(16-23(31-32)27(2,3)4)29-25(33)30-26-28-21(18-35-26)14-15-34-17-20-8-6-5-7-9-20/h5-13,16,18H,14-15,17H2,1-4H3,(H2,28,29,30,33)	0	none			reference
CHEMBL2132902	CHEMBL1243284	0.612903	Clc1cc(Nc2ncnc3c2cc(NC(=O)C=CCN(C)C)c(OC2COCC2)c3)ccc1F	1S/C24H25ClFN5O3/c1-31(2)8-3-4-23(32)30-21-11-17-20(12-22(21)34-16-7-9-33-13-16)27-14-28-24(17)29-15-5-6-19(26)18(25)10-15/h3-6,10-12,14,16H,7-9,13H2,1-2H3,(H,30,32)(H,27,28,29)	0	none			reference
CHEMBL2347958	CHEMBL1243284	0.612903	n1cnc2c(c1Nc1ccc(c(c1)Cl)F)cc(c(c2)O[C@H]1COCC1)NC(=O)/C=C/CN(C)C	1S/C24H25ClFN5O3/c1-31(2)8-3-4-23(32)30-21-11-17-20(12-22(21)34-16-7-9-33-13-16)27-14-28-24(17)29-15-5-6-19(26)18(25)10-15/h3-6,10-12,14,16H,7-9,13H2,1-2H3,(H,30,32)(H,27,28,29)/b4-3+/t16-/m1/s1	0	none			reference
CHEMBL1173655	CHEMBL1243284	0.612903	CN(C)CC=CC(=O)Nc1cc2c(Nc3ccc(F)c(Cl)c3)ncnc2cc1OC1CCOC1	1S/C24H25ClFN5O3/c1-31(2)8-3-4-23(32)30-21-11-17-20(12-22(21)34-16-7-9-33-13-16)27-14-28-24(17)29-15-5-6-19(26)18(25)10-15/h3-6,10-12,14,16H,7-9,13H2,1-2H3,(H,30,32)(H,27,28,29)	1	none			END
CHEMBL1173655	CHEMBL1243284	0.612903	CN(C)CC=CC(=O)Nc1cc2c(Nc3ccc(F)c(Cl)c3)ncnc2cc1OC1CCOC1	1S/C24H25ClFN5O3/c1-31(2)8-3-4-23(32)30-21-11-17-20(12-22(21)34-16-7-9-33-13-16)27-14-28-24(17)29-15-5-6-19(26)18(25)10-15/h3-6,10-12,14,16H,7-9,13H2,1-2H3,(H,30,32)(H,27,28,29)	1	none			END
CHEMBL113902	CHEMBL1173655	0.61326	c12c(c(C#N)cnc1cc(c(c2)NC(=O)/C=C/C)OCC)Nc1cc(c(cc1)F)Cl	1S/C22H18ClFN4O2/c1-3-5-21(29)28-19-9-15-18(10-20(19)30-4-2)26-12-13(11-25)22(15)27-14-6-7-17(24)16(23)8-14/h3,5-10,12H,4H2,1-2H3,(H,26,27)(H,28,29)/b5-3+	0	none			reference
CHEMBL113902	CHEMBL2132902	0.61326	c12c(c(C#N)cnc1cc(c(c2)NC(=O)/C=C/C)OCC)Nc1cc(c(cc1)F)Cl	1S/C22H18ClFN4O2/c1-3-5-21(29)28-19-9-15-18(10-20(19)30-4-2)26-12-13(11-25)22(15)27-14-6-7-17(24)16(23)8-14/h3,5-10,12H,4H2,1-2H3,(H,26,27)(H,28,29)/b5-3+	0	none			reference
CHEMBL113902	CHEMBL2347958	0.61326	c12c(c(C#N)cnc1cc(c(c2)NC(=O)/C=C/C)OCC)Nc1cc(c(cc1)F)Cl	1S/C22H18ClFN4O2/c1-3-5-21(29)28-19-9-15-18(10-20(19)30-4-2)26-12-13(11-25)22(15)27-14-6-7-17(24)16(23)8-14/h3,5-10,12H,4H2,1-2H3,(H,26,27)(H,28,29)/b5-3+	0	none			reference
CHEMBL113902	CHEMBL1173655	0.61326	c12c(c(C#N)cnc1cc(c(c2)NC(=O)/C=C/C)OCC)Nc1cc(c(cc1)F)Cl	1S/C22H18ClFN4O2/c1-3-5-21(29)28-19-9-15-18(10-20(19)30-4-2)26-12-13(11-25)22(15)27-14-6-7-17(24)16(23)8-14/h3,5-10,12H,4H2,1-2H3,(H,26,27)(H,28,29)/b5-3+	0	none			reference
CHEMBL113902	CHEMBL1173655	0.61326	c12c(c(C#N)cnc1cc(c(c2)NC(=O)/C=C/C)OCC)Nc1cc(c(cc1)F)Cl	1S/C22H18ClFN4O2/c1-3-5-21(29)28-19-9-15-18(10-20(19)30-4-2)26-12-13(11-25)22(15)27-14-6-7-17(24)16(23)8-14/h3,5-10,12H,4H2,1-2H3,(H,26,27)(H,28,29)/b5-3+	0	none			reference
CHEMBL1173655	CHEMBL113902	0.61326	c1c(c(cc2c1ncnc2Nc1ccc(c(c1)Cl)F)NC(=O)/C=C/CN(C)C)O[C@@H]1COCC1	1S/C24H25ClFN5O3/c1-31(2)8-3-4-23(32)30-21-11-17-20(12-22(21)34-16-7-9-33-13-16)27-14-28-24(17)29-15-5-6-19(26)18(25)10-15/h3-6,10-12,14,16H,7-9,13H2,1-2H3,(H,30,32)(H,27,28,29)/b4-3+/t16-/m0/s1	0	none			reference
CHEMBL2132902	CHEMBL113902	0.61326	Clc1cc(Nc2ncnc3c2cc(NC(=O)C=CCN(C)C)c(OC2COCC2)c3)ccc1F	1S/C24H25ClFN5O3/c1-31(2)8-3-4-23(32)30-21-11-17-20(12-22(21)34-16-7-9-33-13-16)27-14-28-24(17)29-15-5-6-19(26)18(25)10-15/h3-6,10-12,14,16H,7-9,13H2,1-2H3,(H,30,32)(H,27,28,29)	0	none			reference
CHEMBL2347958	CHEMBL113902	0.61326	n1cnc2c(c1Nc1ccc(c(c1)Cl)F)cc(c(c2)O[C@H]1COCC1)NC(=O)/C=C/CN(C)C	1S/C24H25ClFN5O3/c1-31(2)8-3-4-23(32)30-21-11-17-20(12-22(21)34-16-7-9-33-13-16)27-14-28-24(17)29-15-5-6-19(26)18(25)10-15/h3-6,10-12,14,16H,7-9,13H2,1-2H3,(H,30,32)(H,27,28,29)/b4-3+/t16-/m1/s1	0	none			reference
CHEMBL1173655	CHEMBL113902	0.61326	CN(C)CC=CC(=O)Nc1cc2c(Nc3ccc(F)c(Cl)c3)ncnc2cc1OC1CCOC1	1S/C24H25ClFN5O3/c1-31(2)8-3-4-23(32)30-21-11-17-20(12-22(21)34-16-7-9-33-13-16)27-14-28-24(17)29-15-5-6-19(26)18(25)10-15/h3-6,10-12,14,16H,7-9,13H2,1-2H3,(H,30,32)(H,27,28,29)	1	none			END
CHEMBL1173655	CHEMBL113902	0.61326	CN(C)CC=CC(=O)Nc1cc2c(Nc3ccc(F)c(Cl)c3)ncnc2cc1OC1CCOC1	1S/C24H25ClFN5O3/c1-31(2)8-3-4-23(32)30-21-11-17-20(12-22(21)34-16-7-9-33-13-16)27-14-28-24(17)29-15-5-6-19(26)18(25)10-15/h3-6,10-12,14,16H,7-9,13H2,1-2H3,(H,30,32)(H,27,28,29)	1	none			END
CHEMBL1416814	CHEMBL1617527	0.613636	Cl.O(c1ccc(C(c2ccc(OCC(O)CN(C)C)cc2)(C)C)cc1)CC(O)CN(C)C	1S/C25H38N2O4.ClH/c1-25(2,19-7-11-23(12-8-19)30-17-21(28)15-26(3)4)20-9-13-24(14-10-20)31-18-22(29)16-27(5)6;/h7-14,21-22,28-29H,15-18H2,1-6H3;1H	0	none			reference
CHEMBL1617527	CHEMBL1416814	0.613636	O(c1c(OC)cc(cc1)/C=C/C)CC(O)CNCCc1ccc(OC)cc1	1S/C22H29NO4/c1-4-5-18-8-11-21(22(14-18)26-3)27-16-19(24)15-23-13-12-17-6-9-20(25-2)10-7-17/h4-11,14,19,23-24H,12-13,15-16H2,1-3H3/b5-4+	0	none			reference
CHEMBL1345857	CHEMBL13943	0.614458	Cl.O(c1ccc(cc1)CC)CC(O)CNC(C)(C)C	1S/C15H25NO2.ClH/c1-5-12-6-8-14(9-7-12)18-11-13(17)10-16-15(2,3)4;/h6-9,13,16-17H,5,10-11H2,1-4H3;1H	0	none			reference
CHEMBL1345857	CHEMBL14397	0.614458	Cl.O(c1ccc(cc1)CC)CC(O)CNC(C)(C)C	1S/C15H25NO2.ClH/c1-5-12-6-8-14(9-7-12)18-11-13(17)10-16-15(2,3)4;/h6-9,13,16-17H,5,10-11H2,1-4H3;1H	0	none			reference
CHEMBL13943	CHEMBL1345857	0.614458	c1(OCC(CNC(C)C)O)c(ccc(c1)/C=C/CO)OC	1S/C16H25NO4/c1-12(2)17-10-14(19)11-21-16-9-13(5-4-8-18)6-7-15(16)20-3/h4-7,9,12,14,17-19H,8,10-11H2,1-3H3/b5-4+	0	none			reference
CHEMBL14397	CHEMBL1345857	0.614458	c1(c(OCC(CNC(C)C)O)ccc(c1)/C=C/CO)OCC	1S/C17H27NO4/c1-4-21-17-10-14(6-5-9-19)7-8-16(17)22-12-15(20)11-18-13(2)3/h5-8,10,13,15,18-20H,4,9,11-12H2,1-3H3/b6-5+	0	none			reference
CHEMBL3247308	CHEMBL545787	0.614458	C(C(CNC(C)C)O)Oc1c(cc(cc1)/C=C/C)OC	1S/C16H25NO3/c1-5-6-13-7-8-15(16(9-13)19-4)20-11-14(18)10-17-12(2)3/h5-9,12,14,17-18H,10-11H2,1-4H3/b6-5+	0	none			reference
CHEMBL3247309	CHEMBL545787	0.614458	C(C(CNC(C)C)O)Oc1c(cc(cc1)/C=C\C)OC	1S/C16H25NO3/c1-5-6-13-7-8-15(16(9-13)19-4)20-11-14(18)10-17-12(2)3/h5-9,12,14,17-18H,10-11H2,1-4H3/b6-5-	0	none			reference
CHEMBL545787	CHEMBL3247308	0.614458	N(CC(COc1ccc(cc1)CCOC)O)C(C)C.Cl	1S/C15H25NO3.ClH/c1-12(2)16-10-14(17)11-19-15-6-4-13(5-7-15)8-9-18-3;/h4-7,12,14,16-17H,8-11H2,1-3H3;1H	0	none			reference
CHEMBL545787	CHEMBL3247309	0.614458	N(CC(COc1ccc(cc1)CCOC)O)C(C)C.Cl	1S/C15H25NO3.ClH/c1-12(2)16-10-14(17)11-19-15-6-4-13(5-7-15)8-9-18-3;/h4-7,12,14,16-17H,8-11H2,1-3H3;1H	0	none			reference
CHEMBL545787	CHEMBL3247308	0.614458	N(CC(COc1ccc(cc1)CCOC)O)C(C)C.Cl	1S/C15H25NO3.ClH/c1-12(2)16-10-14(17)11-19-15-6-4-13(5-7-15)8-9-18-3;/h4-7,12,14,16-17H,8-11H2,1-3H3;1H	0	none			reference
CHEMBL3247308	CHEMBL545787	0.614458	COc1cc(C=CC)ccc1OCC(O)CNC(C)C	1S/C16H25NO3/c1-5-6-13-7-8-15(16(9-13)19-4)20-11-14(18)10-17-12(2)3/h5-9,12,14,17-18H,10-11H2,1-4H3	1	none			END
CHEMBL1738944	CHEMBL420047	0.615741	Cc1ccc(cc1)n1nc(cc1NC(=O)Nc1nc(cs1)CCOCc1ccccc1)C(C)(C)C	1S/C27H31N5O2S/c1-19-10-12-22(13-11-19)32-24(16-23(31-32)27(2,3)4)29-25(33)30-26-28-21(18-35-26)14-15-34-17-20-8-6-5-7-9-20/h5-13,16,18H,14-15,17H2,1-4H3,(H2,28,29,30,33)	0	none			reference
CHEMBL1738944	CHEMBL568776	0.615741	Cc1ccc(cc1)n1nc(cc1NC(=O)Nc1nc(cs1)CCOCc1ccccc1)C(C)(C)C	1S/C27H31N5O2S/c1-19-10-12-22(13-11-19)32-24(16-23(31-32)27(2,3)4)29-25(33)30-26-28-21(18-35-26)14-15-34-17-20-8-6-5-7-9-20/h5-13,16,18H,14-15,17H2,1-4H3,(H2,28,29,30,33)	0	none			reference
CHEMBL420047	CHEMBL1738944	0.615741	c1(n(nc(c1)C(C)(C)C)c1ccc(cc1)C)NC(=O)Nc1c2c(ccc1)cccc2	1S/C25H26N4O/c1-17-12-14-19(15-13-17)29-23(16-22(28-29)25(2,3)4)27-24(30)26-21-11-7-9-18-8-5-6-10-20(18)21/h5-16H,1-4H3,(H2,26,27,30)	0	none			reference
CHEMBL568776	CHEMBL1738944	0.615741	c1(n(nc(c1)C(C)(C)C)c1ccc(cc1)C)NC(=O)Nc1ccc(cc1)C	1S/C22H26N4O/c1-15-6-10-17(11-7-15)23-21(27)24-20-14-19(22(3,4)5)25-26(20)18-12-8-16(2)9-13-18/h6-14H,1-5H3,(H2,23,24,27)	0	none			reference
CHEMBL1620175	CHEMBL2220826	0.617284	O(c1ccc(C(c2ccc(OCC(O)CN(C)C)cc2)(C)C)cc1)CC(O)CN(C)C	1S/C25H38N2O4/c1-25(2,19-7-11-23(12-8-19)30-17-21(28)15-26(3)4)20-9-13-24(14-10-20)31-18-22(29)16-27(5)6/h7-14,21-22,28-29H,15-18H2,1-6H3	0	none			reference
CHEMBL2220826	CHEMBL1620175	0.617284	OC(C1CCN(CC1)CCCOc1ccc(cc1)C)(c1ccccc1)c1ccccc1	1S/C28H33NO2/c1-23-13-15-27(16-14-23)31-22-8-19-29-20-17-26(18-21-29)28(30,24-9-4-2-5-10-24)25-11-6-3-7-12-25/h2-7,9-16,26,30H,8,17-22H2,1H3	0	none			reference
CHEMBL1469257	CHEMBL1887609	0.617834	o1c(CN2C(C(=O)NCC2)CC(=O)NCCCn2ncc3c2cccc3)ccc1C	1S/C22H27N5O3/c1-16-7-8-18(30-16)15-26-12-10-24-22(29)20(26)13-21(28)23-9-4-11-27-19-6-3-2-5-17(19)14-25-27/h2-3,5-8,14,20H,4,9-13,15H2,1H3,(H,23,28)(H,24,29)	0	none			reference
CHEMBL1887609	CHEMBL1469257	0.617834	o1c(C(=O)NCCCn2nc(cc2C)C)ccc1C	1S/C14H19N3O2/c1-10-9-11(2)17(16-10)8-4-7-15-14(18)13-6-5-12(3)19-13/h5-6,9H,4,7-8H2,1-3H3,(H,15,18)	0	none			reference
CHEMBL1456893	CHEMBL19669	0.617978	O(c1c(OC)cc(cc1)/C=C/C)CC(O)CN1CCCCCCC1	1S/C20H31NO3/c1-3-9-17-10-11-19(20(14-17)23-2)24-16-18(22)15-21-12-7-5-4-6-8-13-21/h3,9-11,14,18,22H,4-8,12-13,15-16H2,1-2H3/b9-3+	0	none			reference
CHEMBL1456893	CHEMBL19680	0.617978	O(c1c(OC)cc(cc1)/C=C/C)CC(O)CN1CCCCCCC1	1S/C20H31NO3/c1-3-9-17-10-11-19(20(14-17)23-2)24-16-18(22)15-21-12-7-5-4-6-8-13-21/h3,9-11,14,18,22H,4-8,12-13,15-16H2,1-2H3/b9-3+	0	none			reference
CHEMBL19669	CHEMBL1456893	0.617978	O(C(C(CNC(C)(C)C)O)C)c1ccc(cc1)CC	1S/C16H27NO2/c1-6-13-7-9-14(10-8-13)19-12(2)15(18)11-17-16(3,4)5/h7-10,12,15,17-18H,6,11H2,1-5H3	0	none			reference
CHEMBL19680	CHEMBL1456893	0.617978	O(C(C(CNC(C)C)O)C)c1ccc(cc1)CC	1S/C15H25NO2/c1-5-13-6-8-14(9-7-13)18-12(4)15(17)10-16-11(2)3/h6-9,11-12,15-17H,5,10H2,1-4H3	0	none			reference
CHEMBL1738944	CHEMBL315100	0.618605	Cc1ccc(cc1)n1nc(cc1NC(=O)Nc1nc(cs1)CCOCc1ccccc1)C(C)(C)C	1S/C27H31N5O2S/c1-19-10-12-22(13-11-19)32-24(16-23(31-32)27(2,3)4)29-25(33)30-26-28-21(18-35-26)14-15-34-17-20-8-6-5-7-9-20/h5-13,16,18H,14-15,17H2,1-4H3,(H2,28,29,30,33)	0	none			reference
CHEMBL315100	CHEMBL1738944	0.618605	c1(n(nc(c1)C(C)(C)C)c1ccc(cc1)C)NC(=O)Nc1ccccc1	1S/C21H24N4O/c1-15-10-12-17(13-11-15)25-19(14-18(24-25)21(2,3)4)23-20(26)22-16-8-6-5-7-9-16/h5-14H,1-4H3,(H2,22,23,26)	0	none			reference
CHEMBL1738943	CHEMBL313202	0.618834	Cc1ccc(cc1)n1nc(cc1NC(=O)Nc1nc(cs1)CCOCc1ccncc1)C(C)(C)C	1S/C26H30N6O2S/c1-18-5-7-21(8-6-18)32-23(15-22(31-32)26(2,3)4)29-24(33)30-25-28-20(17-35-25)11-14-34-16-19-9-12-27-13-10-19/h5-10,12-13,15,17H,11,14,16H2,1-4H3,(H2,28,29,30,33)	0	none			reference
CHEMBL313202	CHEMBL1738943	0.618834	c1(n(nc(c1)C(C)(C)C)c1ccccc1)NC(=O)Nc1ncccc1	1S/C19H21N5O/c1-19(2,3)15-13-17(24(23-15)14-9-5-4-6-10-14)22-18(25)21-16-11-7-8-12-20-16/h4-13H,1-3H3,(H2,20,21,22,25)	0	none			reference
CHEMBL313202	CHEMBL1738943	0.618834	c1(n(nc(c1)C(C)(C)C)c1ccccc1)NC(=O)Nc1ncccc1	1S/C19H21N5O/c1-19(2,3)15-13-17(24(23-15)14-9-5-4-6-10-14)22-18(25)21-16-11-7-8-12-20-16/h4-13H,1-3H3,(H2,20,21,22,25)	0	none			reference
CHEMBL1738943	CHEMBL313202	0.618834	Cc1ccc(cc1)n1nc(cc1NC(=O)Nc1nc(CCOCc2ccncc2)cs1)C(C)(C)C	1S/C26H30N6O2S/c1-18-5-7-21(8-6-18)32-23(15-22(31-32)26(2,3)4)29-24(33)30-25-28-20(17-35-25)11-14-34-16-19-9-12-27-13-10-19/h5-10,12-13,15,17H,11,14,16H2,1-4H3,(H2,28,29,30,33)	1	none			END
CHEMBL14533	CHEMBL581928	0.619048	c1(c(OCC(CNC(C)C)O)ccc(c1)/C=C/CO)OC	1S/C16H25NO4/c1-12(2)17-10-14(19)11-21-15-7-6-13(5-4-8-18)9-16(15)20-3/h4-7,9,12,14,17-19H,8,10-11H2,1-3H3/b5-4+	0	none			reference
CHEMBL1616791	CHEMBL3247308	0.619048	O(c1ccc(cc1)CC)CC(O)CN1CCN(CC1)CCO	1S/C17H28N2O3/c1-2-15-3-5-17(6-4-15)22-14-16(21)13-19-9-7-18(8-10-19)11-12-20/h3-6,16,20-21H,2,7-14H2,1H3	0	none			reference
CHEMBL1616791	CHEMBL3247309	0.619048	O(c1ccc(cc1)CC)CC(O)CN1CCN(CC1)CCO	1S/C17H28N2O3/c1-2-15-3-5-17(6-4-15)22-14-16(21)13-19-9-7-18(8-10-19)11-12-20/h3-6,16,20-21H,2,7-14H2,1H3	0	none			reference
CHEMBL1616791	CHEMBL3247308	0.619048	O(c1ccc(cc1)CC)CC(O)CN1CCN(CC1)CCO	1S/C17H28N2O3/c1-2-15-3-5-17(6-4-15)22-14-16(21)13-19-9-7-18(8-10-19)11-12-20/h3-6,16,20-21H,2,7-14H2,1H3	0	none			reference
CHEMBL1617372	CHEMBL2132516	0.619048	O(c1ccc(C(c2ccccc2)(C)C)cc1)CCCNCCO	1S/C20H27NO2/c1-20(2,17-7-4-3-5-8-17)18-9-11-19(12-10-18)23-16-6-13-21-14-15-22/h3-5,7-12,21-22H,6,13-16H2,1-2H3	0	none			reference
CHEMBL198691	CHEMBL3247308	0.619048	c1cc(ccc1C(c1ccc(cc1)OC)c1cc2c(cccc2)c2c1cccc2)OCC(CNC1CC1)O	1S/C34H33NO3/c1-37-28-16-10-23(11-17-28)34(24-12-18-29(19-13-24)38-22-27(36)21-35-26-14-15-26)33-20-25-6-2-3-7-30(25)31-8-4-5-9-32(31)33/h2-13,16-20,26-27,34-36H,14-15,21-22H2,1H3	0	none			reference
CHEMBL198691	CHEMBL3247309	0.619048	c1cc(ccc1C(c1ccc(cc1)OC)c1cc2c(cccc2)c2c1cccc2)OCC(CNC1CC1)O	1S/C34H33NO3/c1-37-28-16-10-23(11-17-28)34(24-12-18-29(19-13-24)38-22-27(36)21-35-26-14-15-26)33-20-25-6-2-3-7-30(25)31-8-4-5-9-32(31)33/h2-13,16-20,26-27,34-36H,14-15,21-22H2,1H3	0	none			reference
CHEMBL198691	CHEMBL3247308	0.619048	c1cc(ccc1C(c1ccc(cc1)OC)c1cc2c(cccc2)c2c1cccc2)OCC(CNC1CC1)O	1S/C34H33NO3/c1-37-28-16-10-23(11-17-28)34(24-12-18-29(19-13-24)38-22-27(36)21-35-26-14-15-26)33-20-25-6-2-3-7-30(25)31-8-4-5-9-32(31)33/h2-13,16-20,26-27,34-36H,14-15,21-22H2,1H3	0	none			reference
CHEMBL2132516	CHEMBL1617372	0.619048	FC(F)(F)C(=O)O.OC(C1CCN(CC1)CCCOc1ccc(cc1)C)(c1ccccc1)c1ccccc1	1S/C28H33NO2.C2HF3O2/c1-23-13-15-27(16-14-23)31-22-8-19-29-20-17-26(18-21-29)28(30,24-9-4-2-5-10-24)25-11-6-3-7-12-25;3-2(4,5)1(6)7/h2-7,9-16,26,30H,8,17-22H2,1H3;(H,6,7)	0	none			reference
CHEMBL3247308	CHEMBL1616791	0.619048	C(C(CNC(C)C)O)Oc1c(cc(cc1)/C=C/C)OC	1S/C16H25NO3/c1-5-6-13-7-8-15(16(9-13)19-4)20-11-14(18)10-17-12(2)3/h5-9,12,14,17-18H,10-11H2,1-4H3/b6-5+	0	none			reference
CHEMBL3247308	CHEMBL198691	0.619048	C(C(CNC(C)C)O)Oc1c(cc(cc1)/C=C/C)OC	1S/C16H25NO3/c1-5-6-13-7-8-15(16(9-13)19-4)20-11-14(18)10-17-12(2)3/h5-9,12,14,17-18H,10-11H2,1-4H3/b6-5+	0	none			reference
CHEMBL3247309	CHEMBL1616791	0.619048	C(C(CNC(C)C)O)Oc1c(cc(cc1)/C=C\C)OC	1S/C16H25NO3/c1-5-6-13-7-8-15(16(9-13)19-4)20-11-14(18)10-17-12(2)3/h5-9,12,14,17-18H,10-11H2,1-4H3/b6-5-	0	none			reference
CHEMBL3247309	CHEMBL198691	0.619048	C(C(CNC(C)C)O)Oc1c(cc(cc1)/C=C\C)OC	1S/C16H25NO3/c1-5-6-13-7-8-15(16(9-13)19-4)20-11-14(18)10-17-12(2)3/h5-9,12,14,17-18H,10-11H2,1-4H3/b6-5-	0	none			reference
CHEMBL581928	CHEMBL14533	0.619048	CC(C)NCC(O)COc1ccc(Cc2ccc(OCC(O)CNC(C)C)cc2)cc1	1S/C25H38N2O4/c1-18(2)26-14-22(28)16-30-24-9-5-20(6-10-24)13-21-7-11-25(12-8-21)31-17-23(29)15-27-19(3)4/h5-12,18-19,22-23,26-29H,13-17H2,1-4H3	0	none			reference
CHEMBL3247308	CHEMBL1616791	0.619048	COc1cc(C=CC)ccc1OCC(O)CNC(C)C	1S/C16H25NO3/c1-5-6-13-7-8-15(16(9-13)19-4)20-11-14(18)10-17-12(2)3/h5-9,12,14,17-18H,10-11H2,1-4H3	1	none			END
CHEMBL3247308	CHEMBL198691	0.619048	COc1cc(C=CC)ccc1OCC(O)CNC(C)C	1S/C16H25NO3/c1-5-6-13-7-8-15(16(9-13)19-4)20-11-14(18)10-17-12(2)3/h5-9,12,14,17-18H,10-11H2,1-4H3	1	none			END
CHEMBL1365275	CHEMBL1617527	0.619565	Cl.O(c1ccc(cc1)CC)CC(O)CN1CCN(CC1)CCO	1S/C17H28N2O3.ClH/c1-2-15-3-5-17(6-4-15)22-14-16(21)13-19-9-7-18(8-10-19)11-12-20;/h3-6,16,20-21H,2,7-14H2,1H3;1H	0	none			reference
CHEMBL1617527	CHEMBL1365275	0.619565	O(c1c(OC)cc(cc1)/C=C/C)CC(O)CNCCc1ccc(OC)cc1	1S/C22H29NO4/c1-4-5-18-8-11-21(22(14-18)26-3)27-16-19(24)15-23-13-12-17-6-9-20(25-2)10-7-17/h4-11,14,19,23-24H,12-13,15-16H2,1-3H3/b5-4+	0	none			reference
CHEMBL1617372	CHEMBL1617527	0.62069	O(c1ccc(C(c2ccccc2)(C)C)cc1)CCCNCCO	1S/C20H27NO2/c1-20(2,17-7-4-3-5-8-17)18-9-11-19(12-10-18)23-16-6-13-21-14-15-22/h3-5,7-12,21-22H,6,13-16H2,1-2H3	0	none			reference
CHEMBL1617527	CHEMBL1617372	0.62069	O(c1c(OC)cc(cc1)/C=C/C)CC(O)CNCCc1ccc(OC)cc1	1S/C22H29NO4/c1-4-5-18-8-11-21(22(14-18)26-3)27-16-19(24)15-23-13-12-17-6-9-20(25-2)10-7-17/h4-11,14,19,23-24H,12-13,15-16H2,1-3H3/b5-4+	0	none			reference
CHEMBL1617527	CHEMBL1620175	0.62069	O(c1c(OC)cc(cc1)/C=C/C)CC(O)CNCCc1ccc(OC)cc1	1S/C22H29NO4/c1-4-5-18-8-11-21(22(14-18)26-3)27-16-19(24)15-23-13-12-17-6-9-20(25-2)10-7-17/h4-11,14,19,23-24H,12-13,15-16H2,1-3H3/b5-4+	0	none			reference
CHEMBL1620175	CHEMBL1617527	0.62069	O(c1ccc(C(c2ccc(OCC(O)CN(C)C)cc2)(C)C)cc1)CC(O)CN(C)C	1S/C25H38N2O4/c1-25(2,19-7-11-23(12-8-19)30-17-21(28)15-26(3)4)20-9-13-24(14-10-20)31-18-22(29)16-27(5)6/h7-14,21-22,28-29H,15-18H2,1-6H3	0	none			reference
CHEMBL1469257	CHEMBL3663659	0.621302	o1c(CN2C(C(=O)NCC2)CC(=O)NCCCn2ncc3c2cccc3)ccc1C	1S/C22H27N5O3/c1-16-7-8-18(30-16)15-26-12-10-24-22(29)20(26)13-21(28)23-9-4-11-27-19-6-3-2-5-17(19)14-25-27/h2-3,5-8,14,20H,4,9-13,15H2,1H3,(H,23,28)(H,24,29)	0	none			reference
CHEMBL3663659	CHEMBL1469257	0.621302	Cn1n(C2CCN(Cc3occc3)CC2)c(=O)c2c1cccc2C(=O)N	1S/C19H22N4O3/c1-21-16-6-2-5-15(18(20)24)17(16)19(25)23(21)13-7-9-22(10-8-13)12-14-4-3-11-26-14/h2-6,11,13H,7-10,12H2,1H3,(H2,20,24)	1	none			END
CHEMBL1237397	CHEMBL67151	0.621951	COc1ccc(/C=C/CO)cc1OCC(O)CNC(C)C.C(=O)(C(=O)O)O.O	1S/C16H25NO4.C2H2O4.H2O/c1-12(2)17-10-14(19)11-21-16-9-13(5-4-8-18)6-7-15(16)20-3;3-1(4)2(5)6;/h4-7,9,12,14,17-19H,8,10-11H2,1-3H3;(H,3,4)(H,5,6);1H2/b5-4+;;	0	none			reference
CHEMBL13	CHEMBL3247308	0.621951	O(c1ccc(cc1)CCOC)CC(O)CNC(C)C	1S/C15H25NO3/c1-12(2)16-10-14(17)11-19-15-6-4-13(5-7-15)8-9-18-3/h4-7,12,14,16-17H,8-11H2,1-3H3	0	none			reference
CHEMBL13	CHEMBL3247309	0.621951	O(c1ccc(cc1)CCOC)CC(O)CNC(C)C	1S/C15H25NO3/c1-12(2)16-10-14(17)11-19-15-6-4-13(5-7-15)8-9-18-3/h4-7,12,14,16-17H,8-11H2,1-3H3	0	none			reference
CHEMBL13	CHEMBL3247308	0.621951	O(c1ccc(cc1)CCOC)CC(O)CNC(C)C	1S/C15H25NO3/c1-12(2)16-10-14(17)11-19-15-6-4-13(5-7-15)8-9-18-3/h4-7,12,14,16-17H,8-11H2,1-3H3	0	none			reference
CHEMBL1345857	CHEMBL14533	0.621951	Cl.O(c1ccc(cc1)CC)CC(O)CNC(C)(C)C	1S/C15H25NO2.ClH/c1-5-12-6-8-14(9-7-12)18-11-13(17)10-16-15(2,3)4;/h6-9,13,16-17H,5,10-11H2,1-4H3;1H	0	none			reference
CHEMBL13943	CHEMBL143467	0.621951	c1(OCC(CNC(C)C)O)c(ccc(c1)/C=C/CO)OC	1S/C16H25NO4/c1-12(2)17-10-14(19)11-21-16-9-13(5-4-8-18)6-7-15(16)20-3/h4-7,9,12,14,17-19H,8,10-11H2,1-3H3/b5-4+	0	none			reference
CHEMBL13943	CHEMBL1617073	0.621951	c1(OCC(CNC(C)C)O)c(ccc(c1)/C=C/CO)OC	1S/C16H25NO4/c1-12(2)17-10-14(19)11-21-16-9-13(5-4-8-18)6-7-15(16)20-3/h4-7,9,12,14,17-19H,8,10-11H2,1-3H3/b5-4+	0	none			reference
CHEMBL13943	CHEMBL143467	0.621951	c1(OCC(CNC(C)C)O)c(ccc(c1)/C=C/CO)OC	1S/C16H25NO4/c1-12(2)17-10-14(19)11-21-16-9-13(5-4-8-18)6-7-15(16)20-3/h4-7,9,12,14,17-19H,8,10-11H2,1-3H3/b5-4+	0	none			reference
CHEMBL1416814	CHEMBL2365728	0.621951	Cl.O(c1ccc(C(c2ccc(OCC(O)CN(C)C)cc2)(C)C)cc1)CC(O)CN(C)C	1S/C25H38N2O4.ClH/c1-25(2,19-7-11-23(12-8-19)30-17-21(28)15-26(3)4)20-9-13-24(14-10-20)31-18-22(29)16-27(5)6;/h7-14,21-22,28-29H,15-18H2,1-6H3;1H	0	none			reference
CHEMBL143467	CHEMBL13943	0.621951	N(CC(COc1ccc(cc1)CC)O)C(C)C	1S/C14H23NO2/c1-4-12-5-7-14(8-6-12)17-10-13(16)9-15-11(2)3/h5-8,11,13,15-16H,4,9-10H2,1-3H3	0	none			reference
CHEMBL143467	CHEMBL14397	0.621951	N(CC(COc1ccc(cc1)CC)O)C(C)C	1S/C14H23NO2/c1-4-12-5-7-14(8-6-12)17-10-13(16)9-15-11(2)3/h5-8,11,13,15-16H,4,9-10H2,1-3H3	0	none			reference
CHEMBL14397	CHEMBL143467	0.621951	c1(c(OCC(CNC(C)C)O)ccc(c1)/C=C/CO)OCC	1S/C17H27NO4/c1-4-21-17-10-14(6-5-9-19)7-8-16(17)22-12-15(20)11-18-13(2)3/h5-8,10,13,15,18-20H,4,9,11-12H2,1-3H3/b6-5+	0	none			reference
CHEMBL14397	CHEMBL1617073	0.621951	c1(c(OCC(CNC(C)C)O)ccc(c1)/C=C/CO)OCC	1S/C17H27NO4/c1-4-21-17-10-14(6-5-9-19)7-8-16(17)22-12-15(20)11-18-13(2)3/h5-8,10,13,15,18-20H,4,9,11-12H2,1-3H3/b6-5+	0	none			reference
CHEMBL14397	CHEMBL143467	0.621951	c1(c(OCC(CNC(C)C)O)ccc(c1)/C=C/CO)OCC	1S/C17H27NO4/c1-4-21-17-10-14(6-5-9-19)7-8-16(17)22-12-15(20)11-18-13(2)3/h5-8,10,13,15,18-20H,4,9,11-12H2,1-3H3/b6-5+	0	none			reference
CHEMBL14533	CHEMBL1345857	0.621951	c1(c(OCC(CNC(C)C)O)ccc(c1)/C=C/CO)OC	1S/C16H25NO4/c1-12(2)17-10-14(19)11-21-15-7-6-13(5-4-8-18)9-16(15)20-3/h4-7,9,12,14,17-19H,8,10-11H2,1-3H3/b5-4+	0	none			reference
CHEMBL148306	CHEMBL3247308	0.621951	N(C[C@@H](COc1ccc(cc1)CCOC)O)C(C)C	1S/C15H25NO3/c1-12(2)16-10-14(17)11-19-15-6-4-13(5-7-15)8-9-18-3/h4-7,12,14,16-17H,8-11H2,1-3H3/t14-/m0/s1	0	none			reference
CHEMBL148306	CHEMBL3247309	0.621951	N(C[C@@H](COc1ccc(cc1)CCOC)O)C(C)C	1S/C15H25NO3/c1-12(2)16-10-14(17)11-19-15-6-4-13(5-7-15)8-9-18-3/h4-7,12,14,16-17H,8-11H2,1-3H3/t14-/m0/s1	0	none			reference
CHEMBL148306	CHEMBL3247308	0.621951	N(C[C@@H](COc1ccc(cc1)CCOC)O)C(C)C	1S/C15H25NO3/c1-12(2)16-10-14(17)11-19-15-6-4-13(5-7-15)8-9-18-3/h4-7,12,14,16-17H,8-11H2,1-3H3/t14-/m0/s1	0	none			reference
CHEMBL1617073	CHEMBL13943	0.621951	O(c1ccc(cc1)CC)CC(O)CNC(C)(C)C	1S/C15H25NO2/c1-5-12-6-8-14(9-7-12)18-11-13(17)10-16-15(2,3)4/h6-9,13,16-17H,5,10-11H2,1-4H3	0	none			reference
CHEMBL1617073	CHEMBL14397	0.621951	O(c1ccc(cc1)CC)CC(O)CNC(C)(C)C	1S/C15H25NO2/c1-5-12-6-8-14(9-7-12)18-11-13(17)10-16-15(2,3)4/h6-9,13,16-17H,5,10-11H2,1-4H3	0	none			reference
CHEMBL1741004	CHEMBL3247308	0.621951	O(c1ccc(cc1)CCOC)C[C@H](O)CNC(C)C	1S/C15H25NO3/c1-12(2)16-10-14(17)11-19-15-6-4-13(5-7-15)8-9-18-3/h4-7,12,14,16-17H,8-11H2,1-3H3/t14-/m1/s1	0	none			reference
CHEMBL1741004	CHEMBL3247309	0.621951	O(c1ccc(cc1)CCOC)C[C@H](O)CNC(C)C	1S/C15H25NO3/c1-12(2)16-10-14(17)11-19-15-6-4-13(5-7-15)8-9-18-3/h4-7,12,14,16-17H,8-11H2,1-3H3/t14-/m1/s1	0	none			reference
CHEMBL1741004	CHEMBL3247308	0.621951	O(c1ccc(cc1)CCOC)C[C@H](O)CNC(C)C	1S/C15H25NO3/c1-12(2)16-10-14(17)11-19-15-6-4-13(5-7-15)8-9-18-3/h4-7,12,14,16-17H,8-11H2,1-3H3/t14-/m1/s1	0	none			reference
CHEMBL2365728	CHEMBL1416814	0.621951	OC(C1CCN(CC1)CCCOc1ccc(cc1)C(C)C)(c1ccccc1)c1ccccc1	1S/C30H37NO2/c1-24(2)25-14-16-29(17-15-25)33-23-9-20-31-21-18-28(19-22-31)30(32,26-10-5-3-6-11-26)27-12-7-4-8-13-27/h3-8,10-17,24,28,32H,9,18-23H2,1-2H3	0	none			reference
CHEMBL3247307	CHEMBL3247308	0.621951	c1cc(ccc1CCC)OCC(CNC(C)C)O.Cl	1S/C15H25NO2.ClH/c1-4-5-13-6-8-15(9-7-13)18-11-14(17)10-16-12(2)3;/h6-9,12,14,16-17H,4-5,10-11H2,1-3H3;1H	0	none			reference
CHEMBL3247307	CHEMBL3247309	0.621951	c1cc(ccc1CCC)OCC(CNC(C)C)O.Cl	1S/C15H25NO2.ClH/c1-4-5-13-6-8-15(9-7-13)18-11-14(17)10-16-12(2)3;/h6-9,12,14,16-17H,4-5,10-11H2,1-3H3;1H	0	none			reference
CHEMBL3247307	CHEMBL3247308	0.621951	c1cc(ccc1CCC)OCC(CNC(C)C)O.Cl	1S/C15H25NO2.ClH/c1-4-5-13-6-8-15(9-7-13)18-11-14(17)10-16-12(2)3;/h6-9,12,14,16-17H,4-5,10-11H2,1-3H3;1H	0	none			reference
CHEMBL3247308	CHEMBL13	0.621951	C(C(CNC(C)C)O)Oc1c(cc(cc1)/C=C/C)OC	1S/C16H25NO3/c1-5-6-13-7-8-15(16(9-13)19-4)20-11-14(18)10-17-12(2)3/h5-9,12,14,17-18H,10-11H2,1-4H3/b6-5+	0	none			reference
CHEMBL3247308	CHEMBL148306	0.621951	C(C(CNC(C)C)O)Oc1c(cc(cc1)/C=C/C)OC	1S/C16H25NO3/c1-5-6-13-7-8-15(16(9-13)19-4)20-11-14(18)10-17-12(2)3/h5-9,12,14,17-18H,10-11H2,1-4H3/b6-5+	0	none			reference
CHEMBL3247308	CHEMBL1741004	0.621951	C(C(CNC(C)C)O)Oc1c(cc(cc1)/C=C/C)OC	1S/C16H25NO3/c1-5-6-13-7-8-15(16(9-13)19-4)20-11-14(18)10-17-12(2)3/h5-9,12,14,17-18H,10-11H2,1-4H3/b6-5+	0	none			reference
CHEMBL3247308	CHEMBL3247307	0.621951	C(C(CNC(C)C)O)Oc1c(cc(cc1)/C=C/C)OC	1S/C16H25NO3/c1-5-6-13-7-8-15(16(9-13)19-4)20-11-14(18)10-17-12(2)3/h5-9,12,14,17-18H,10-11H2,1-4H3/b6-5+	0	none			reference
CHEMBL3247309	CHEMBL13	0.621951	C(C(CNC(C)C)O)Oc1c(cc(cc1)/C=C\C)OC	1S/C16H25NO3/c1-5-6-13-7-8-15(16(9-13)19-4)20-11-14(18)10-17-12(2)3/h5-9,12,14,17-18H,10-11H2,1-4H3/b6-5-	0	none			reference
CHEMBL3247309	CHEMBL148306	0.621951	C(C(CNC(C)C)O)Oc1c(cc(cc1)/C=C\C)OC	1S/C16H25NO3/c1-5-6-13-7-8-15(16(9-13)19-4)20-11-14(18)10-17-12(2)3/h5-9,12,14,17-18H,10-11H2,1-4H3/b6-5-	0	none			reference
CHEMBL3247309	CHEMBL1741004	0.621951	C(C(CNC(C)C)O)Oc1c(cc(cc1)/C=C\C)OC	1S/C16H25NO3/c1-5-6-13-7-8-15(16(9-13)19-4)20-11-14(18)10-17-12(2)3/h5-9,12,14,17-18H,10-11H2,1-4H3/b6-5-	0	none			reference
CHEMBL3247309	CHEMBL3247307	0.621951	C(C(CNC(C)C)O)Oc1c(cc(cc1)/C=C\C)OC	1S/C16H25NO3/c1-5-6-13-7-8-15(16(9-13)19-4)20-11-14(18)10-17-12(2)3/h5-9,12,14,17-18H,10-11H2,1-4H3/b6-5-	0	none			reference
CHEMBL67151	CHEMBL1237397	0.621951	N(CC(COc1ccc(cc1)C)O)C(C)C	1S/C13H21NO2/c1-10(2)14-8-12(15)9-16-13-6-4-11(3)5-7-13/h4-7,10,12,14-15H,8-9H2,1-3H3	0	none			reference
CHEMBL143467	CHEMBL13943	0.621951	CCc1ccc(OCC(O)CNC(C)C)cc1	1S/C14H23NO2/c1-4-12-5-7-14(8-6-12)17-10-13(16)9-15-11(2)3/h5-8,11,13,15-16H,4,9-10H2,1-3H3	1	none			END
CHEMBL143467	CHEMBL14397	0.621951	CCc1ccc(OCC(O)CNC(C)C)cc1	1S/C14H23NO2/c1-4-12-5-7-14(8-6-12)17-10-13(16)9-15-11(2)3/h5-8,11,13,15-16H,4,9-10H2,1-3H3	1	none			END
CHEMBL3247308	CHEMBL13	0.621951	COc1cc(C=CC)ccc1OCC(O)CNC(C)C	1S/C16H25NO3/c1-5-6-13-7-8-15(16(9-13)19-4)20-11-14(18)10-17-12(2)3/h5-9,12,14,17-18H,10-11H2,1-4H3	1	none			END
CHEMBL3247308	CHEMBL148306	0.621951	COc1cc(C=CC)ccc1OCC(O)CNC(C)C	1S/C16H25NO3/c1-5-6-13-7-8-15(16(9-13)19-4)20-11-14(18)10-17-12(2)3/h5-9,12,14,17-18H,10-11H2,1-4H3	1	none			END
CHEMBL3247308	CHEMBL1741004	0.621951	COc1cc(C=CC)ccc1OCC(O)CNC(C)C	1S/C16H25NO3/c1-5-6-13-7-8-15(16(9-13)19-4)20-11-14(18)10-17-12(2)3/h5-9,12,14,17-18H,10-11H2,1-4H3	1	none			END
CHEMBL3247308	CHEMBL3247307	0.621951	COc1cc(C=CC)ccc1OCC(O)CNC(C)C	1S/C16H25NO3/c1-5-6-13-7-8-15(16(9-13)19-4)20-11-14(18)10-17-12(2)3/h5-9,12,14,17-18H,10-11H2,1-4H3	1	none			END
CHEMBL1617527	CHEMBL545787	0.622222	O(c1c(OC)cc(cc1)/C=C/C)CC(O)CNCCc1ccc(OC)cc1	1S/C22H29NO4/c1-4-5-18-8-11-21(22(14-18)26-3)27-16-19(24)15-23-13-12-17-6-9-20(25-2)10-7-17/h4-11,14,19,23-24H,12-13,15-16H2,1-3H3/b5-4+	0	none			reference
CHEMBL545787	CHEMBL1617527	0.622222	N(CC(COc1ccc(cc1)CCOC)O)C(C)C.Cl	1S/C15H25NO3.ClH/c1-12(2)16-10-14(17)11-19-15-6-4-13(5-7-15)8-9-18-3;/h4-7,12,14,16-17H,8-11H2,1-3H3;1H	0	none			reference
CHEMBL1887609	CHEMBL3663659	0.622642	o1c(C(=O)NCCCn2nc(cc2C)C)ccc1C	1S/C14H19N3O2/c1-10-9-11(2)17(16-10)8-4-7-15-14(18)13-6-5-12(3)19-13/h5-6,9H,4,7-8H2,1-3H3,(H,15,18)	0	none			reference
CHEMBL3663659	CHEMBL1887609	0.622642	Cn1n(C2CCN(Cc3occc3)CC2)c(=O)c2c1cccc2C(=O)N	1S/C19H22N4O3/c1-21-16-6-2-5-15(18(20)24)17(16)19(25)23(21)13-7-9-22(10-8-13)12-14-4-3-11-26-14/h2-6,11,13H,7-10,12H2,1H3,(H2,20,24)	1	none			END
CHEMBL1243255	CHEMBL2105712	0.622951	c1(c(cc2c(c1)c(c(cn2)C#N)Nc1cc(c(cc1)F)Cl)OCC)NC(=O)/C=C/CNC	1S/C23H21ClFN5O2/c1-3-32-21-11-19-16(10-20(21)30-22(31)5-4-8-27-2)23(14(12-26)13-28-19)29-15-6-7-18(25)17(24)9-15/h4-7,9-11,13,27H,3,8H2,1-2H3,(H,28,29)(H,30,31)/b5-4+	0	none			reference
CHEMBL2105712	CHEMBL1243255	0.622951	c1c(c(cc2c1ncnc2Nc1ccc(c(c1)Cl)F)NC(=O)/C=C/CN(C)C)O[C@@H]1COCC1.C(=C\C(=O)O)\C(=O)O.C(=C\C(=O)O)\C(=O)O	1S/C24H25ClFN5O3.2C4H4O4/c1-31(2)8-3-4-23(32)30-21-11-17-20(12-22(21)34-16-7-9-33-13-16)27-14-28-24(17)29-15-5-6-19(26)18(25)10-15;2*5-3(6)1-2-4(7)8/h3-6,10-12,14,16H,7-9,13H2,1-2H3,(H,30,32)(H,27,28,29);2*1-2H,(H,5,6)(H,7,8)/b4-3+;2*2-1-/t16-;;/m0../s1	0	none			reference
CHEMBL2105712	CHEMBL2135461	0.622951	c1c(c(cc2c1ncnc2Nc1ccc(c(c1)Cl)F)NC(=O)/C=C/CN(C)C)O[C@@H]1COCC1.C(=C\C(=O)O)\C(=O)O.C(=C\C(=O)O)\C(=O)O	1S/C24H25ClFN5O3.2C4H4O4/c1-31(2)8-3-4-23(32)30-21-11-17-20(12-22(21)34-16-7-9-33-13-16)27-14-28-24(17)29-15-5-6-19(26)18(25)10-15;2*5-3(6)1-2-4(7)8/h3-6,10-12,14,16H,7-9,13H2,1-2H3,(H,30,32)(H,27,28,29);2*1-2H,(H,5,6)(H,7,8)/b4-3+;2*2-1-/t16-;;/m0../s1	0	none			reference
CHEMBL2105712	CHEMBL607707	0.622951	c1c(c(cc2c1ncnc2Nc1ccc(c(c1)Cl)F)NC(=O)/C=C/CN(C)C)O[C@@H]1COCC1.C(=C\C(=O)O)\C(=O)O.C(=C\C(=O)O)\C(=O)O	1S/C24H25ClFN5O3.2C4H4O4/c1-31(2)8-3-4-23(32)30-21-11-17-20(12-22(21)34-16-7-9-33-13-16)27-14-28-24(17)29-15-5-6-19(26)18(25)10-15;2*5-3(6)1-2-4(7)8/h3-6,10-12,14,16H,7-9,13H2,1-2H3,(H,30,32)(H,27,28,29);2*1-2H,(H,5,6)(H,7,8)/b4-3+;2*2-1-/t16-;;/m0../s1	0	none			reference
CHEMBL2105712	CHEMBL607707	0.622951	c1c(c(cc2c1ncnc2Nc1ccc(c(c1)Cl)F)NC(=O)/C=C/CN(C)C)O[C@@H]1COCC1.C(=C\C(=O)O)\C(=O)O.C(=C\C(=O)O)\C(=O)O	1S/C24H25ClFN5O3.2C4H4O4/c1-31(2)8-3-4-23(32)30-21-11-17-20(12-22(21)34-16-7-9-33-13-16)27-14-28-24(17)29-15-5-6-19(26)18(25)10-15;2*5-3(6)1-2-4(7)8/h3-6,10-12,14,16H,7-9,13H2,1-2H3,(H,30,32)(H,27,28,29);2*1-2H,(H,5,6)(H,7,8)/b4-3+;2*2-1-/t16-;;/m0../s1	0	none			reference
CHEMBL2135461	CHEMBL2105712	0.622951	Clc1cc(Nc2c3c(ncc2C#N)cc(OCC)c(NC(=O)C=CCN(C)C)c3)ccc1F	1S/C24H23ClFN5O2/c1-4-33-22-12-20-17(11-21(22)30-23(32)6-5-9-31(2)3)24(15(13-27)14-28-20)29-16-7-8-19(26)18(25)10-16/h5-8,10-12,14H,4,9H2,1-3H3,(H,28,29)(H,30,32)	0	none			reference
CHEMBL607707	CHEMBL2105712	0.622951	c1c2c(c(C#N)cnc2cc(c1NC(=O)/C=C/CN(C)C)OCC)Nc1cc(c(cc1)F)Cl	1S/C24H23ClFN5O2/c1-4-33-22-12-20-17(11-21(22)30-23(32)6-5-9-31(2)3)24(15(13-27)14-28-20)29-16-7-8-19(26)18(25)10-16/h5-8,10-12,14H,4,9H2,1-3H3,(H,28,29)(H,30,32)/b6-5+	0	none			reference
CHEMBL607707	CHEMBL2105712	0.622951	CCOc1cc2ncc(C#N)c(Nc3ccc(F)c(Cl)c3)c2cc1NC(=O)C=CCN(C)C	1S/C24H23ClFN5O2/c1-4-33-22-12-20-17(11-21(22)30-23(32)6-5-9-31(2)3)24(15(13-27)14-28-20)29-16-7-8-19(26)18(25)10-16/h5-8,10-12,14H,4,9H2,1-3H3,(H,28,29)(H,30,32)	1	none			END
CHEMBL1536886	CHEMBL2220826	0.623529	Cl.O(c1ccc(C(C)(C)C)cc1)CC(O)CN1CCCC1	1S/C17H27NO2.ClH/c1-17(2,3)14-6-8-16(9-7-14)20-13-15(19)12-18-10-4-5-11-18;/h6-9,15,19H,4-5,10-13H2,1-3H3;1H	0	none			reference
CHEMBL1557311	CHEMBL2220826	0.623529	Cl.O(c1ccc(cc1)C(C)C)CC(O)CN1CCCC1	1S/C16H25NO2.ClH/c1-13(2)14-5-7-16(8-6-14)19-12-15(18)11-17-9-3-4-10-17;/h5-8,13,15,18H,3-4,9-12H2,1-2H3;1H	0	none			reference
CHEMBL1617372	CHEMBL2220756	0.623529	O(c1ccc(C(c2ccccc2)(C)C)cc1)CCCNCCO	1S/C20H27NO2/c1-20(2,17-7-4-3-5-8-17)18-9-11-19(12-10-18)23-16-6-13-21-14-15-22/h3-5,7-12,21-22H,6,13-16H2,1-2H3	0	none			reference
CHEMBL1897025	CHEMBL2220826	0.623529	Cl.O(c1ccc(cc1)CC)CC(O)CN1CCCC1	1S/C15H23NO2.ClH/c1-2-13-5-7-15(8-6-13)18-12-14(17)11-16-9-3-4-10-16;/h5-8,14,17H,2-4,9-12H2,1H3;1H	0	none			reference
CHEMBL198691	CHEMBL2220826	0.623529	c1cc(ccc1C(c1ccc(cc1)OC)c1cc2c(cccc2)c2c1cccc2)OCC(CNC1CC1)O	1S/C34H33NO3/c1-37-28-16-10-23(11-17-28)34(24-12-18-29(19-13-24)38-22-27(36)21-35-26-14-15-26)33-20-25-6-2-3-7-30(25)31-8-4-5-9-32(31)33/h2-13,16-20,26-27,34-36H,14-15,21-22H2,1H3	0	none			reference
CHEMBL2220756	CHEMBL1617372	0.623529	OC(C1CCN(CC1)CCCOc1ccc(cc1)CC#N)(c1ccccc1)c1ccccc1	1S/C29H32N2O2/c30-19-16-24-12-14-28(15-13-24)33-23-7-20-31-21-17-27(18-22-31)29(32,25-8-3-1-4-9-25)26-10-5-2-6-11-26/h1-6,8-15,27,32H,7,16-18,20-23H2	0	none			reference
CHEMBL2220826	CHEMBL1536886	0.623529	OC(C1CCN(CC1)CCCOc1ccc(cc1)C)(c1ccccc1)c1ccccc1	1S/C28H33NO2/c1-23-13-15-27(16-14-23)31-22-8-19-29-20-17-26(18-21-29)28(30,24-9-4-2-5-10-24)25-11-6-3-7-12-25/h2-7,9-16,26,30H,8,17-22H2,1H3	0	none			reference
CHEMBL2220826	CHEMBL1557311	0.623529	OC(C1CCN(CC1)CCCOc1ccc(cc1)C)(c1ccccc1)c1ccccc1	1S/C28H33NO2/c1-23-13-15-27(16-14-23)31-22-8-19-29-20-17-26(18-21-29)28(30,24-9-4-2-5-10-24)25-11-6-3-7-12-25/h2-7,9-16,26,30H,8,17-22H2,1H3	0	none			reference
CHEMBL2220826	CHEMBL1897025	0.623529	OC(C1CCN(CC1)CCCOc1ccc(cc1)C)(c1ccccc1)c1ccccc1	1S/C28H33NO2/c1-23-13-15-27(16-14-23)31-22-8-19-29-20-17-26(18-21-29)28(30,24-9-4-2-5-10-24)25-11-6-3-7-12-25/h2-7,9-16,26,30H,8,17-22H2,1H3	0	none			reference
CHEMBL2220826	CHEMBL198691	0.623529	OC(C1CCN(CC1)CCCOc1ccc(cc1)C)(c1ccccc1)c1ccccc1	1S/C28H33NO2/c1-23-13-15-27(16-14-23)31-22-8-19-29-20-17-26(18-21-29)28(30,24-9-4-2-5-10-24)25-11-6-3-7-12-25/h2-7,9-16,26,30H,8,17-22H2,1H3	0	none			reference
CHEMBL1617372	CHEMBL524097	0.625	O(c1ccc(C(c2ccccc2)(C)C)cc1)CCCNCCO	1S/C20H27NO2/c1-20(2,17-7-4-3-5-8-17)18-9-11-19(12-10-18)23-16-6-13-21-14-15-22/h3-5,7-12,21-22H,6,13-16H2,1-2H3	0	none			reference
CHEMBL1617372	CHEMBL524097	0.625	O(c1ccc(C(c2ccccc2)(C)C)cc1)CCCNCCO	1S/C20H27NO2/c1-20(2,17-7-4-3-5-8-17)18-9-11-19(12-10-18)23-16-6-13-21-14-15-22/h3-5,7-12,21-22H,6,13-16H2,1-2H3	0	none			reference
CHEMBL524097	CHEMBL1617372	0.625	[Br-].C1CC2(CC[N+]1(CC2)CCCOc1ccccc1)C(c1ccccc1)(O)c1ccccc1	1S/C29H34NO2.BrH/c31-29(25-11-4-1-5-12-25,26-13-6-2-7-14-26)28-17-21-30(22-18-28,23-19-28)20-10-24-32-27-15-8-3-9-16-27;/h1-9,11-16,31H,10,17-24H2;1H/q+1;/p-1	0	none			reference
CHEMBL524097	CHEMBL1617372	0.625	[Br-].OC(c1ccccc1)(c1ccccc1)C12CC[N+](CCCOc3ccccc3)(CC1)CC2	1S/C29H34NO2.BrH/c31-29(25-11-4-1-5-12-25,26-13-6-2-7-14-26)28-17-21-30(22-18-28,23-19-28)20-10-24-32-27-15-8-3-9-16-27;/h1-9,11-16,31H,10,17-24H2;1H/q+1;/p-1	1	none			END
CHEMBL1456893	CHEMBL1536886	0.626374	O(c1c(OC)cc(cc1)/C=C/C)CC(O)CN1CCCCCCC1	1S/C20H31NO3/c1-3-9-17-10-11-19(20(14-17)23-2)24-16-18(22)15-21-12-7-5-4-6-8-13-21/h3,9-11,14,18,22H,4-8,12-13,15-16H2,1-2H3/b9-3+	0	none			reference
CHEMBL1456893	CHEMBL1557311	0.626374	O(c1c(OC)cc(cc1)/C=C/C)CC(O)CN1CCCCCCC1	1S/C20H31NO3/c1-3-9-17-10-11-19(20(14-17)23-2)24-16-18(22)15-21-12-7-5-4-6-8-13-21/h3,9-11,14,18,22H,4-8,12-13,15-16H2,1-2H3/b9-3+	0	none			reference
CHEMBL1456893	CHEMBL1897025	0.626374	O(c1c(OC)cc(cc1)/C=C/C)CC(O)CN1CCCCCCC1	1S/C20H31NO3/c1-3-9-17-10-11-19(20(14-17)23-2)24-16-18(22)15-21-12-7-5-4-6-8-13-21/h3,9-11,14,18,22H,4-8,12-13,15-16H2,1-2H3/b9-3+	0	none			reference
CHEMBL1536886	CHEMBL1456893	0.626374	Cl.O(c1ccc(C(C)(C)C)cc1)CC(O)CN1CCCC1	1S/C17H27NO2.ClH/c1-17(2,3)14-6-8-16(9-7-14)20-13-15(19)12-18-10-4-5-11-18;/h6-9,15,19H,4-5,10-13H2,1-3H3;1H	0	none			reference
CHEMBL1557311	CHEMBL1456893	0.626374	Cl.O(c1ccc(cc1)C(C)C)CC(O)CN1CCCC1	1S/C16H25NO2.ClH/c1-13(2)14-5-7-16(8-6-14)19-12-15(18)11-17-9-3-4-10-17;/h5-8,13,15,18H,3-4,9-12H2,1-2H3;1H	0	none			reference
CHEMBL1616791	CHEMBL1617527	0.626374	O(c1ccc(cc1)CC)CC(O)CN1CCN(CC1)CCO	1S/C17H28N2O3/c1-2-15-3-5-17(6-4-15)22-14-16(21)13-19-9-7-18(8-10-19)11-12-20/h3-6,16,20-21H,2,7-14H2,1H3	0	none			reference
CHEMBL1617527	CHEMBL1616791	0.626374	O(c1c(OC)cc(cc1)/C=C/C)CC(O)CNCCc1ccc(OC)cc1	1S/C22H29NO4/c1-4-5-18-8-11-21(22(14-18)26-3)27-16-19(24)15-23-13-12-17-6-9-20(25-2)10-7-17/h4-11,14,19,23-24H,12-13,15-16H2,1-3H3/b5-4+	0	none			reference
CHEMBL1617527	CHEMBL1875363	0.626374	O(c1c(OC)cc(cc1)/C=C/C)CC(O)CNCCc1ccc(OC)cc1	1S/C22H29NO4/c1-4-5-18-8-11-21(22(14-18)26-3)27-16-19(24)15-23-13-12-17-6-9-20(25-2)10-7-17/h4-11,14,19,23-24H,12-13,15-16H2,1-3H3/b5-4+	0	none			reference
CHEMBL1875363	CHEMBL1617527	0.626374	O(c1ccc(C(C)(C)C)cc1)CC(O)CN1CCOCC1	1S/C17H27NO3/c1-17(2,3)14-4-6-16(7-5-14)21-13-15(19)12-18-8-10-20-11-9-18/h4-7,15,19H,8-13H2,1-3H3	0	none			reference
CHEMBL1897025	CHEMBL1456893	0.626374	Cl.O(c1ccc(cc1)CC)CC(O)CN1CCCC1	1S/C15H23NO2.ClH/c1-2-13-5-7-15(8-6-13)18-12-14(17)11-16-9-3-4-10-16;/h5-8,14,17H,2-4,9-12H2,1H3;1H	0	none			reference
CHEMBL198523	CHEMBL2220826	0.626506	c1cc(ccc1C(c1ccc(cc1)OC)c1cc2c(cccc2)c2c1cccc2)OCC(CN(CC)CC)O	1S/C35H37NO3/c1-4-36(5-2)23-28(37)24-39-30-20-16-26(17-21-30)35(25-14-18-29(38-3)19-15-25)34-22-27-10-6-7-11-31(27)32-12-8-9-13-33(32)34/h6-22,28,35,37H,4-5,23-24H2,1-3H3	0	none			reference
CHEMBL2220826	CHEMBL198523	0.626506	OC(C1CCN(CC1)CCCOc1ccc(cc1)C)(c1ccccc1)c1ccccc1	1S/C28H33NO2/c1-23-13-15-27(16-14-23)31-22-8-19-29-20-17-26(18-21-29)28(30,24-9-4-2-5-10-24)25-11-6-3-7-12-25/h2-7,9-16,26,30H,8,17-22H2,1H3	0	none			reference
CHEMBL2220826	CHEMBL3247307	0.626506	OC(C1CCN(CC1)CCCOc1ccc(cc1)C)(c1ccccc1)c1ccccc1	1S/C28H33NO2/c1-23-13-15-27(16-14-23)31-22-8-19-29-20-17-26(18-21-29)28(30,24-9-4-2-5-10-24)25-11-6-3-7-12-25/h2-7,9-16,26,30H,8,17-22H2,1H3	0	none			reference
CHEMBL2220826	CHEMBL588534	0.626506	OC(C1CCN(CC1)CCCOc1ccc(cc1)C)(c1ccccc1)c1ccccc1	1S/C28H33NO2/c1-23-13-15-27(16-14-23)31-22-8-19-29-20-17-26(18-21-29)28(30,24-9-4-2-5-10-24)25-11-6-3-7-12-25/h2-7,9-16,26,30H,8,17-22H2,1H3	0	none			reference
CHEMBL3247307	CHEMBL2220826	0.626506	c1cc(ccc1CCC)OCC(CNC(C)C)O.Cl	1S/C15H25NO2.ClH/c1-4-5-13-6-8-15(9-7-13)18-11-14(17)10-16-12(2)3;/h6-9,12,14,16-17H,4-5,10-11H2,1-3H3;1H	0	none			reference
CHEMBL588534	CHEMBL2220826	0.626506	Cl.CC(C)NCC(O)COc1ccc(Cc2ccc(OCC(O)CNC(C)C)cc2)cc1	1S/C25H38N2O4.ClH/c1-18(2)26-14-22(28)16-30-24-9-5-20(6-10-24)13-21-7-11-25(12-8-21)31-17-23(29)15-27-19(3)4;/h5-12,18-19,22-23,26-29H,13-17H2,1-4H3;1H	0	none			reference
CHEMBL1821744	CHEMBL483288	0.626866	c1cc(nn(c1=O)C)c1ccc(cc1)C(=O)N1CCN2[C@H](C1)CCC2	1S/C19H22N4O2/c1-21-18(24)9-8-17(20-21)14-4-6-15(7-5-14)19(25)23-12-11-22-10-2-3-16(22)13-23/h4-9,16H,2-3,10-13H2,1H3/t16-/m0/s1	0	none			reference
CHEMBL1823410	CHEMBL483288	0.626866	c1cc(nn(c1=O)C)c1ccc(cc1)C(=O)N1CCC[C@H]1CN1CCCC1	1S/C21H26N4O2/c1-23-20(26)11-10-19(22-23)16-6-8-17(9-7-16)21(27)25-14-4-5-18(25)15-24-12-2-3-13-24/h6-11,18H,2-5,12-15H2,1H3/t18-/m0/s1	0	none			reference
CHEMBL483288	CHEMBL1821744	0.626866	c1ccc2c(c1)[nH]nc2c1ccc(cc1)C(=O)NCCCC(=O)O	1S/C18H17N3O3/c22-16(23)6-3-11-19-18(24)13-9-7-12(8-10-13)17-14-4-1-2-5-15(14)20-21-17/h1-2,4-5,7-10H,3,6,11H2,(H,19,24)(H,20,21)(H,22,23)	0	none			reference
CHEMBL483288	CHEMBL1823410	0.626866	c1ccc2c(c1)[nH]nc2c1ccc(cc1)C(=O)NCCCC(=O)O	1S/C18H17N3O3/c22-16(23)6-3-11-19-18(24)13-9-7-12(8-10-13)17-14-4-1-2-5-15(14)20-21-17/h1-2,4-5,7-10H,3,6,11H2,(H,19,24)(H,20,21)(H,22,23)	0	none			reference
CHEMBL1490666	CHEMBL1617372	0.628205	O(c1c(OC)cc(cc1)/C=C/C)CCCNCC(O)C	1S/C16H25NO3/c1-4-6-14-7-8-15(16(11-14)19-3)20-10-5-9-17-12-13(2)18/h4,6-8,11,13,17-18H,5,9-10,12H2,1-3H3/b6-4+	0	none			reference
CHEMBL1617372	CHEMBL1490666	0.628205	O(c1ccc(C(c2ccccc2)(C)C)cc1)CCCNCCO	1S/C20H27NO2/c1-20(2,17-7-4-3-5-8-17)18-9-11-19(12-10-18)23-16-6-13-21-14-15-22/h3-5,7-12,21-22H,6,13-16H2,1-2H3	0	none			reference
CHEMBL13	CHEMBL1617527	0.629213	O(c1ccc(cc1)CCOC)CC(O)CNC(C)C	1S/C15H25NO3/c1-12(2)16-10-14(17)11-19-15-6-4-13(5-7-15)8-9-18-3/h4-7,12,14,16-17H,8-11H2,1-3H3	0	none			reference
CHEMBL148306	CHEMBL1617527	0.629213	N(C[C@@H](COc1ccc(cc1)CCOC)O)C(C)C	1S/C15H25NO3/c1-12(2)16-10-14(17)11-19-15-6-4-13(5-7-15)8-9-18-3/h4-7,12,14,16-17H,8-11H2,1-3H3/t14-/m0/s1	0	none			reference
CHEMBL1617527	CHEMBL13	0.629213	O(c1c(OC)cc(cc1)/C=C/C)CC(O)CNCCc1ccc(OC)cc1	1S/C22H29NO4/c1-4-5-18-8-11-21(22(14-18)26-3)27-16-19(24)15-23-13-12-17-6-9-20(25-2)10-7-17/h4-11,14,19,23-24H,12-13,15-16H2,1-3H3/b5-4+	0	none			reference
CHEMBL1617527	CHEMBL148306	0.629213	O(c1c(OC)cc(cc1)/C=C/C)CC(O)CNCCc1ccc(OC)cc1	1S/C22H29NO4/c1-4-5-18-8-11-21(22(14-18)26-3)27-16-19(24)15-23-13-12-17-6-9-20(25-2)10-7-17/h4-11,14,19,23-24H,12-13,15-16H2,1-3H3/b5-4+	0	none			reference
CHEMBL1617527	CHEMBL1741004	0.629213	O(c1c(OC)cc(cc1)/C=C/C)CC(O)CNCCc1ccc(OC)cc1	1S/C22H29NO4/c1-4-5-18-8-11-21(22(14-18)26-3)27-16-19(24)15-23-13-12-17-6-9-20(25-2)10-7-17/h4-11,14,19,23-24H,12-13,15-16H2,1-3H3/b5-4+	0	none			reference
CHEMBL1617527	CHEMBL3247307	0.629213	O(c1c(OC)cc(cc1)/C=C/C)CC(O)CNCCc1ccc(OC)cc1	1S/C22H29NO4/c1-4-5-18-8-11-21(22(14-18)26-3)27-16-19(24)15-23-13-12-17-6-9-20(25-2)10-7-17/h4-11,14,19,23-24H,12-13,15-16H2,1-3H3/b5-4+	0	none			reference
CHEMBL1741004	CHEMBL1617527	0.629213	O(c1ccc(cc1)CCOC)C[C@H](O)CNC(C)C	1S/C15H25NO3/c1-12(2)16-10-14(17)11-19-15-6-4-13(5-7-15)8-9-18-3/h4-7,12,14,16-17H,8-11H2,1-3H3/t14-/m1/s1	0	none			reference
CHEMBL3247307	CHEMBL1617527	0.629213	c1cc(ccc1CCC)OCC(CNC(C)C)O.Cl	1S/C15H25NO2.ClH/c1-4-5-13-6-8-15(9-7-13)18-11-14(17)10-16-12(2)3;/h6-9,12,14,16-17H,4-5,10-11H2,1-3H3;1H	0	none			reference
CHEMBL1237404	CHEMBL67151	0.62963	C(=O)(C(=O)O)O.COc1cc(/C=C/CO)ccc1OCC(O)CNC(C)C	1S/C16H25NO4.C2H2O4/c1-12(2)17-10-14(19)11-21-15-7-6-13(5-4-8-18)9-16(15)20-3;3-1(4)2(5)6/h4-7,9,12,14,17-19H,8,10-11H2,1-3H3;(H,3,4)(H,5,6)/b5-4+;	0	none			reference
CHEMBL13943	CHEMBL29999	0.62963	c1(OCC(CNC(C)C)O)c(ccc(c1)/C=C/CO)OC	1S/C16H25NO4/c1-12(2)17-10-14(19)11-21-16-9-13(5-4-8-18)6-7-15(16)20-3/h4-7,9,12,14,17-19H,8,10-11H2,1-3H3/b5-4+	0	none			reference
CHEMBL143467	CHEMBL14533	0.62963	N(CC(COc1ccc(cc1)CC)O)C(C)C	1S/C14H23NO2/c1-4-12-5-7-14(8-6-12)17-10-13(16)9-15-11(2)3/h5-8,11,13,15-16H,4,9-10H2,1-3H3	0	none			reference
CHEMBL14397	CHEMBL29999	0.62963	c1(c(OCC(CNC(C)C)O)ccc(c1)/C=C/CO)OCC	1S/C17H27NO4/c1-4-21-17-10-14(6-5-9-19)7-8-16(17)22-12-15(20)11-18-13(2)3/h5-8,10,13,15,18-20H,4,9,11-12H2,1-3H3/b6-5+	0	none			reference
CHEMBL14533	CHEMBL143467	0.62963	c1(c(OCC(CNC(C)C)O)ccc(c1)/C=C/CO)OC	1S/C16H25NO4/c1-12(2)17-10-14(19)11-21-15-7-6-13(5-4-8-18)9-16(15)20-3/h4-7,9,12,14,17-19H,8,10-11H2,1-3H3/b5-4+	0	none			reference
CHEMBL14533	CHEMBL1617073	0.62963	c1(c(OCC(CNC(C)C)O)ccc(c1)/C=C/CO)OC	1S/C16H25NO4/c1-12(2)17-10-14(19)11-21-15-7-6-13(5-4-8-18)9-16(15)20-3/h4-7,9,12,14,17-19H,8,10-11H2,1-3H3/b5-4+	0	none			reference
CHEMBL14533	CHEMBL143467	0.62963	c1(c(OCC(CNC(C)C)O)ccc(c1)/C=C/CO)OC	1S/C16H25NO4/c1-12(2)17-10-14(19)11-21-15-7-6-13(5-4-8-18)9-16(15)20-3/h4-7,9,12,14,17-19H,8,10-11H2,1-3H3/b5-4+	0	none			reference
CHEMBL1617073	CHEMBL14533	0.62963	O(c1ccc(cc1)CC)CC(O)CNC(C)(C)C	1S/C15H25NO2/c1-5-12-6-8-14(9-7-12)18-11-13(17)10-16-15(2,3)4/h6-9,13,16-17H,5,10-11H2,1-4H3	0	none			reference
CHEMBL1620175	CHEMBL2365728	0.62963	O(c1ccc(C(c2ccc(OCC(O)CN(C)C)cc2)(C)C)cc1)CC(O)CN(C)C	1S/C25H38N2O4/c1-25(2,19-7-11-23(12-8-19)30-17-21(28)15-26(3)4)20-9-13-24(14-10-20)31-18-22(29)16-27(5)6/h7-14,21-22,28-29H,15-18H2,1-6H3	0	none			reference
CHEMBL19669	CHEMBL3247308	0.62963	O(C(C(CNC(C)(C)C)O)C)c1ccc(cc1)CC	1S/C16H27NO2/c1-6-13-7-9-14(10-8-13)19-12(2)15(18)11-17-16(3,4)5/h7-10,12,15,17-18H,6,11H2,1-5H3	0	none			reference
CHEMBL19669	CHEMBL3247309	0.62963	O(C(C(CNC(C)(C)C)O)C)c1ccc(cc1)CC	1S/C16H27NO2/c1-6-13-7-9-14(10-8-13)19-12(2)15(18)11-17-16(3,4)5/h7-10,12,15,17-18H,6,11H2,1-5H3	0	none			reference
CHEMBL19669	CHEMBL3247308	0.62963	O(C(C(CNC(C)(C)C)O)C)c1ccc(cc1)CC	1S/C16H27NO2/c1-6-13-7-9-14(10-8-13)19-12(2)15(18)11-17-16(3,4)5/h7-10,12,15,17-18H,6,11H2,1-5H3	0	none			reference
CHEMBL19680	CHEMBL3247308	0.62963	O(C(C(CNC(C)C)O)C)c1ccc(cc1)CC	1S/C15H25NO2/c1-5-13-6-8-14(9-7-13)18-12(4)15(17)10-16-11(2)3/h6-9,11-12,15-17H,5,10H2,1-4H3	0	none			reference
CHEMBL19680	CHEMBL3247309	0.62963	O(C(C(CNC(C)C)O)C)c1ccc(cc1)CC	1S/C15H25NO2/c1-5-13-6-8-14(9-7-13)18-12(4)15(17)10-16-11(2)3/h6-9,11-12,15-17H,5,10H2,1-4H3	0	none			reference
CHEMBL19680	CHEMBL3247308	0.62963	O(C(C(CNC(C)C)O)C)c1ccc(cc1)CC	1S/C15H25NO2/c1-5-13-6-8-14(9-7-13)18-12(4)15(17)10-16-11(2)3/h6-9,11-12,15-17H,5,10H2,1-4H3	0	none			reference
CHEMBL19757	CHEMBL3247308	0.62963	N(C(C(COc1ccc(cc1)CC)O)C)C(C)C	1S/C15H25NO2/c1-5-13-6-8-14(9-7-13)18-10-15(17)12(4)16-11(2)3/h6-9,11-12,15-17H,5,10H2,1-4H3	0	none			reference
CHEMBL19757	CHEMBL3247309	0.62963	N(C(C(COc1ccc(cc1)CC)O)C)C(C)C	1S/C15H25NO2/c1-5-13-6-8-14(9-7-13)18-10-15(17)12(4)16-11(2)3/h6-9,11-12,15-17H,5,10H2,1-4H3	0	none			reference
CHEMBL19757	CHEMBL3247308	0.62963	N(C(C(COc1ccc(cc1)CC)O)C)C(C)C	1S/C15H25NO2/c1-5-13-6-8-14(9-7-13)18-10-15(17)12(4)16-11(2)3/h6-9,11-12,15-17H,5,10H2,1-4H3	0	none			reference
CHEMBL2365728	CHEMBL1620175	0.62963	OC(C1CCN(CC1)CCCOc1ccc(cc1)C(C)C)(c1ccccc1)c1ccccc1	1S/C30H37NO2/c1-24(2)25-14-16-29(17-15-25)33-23-9-20-31-21-18-28(19-22-31)30(32,26-10-5-3-6-11-26)27-12-7-4-8-13-27/h3-8,10-17,24,28,32H,9,18-23H2,1-2H3	0	none			reference
CHEMBL29999	CHEMBL13943	0.62963	N(C(C(COc1ccc(cc1)C)O)C)C(C)C	1S/C14H23NO2/c1-10(2)15-12(4)14(16)9-17-13-7-5-11(3)6-8-13/h5-8,10,12,14-16H,9H2,1-4H3	0	none			reference
CHEMBL29999	CHEMBL14397	0.62963	N(C(C(COc1ccc(cc1)C)O)C)C(C)C	1S/C14H23NO2/c1-10(2)15-12(4)14(16)9-17-13-7-5-11(3)6-8-13/h5-8,10,12,14-16H,9H2,1-4H3	0	none			reference
CHEMBL3247308	CHEMBL19669	0.62963	C(C(CNC(C)C)O)Oc1c(cc(cc1)/C=C/C)OC	1S/C16H25NO3/c1-5-6-13-7-8-15(16(9-13)19-4)20-11-14(18)10-17-12(2)3/h5-9,12,14,17-18H,10-11H2,1-4H3/b6-5+	0	none			reference
CHEMBL3247308	CHEMBL19680	0.62963	C(C(CNC(C)C)O)Oc1c(cc(cc1)/C=C/C)OC	1S/C16H25NO3/c1-5-6-13-7-8-15(16(9-13)19-4)20-11-14(18)10-17-12(2)3/h5-9,12,14,17-18H,10-11H2,1-4H3/b6-5+	0	none			reference
CHEMBL3247308	CHEMBL19757	0.62963	C(C(CNC(C)C)O)Oc1c(cc(cc1)/C=C/C)OC	1S/C16H25NO3/c1-5-6-13-7-8-15(16(9-13)19-4)20-11-14(18)10-17-12(2)3/h5-9,12,14,17-18H,10-11H2,1-4H3/b6-5+	0	none			reference
CHEMBL3247308	CHEMBL3303501	0.62963	C(C(CNC(C)C)O)Oc1c(cc(cc1)/C=C/C)OC	1S/C16H25NO3/c1-5-6-13-7-8-15(16(9-13)19-4)20-11-14(18)10-17-12(2)3/h5-9,12,14,17-18H,10-11H2,1-4H3/b6-5+	0	none			reference
CHEMBL3247308	CHEMBL415999	0.62963	C(C(CNC(C)C)O)Oc1c(cc(cc1)/C=C/C)OC	1S/C16H25NO3/c1-5-6-13-7-8-15(16(9-13)19-4)20-11-14(18)10-17-12(2)3/h5-9,12,14,17-18H,10-11H2,1-4H3/b6-5+	0	none			reference
CHEMBL3247309	CHEMBL19669	0.62963	C(C(CNC(C)C)O)Oc1c(cc(cc1)/C=C\C)OC	1S/C16H25NO3/c1-5-6-13-7-8-15(16(9-13)19-4)20-11-14(18)10-17-12(2)3/h5-9,12,14,17-18H,10-11H2,1-4H3/b6-5-	0	none			reference
CHEMBL3247309	CHEMBL19680	0.62963	C(C(CNC(C)C)O)Oc1c(cc(cc1)/C=C\C)OC	1S/C16H25NO3/c1-5-6-13-7-8-15(16(9-13)19-4)20-11-14(18)10-17-12(2)3/h5-9,12,14,17-18H,10-11H2,1-4H3/b6-5-	0	none			reference
CHEMBL3247309	CHEMBL19757	0.62963	C(C(CNC(C)C)O)Oc1c(cc(cc1)/C=C\C)OC	1S/C16H25NO3/c1-5-6-13-7-8-15(16(9-13)19-4)20-11-14(18)10-17-12(2)3/h5-9,12,14,17-18H,10-11H2,1-4H3/b6-5-	0	none			reference
CHEMBL3247309	CHEMBL3303501	0.62963	C(C(CNC(C)C)O)Oc1c(cc(cc1)/C=C\C)OC	1S/C16H25NO3/c1-5-6-13-7-8-15(16(9-13)19-4)20-11-14(18)10-17-12(2)3/h5-9,12,14,17-18H,10-11H2,1-4H3/b6-5-	0	none			reference
CHEMBL3247309	CHEMBL415999	0.62963	C(C(CNC(C)C)O)Oc1c(cc(cc1)/C=C\C)OC	1S/C16H25NO3/c1-5-6-13-7-8-15(16(9-13)19-4)20-11-14(18)10-17-12(2)3/h5-9,12,14,17-18H,10-11H2,1-4H3/b6-5-	0	none			reference
CHEMBL3303501	CHEMBL3247308	0.62963	c1cc(ccc1CCC)OCC(CNC(C)C)O	1S/C15H25NO2/c1-4-5-13-6-8-15(9-7-13)18-11-14(17)10-16-12(2)3/h6-9,12,14,16-17H,4-5,10-11H2,1-3H3	0	none			reference
CHEMBL3303501	CHEMBL3247309	0.62963	c1cc(ccc1CCC)OCC(CNC(C)C)O	1S/C15H25NO2/c1-4-5-13-6-8-15(9-7-13)18-11-14(17)10-16-12(2)3/h6-9,12,14,16-17H,4-5,10-11H2,1-3H3	0	none			reference
CHEMBL3303501	CHEMBL3247308	0.62963	c1cc(ccc1CCC)OCC(CNC(C)C)O	1S/C15H25NO2/c1-4-5-13-6-8-15(9-7-13)18-11-14(17)10-16-12(2)3/h6-9,12,14,16-17H,4-5,10-11H2,1-3H3	0	none			reference
CHEMBL415999	CHEMBL3247308	0.62963	N(C(C(COc1ccc(cc1)CC)O)C)C(C)(C)C	1S/C16H27NO2/c1-6-13-7-9-14(10-8-13)19-11-15(18)12(2)17-16(3,4)5/h7-10,12,15,17-18H,6,11H2,1-5H3	0	none			reference
CHEMBL415999	CHEMBL3247309	0.62963	N(C(C(COc1ccc(cc1)CC)O)C)C(C)(C)C	1S/C16H27NO2/c1-6-13-7-9-14(10-8-13)19-11-15(18)12(2)17-16(3,4)5/h7-10,12,15,17-18H,6,11H2,1-5H3	0	none			reference
CHEMBL415999	CHEMBL3247308	0.62963	N(C(C(COc1ccc(cc1)CC)O)C)C(C)(C)C	1S/C16H27NO2/c1-6-13-7-9-14(10-8-13)19-11-15(18)12(2)17-16(3,4)5/h7-10,12,15,17-18H,6,11H2,1-5H3	0	none			reference
CHEMBL67151	CHEMBL1237404	0.62963	N(CC(COc1ccc(cc1)C)O)C(C)C	1S/C13H21NO2/c1-10(2)14-8-12(15)9-16-13-6-4-11(3)5-7-13/h4-7,10,12,14-15H,8-9H2,1-3H3	0	none			reference
CHEMBL143467	CHEMBL14533	0.62963	CCc1ccc(OCC(O)CNC(C)C)cc1	1S/C14H23NO2/c1-4-12-5-7-14(8-6-12)17-10-13(16)9-15-11(2)3/h5-8,11,13,15-16H,4,9-10H2,1-3H3	1	none			END
CHEMBL3247308	CHEMBL19669	0.62963	COc1cc(C=CC)ccc1OCC(O)CNC(C)C	1S/C16H25NO3/c1-5-6-13-7-8-15(16(9-13)19-4)20-11-14(18)10-17-12(2)3/h5-9,12,14,17-18H,10-11H2,1-4H3	1	none			END
CHEMBL3247308	CHEMBL19680	0.62963	COc1cc(C=CC)ccc1OCC(O)CNC(C)C	1S/C16H25NO3/c1-5-6-13-7-8-15(16(9-13)19-4)20-11-14(18)10-17-12(2)3/h5-9,12,14,17-18H,10-11H2,1-4H3	1	none			END
CHEMBL3247308	CHEMBL19757	0.62963	COc1cc(C=CC)ccc1OCC(O)CNC(C)C	1S/C16H25NO3/c1-5-6-13-7-8-15(16(9-13)19-4)20-11-14(18)10-17-12(2)3/h5-9,12,14,17-18H,10-11H2,1-4H3	1	none			END
CHEMBL3247308	CHEMBL3303501	0.62963	COc1cc(C=CC)ccc1OCC(O)CNC(C)C	1S/C16H25NO3/c1-5-6-13-7-8-15(16(9-13)19-4)20-11-14(18)10-17-12(2)3/h5-9,12,14,17-18H,10-11H2,1-4H3	1	none			END
CHEMBL3247308	CHEMBL415999	0.62963	COc1cc(C=CC)ccc1OCC(O)CNC(C)C	1S/C16H25NO3/c1-5-6-13-7-8-15(16(9-13)19-4)20-11-14(18)10-17-12(2)3/h5-9,12,14,17-18H,10-11H2,1-4H3	1	none			END
CHEMBL1173655	CHEMBL1243255	0.629834	c1c(c(cc2c1ncnc2Nc1ccc(c(c1)Cl)F)NC(=O)/C=C/CN(C)C)O[C@@H]1COCC1	1S/C24H25ClFN5O3/c1-31(2)8-3-4-23(32)30-21-11-17-20(12-22(21)34-16-7-9-33-13-16)27-14-28-24(17)29-15-5-6-19(26)18(25)10-15/h3-6,10-12,14,16H,7-9,13H2,1-2H3,(H,30,32)(H,27,28,29)/b4-3+/t16-/m0/s1	0	none			reference
CHEMBL1173655	CHEMBL2135461	0.629834	c1c(c(cc2c1ncnc2Nc1ccc(c(c1)Cl)F)NC(=O)/C=C/CN(C)C)O[C@@H]1COCC1	1S/C24H25ClFN5O3/c1-31(2)8-3-4-23(32)30-21-11-17-20(12-22(21)34-16-7-9-33-13-16)27-14-28-24(17)29-15-5-6-19(26)18(25)10-15/h3-6,10-12,14,16H,7-9,13H2,1-2H3,(H,30,32)(H,27,28,29)/b4-3+/t16-/m0/s1	0	none			reference
CHEMBL1173655	CHEMBL607707	0.629834	c1c(c(cc2c1ncnc2Nc1ccc(c(c1)Cl)F)NC(=O)/C=C/CN(C)C)O[C@@H]1COCC1	1S/C24H25ClFN5O3/c1-31(2)8-3-4-23(32)30-21-11-17-20(12-22(21)34-16-7-9-33-13-16)27-14-28-24(17)29-15-5-6-19(26)18(25)10-15/h3-6,10-12,14,16H,7-9,13H2,1-2H3,(H,30,32)(H,27,28,29)/b4-3+/t16-/m0/s1	0	none			reference
CHEMBL1173655	CHEMBL607707	0.629834	c1c(c(cc2c1ncnc2Nc1ccc(c(c1)Cl)F)NC(=O)/C=C/CN(C)C)O[C@@H]1COCC1	1S/C24H25ClFN5O3/c1-31(2)8-3-4-23(32)30-21-11-17-20(12-22(21)34-16-7-9-33-13-16)27-14-28-24(17)29-15-5-6-19(26)18(25)10-15/h3-6,10-12,14,16H,7-9,13H2,1-2H3,(H,30,32)(H,27,28,29)/b4-3+/t16-/m0/s1	0	none			reference
CHEMBL1243255	CHEMBL1173655	0.629834	c1(c(cc2c(c1)c(c(cn2)C#N)Nc1cc(c(cc1)F)Cl)OCC)NC(=O)/C=C/CNC	1S/C23H21ClFN5O2/c1-3-32-21-11-19-16(10-20(21)30-22(31)5-4-8-27-2)23(14(12-26)13-28-19)29-15-6-7-18(25)17(24)9-15/h4-7,9-11,13,27H,3,8H2,1-2H3,(H,28,29)(H,30,31)/b5-4+	0	none			reference
CHEMBL1243255	CHEMBL2132902	0.629834	c1(c(cc2c(c1)c(c(cn2)C#N)Nc1cc(c(cc1)F)Cl)OCC)NC(=O)/C=C/CNC	1S/C23H21ClFN5O2/c1-3-32-21-11-19-16(10-20(21)30-22(31)5-4-8-27-2)23(14(12-26)13-28-19)29-15-6-7-18(25)17(24)9-15/h4-7,9-11,13,27H,3,8H2,1-2H3,(H,28,29)(H,30,31)/b5-4+	0	none			reference
CHEMBL1243255	CHEMBL2347958	0.629834	c1(c(cc2c(c1)c(c(cn2)C#N)Nc1cc(c(cc1)F)Cl)OCC)NC(=O)/C=C/CNC	1S/C23H21ClFN5O2/c1-3-32-21-11-19-16(10-20(21)30-22(31)5-4-8-27-2)23(14(12-26)13-28-19)29-15-6-7-18(25)17(24)9-15/h4-7,9-11,13,27H,3,8H2,1-2H3,(H,28,29)(H,30,31)/b5-4+	0	none			reference
CHEMBL1243255	CHEMBL1173655	0.629834	c1(c(cc2c(c1)c(c(cn2)C#N)Nc1cc(c(cc1)F)Cl)OCC)NC(=O)/C=C/CNC	1S/C23H21ClFN5O2/c1-3-32-21-11-19-16(10-20(21)30-22(31)5-4-8-27-2)23(14(12-26)13-28-19)29-15-6-7-18(25)17(24)9-15/h4-7,9-11,13,27H,3,8H2,1-2H3,(H,28,29)(H,30,31)/b5-4+	0	none			reference
CHEMBL1243255	CHEMBL1173655	0.629834	c1(c(cc2c(c1)c(c(cn2)C#N)Nc1cc(c(cc1)F)Cl)OCC)NC(=O)/C=C/CNC	1S/C23H21ClFN5O2/c1-3-32-21-11-19-16(10-20(21)30-22(31)5-4-8-27-2)23(14(12-26)13-28-19)29-15-6-7-18(25)17(24)9-15/h4-7,9-11,13,27H,3,8H2,1-2H3,(H,28,29)(H,30,31)/b5-4+	0	none			reference
CHEMBL2132902	CHEMBL1243255	0.629834	Clc1cc(Nc2ncnc3c2cc(NC(=O)C=CCN(C)C)c(OC2COCC2)c3)ccc1F	1S/C24H25ClFN5O3/c1-31(2)8-3-4-23(32)30-21-11-17-20(12-22(21)34-16-7-9-33-13-16)27-14-28-24(17)29-15-5-6-19(26)18(25)10-15/h3-6,10-12,14,16H,7-9,13H2,1-2H3,(H,30,32)(H,27,28,29)	0	none			reference
CHEMBL2132902	CHEMBL2135461	0.629834	Clc1cc(Nc2ncnc3c2cc(NC(=O)C=CCN(C)C)c(OC2COCC2)c3)ccc1F	1S/C24H25ClFN5O3/c1-31(2)8-3-4-23(32)30-21-11-17-20(12-22(21)34-16-7-9-33-13-16)27-14-28-24(17)29-15-5-6-19(26)18(25)10-15/h3-6,10-12,14,16H,7-9,13H2,1-2H3,(H,30,32)(H,27,28,29)	0	none			reference
CHEMBL2132902	CHEMBL607707	0.629834	Clc1cc(Nc2ncnc3c2cc(NC(=O)C=CCN(C)C)c(OC2COCC2)c3)ccc1F	1S/C24H25ClFN5O3/c1-31(2)8-3-4-23(32)30-21-11-17-20(12-22(21)34-16-7-9-33-13-16)27-14-28-24(17)29-15-5-6-19(26)18(25)10-15/h3-6,10-12,14,16H,7-9,13H2,1-2H3,(H,30,32)(H,27,28,29)	0	none			reference
CHEMBL2132902	CHEMBL607707	0.629834	Clc1cc(Nc2ncnc3c2cc(NC(=O)C=CCN(C)C)c(OC2COCC2)c3)ccc1F	1S/C24H25ClFN5O3/c1-31(2)8-3-4-23(32)30-21-11-17-20(12-22(21)34-16-7-9-33-13-16)27-14-28-24(17)29-15-5-6-19(26)18(25)10-15/h3-6,10-12,14,16H,7-9,13H2,1-2H3,(H,30,32)(H,27,28,29)	0	none			reference
CHEMBL2135461	CHEMBL1173655	0.629834	Clc1cc(Nc2c3c(ncc2C#N)cc(OCC)c(NC(=O)C=CCN(C)C)c3)ccc1F	1S/C24H23ClFN5O2/c1-4-33-22-12-20-17(11-21(22)30-23(32)6-5-9-31(2)3)24(15(13-27)14-28-20)29-16-7-8-19(26)18(25)10-16/h5-8,10-12,14H,4,9H2,1-3H3,(H,28,29)(H,30,32)	0	none			reference
CHEMBL2135461	CHEMBL2132902	0.629834	Clc1cc(Nc2c3c(ncc2C#N)cc(OCC)c(NC(=O)C=CCN(C)C)c3)ccc1F	1S/C24H23ClFN5O2/c1-4-33-22-12-20-17(11-21(22)30-23(32)6-5-9-31(2)3)24(15(13-27)14-28-20)29-16-7-8-19(26)18(25)10-16/h5-8,10-12,14H,4,9H2,1-3H3,(H,28,29)(H,30,32)	0	none			reference
CHEMBL2135461	CHEMBL2347958	0.629834	Clc1cc(Nc2c3c(ncc2C#N)cc(OCC)c(NC(=O)C=CCN(C)C)c3)ccc1F	1S/C24H23ClFN5O2/c1-4-33-22-12-20-17(11-21(22)30-23(32)6-5-9-31(2)3)24(15(13-27)14-28-20)29-16-7-8-19(26)18(25)10-16/h5-8,10-12,14H,4,9H2,1-3H3,(H,28,29)(H,30,32)	0	none			reference
CHEMBL2135461	CHEMBL1173655	0.629834	Clc1cc(Nc2c3c(ncc2C#N)cc(OCC)c(NC(=O)C=CCN(C)C)c3)ccc1F	1S/C24H23ClFN5O2/c1-4-33-22-12-20-17(11-21(22)30-23(32)6-5-9-31(2)3)24(15(13-27)14-28-20)29-16-7-8-19(26)18(25)10-16/h5-8,10-12,14H,4,9H2,1-3H3,(H,28,29)(H,30,32)	0	none			reference
CHEMBL2135461	CHEMBL1173655	0.629834	Clc1cc(Nc2c3c(ncc2C#N)cc(OCC)c(NC(=O)C=CCN(C)C)c3)ccc1F	1S/C24H23ClFN5O2/c1-4-33-22-12-20-17(11-21(22)30-23(32)6-5-9-31(2)3)24(15(13-27)14-28-20)29-16-7-8-19(26)18(25)10-16/h5-8,10-12,14H,4,9H2,1-3H3,(H,28,29)(H,30,32)	0	none			reference
CHEMBL2347958	CHEMBL1243255	0.629834	n1cnc2c(c1Nc1ccc(c(c1)Cl)F)cc(c(c2)O[C@H]1COCC1)NC(=O)/C=C/CN(C)C	1S/C24H25ClFN5O3/c1-31(2)8-3-4-23(32)30-21-11-17-20(12-22(21)34-16-7-9-33-13-16)27-14-28-24(17)29-15-5-6-19(26)18(25)10-15/h3-6,10-12,14,16H,7-9,13H2,1-2H3,(H,30,32)(H,27,28,29)/b4-3+/t16-/m1/s1	0	none			reference
CHEMBL2347958	CHEMBL2135461	0.629834	n1cnc2c(c1Nc1ccc(c(c1)Cl)F)cc(c(c2)O[C@H]1COCC1)NC(=O)/C=C/CN(C)C	1S/C24H25ClFN5O3/c1-31(2)8-3-4-23(32)30-21-11-17-20(12-22(21)34-16-7-9-33-13-16)27-14-28-24(17)29-15-5-6-19(26)18(25)10-15/h3-6,10-12,14,16H,7-9,13H2,1-2H3,(H,30,32)(H,27,28,29)/b4-3+/t16-/m1/s1	0	none			reference
CHEMBL2347958	CHEMBL607707	0.629834	n1cnc2c(c1Nc1ccc(c(c1)Cl)F)cc(c(c2)O[C@H]1COCC1)NC(=O)/C=C/CN(C)C	1S/C24H25ClFN5O3/c1-31(2)8-3-4-23(32)30-21-11-17-20(12-22(21)34-16-7-9-33-13-16)27-14-28-24(17)29-15-5-6-19(26)18(25)10-15/h3-6,10-12,14,16H,7-9,13H2,1-2H3,(H,30,32)(H,27,28,29)/b4-3+/t16-/m1/s1	0	none			reference
CHEMBL2347958	CHEMBL607707	0.629834	n1cnc2c(c1Nc1ccc(c(c1)Cl)F)cc(c(c2)O[C@H]1COCC1)NC(=O)/C=C/CN(C)C	1S/C24H25ClFN5O3/c1-31(2)8-3-4-23(32)30-21-11-17-20(12-22(21)34-16-7-9-33-13-16)27-14-28-24(17)29-15-5-6-19(26)18(25)10-15/h3-6,10-12,14,16H,7-9,13H2,1-2H3,(H,30,32)(H,27,28,29)/b4-3+/t16-/m1/s1	0	none			reference
CHEMBL607707	CHEMBL1173655	0.629834	c1c2c(c(C#N)cnc2cc(c1NC(=O)/C=C/CN(C)C)OCC)Nc1cc(c(cc1)F)Cl	1S/C24H23ClFN5O2/c1-4-33-22-12-20-17(11-21(22)30-23(32)6-5-9-31(2)3)24(15(13-27)14-28-20)29-16-7-8-19(26)18(25)10-16/h5-8,10-12,14H,4,9H2,1-3H3,(H,28,29)(H,30,32)/b6-5+	0	none			reference
CHEMBL607707	CHEMBL2132902	0.629834	c1c2c(c(C#N)cnc2cc(c1NC(=O)/C=C/CN(C)C)OCC)Nc1cc(c(cc1)F)Cl	1S/C24H23ClFN5O2/c1-4-33-22-12-20-17(11-21(22)30-23(32)6-5-9-31(2)3)24(15(13-27)14-28-20)29-16-7-8-19(26)18(25)10-16/h5-8,10-12,14H,4,9H2,1-3H3,(H,28,29)(H,30,32)/b6-5+	0	none			reference
CHEMBL607707	CHEMBL2347958	0.629834	c1c2c(c(C#N)cnc2cc(c1NC(=O)/C=C/CN(C)C)OCC)Nc1cc(c(cc1)F)Cl	1S/C24H23ClFN5O2/c1-4-33-22-12-20-17(11-21(22)30-23(32)6-5-9-31(2)3)24(15(13-27)14-28-20)29-16-7-8-19(26)18(25)10-16/h5-8,10-12,14H,4,9H2,1-3H3,(H,28,29)(H,30,32)/b6-5+	0	none			reference
CHEMBL607707	CHEMBL1173655	0.629834	c1c2c(c(C#N)cnc2cc(c1NC(=O)/C=C/CN(C)C)OCC)Nc1cc(c(cc1)F)Cl	1S/C24H23ClFN5O2/c1-4-33-22-12-20-17(11-21(22)30-23(32)6-5-9-31(2)3)24(15(13-27)14-28-20)29-16-7-8-19(26)18(25)10-16/h5-8,10-12,14H,4,9H2,1-3H3,(H,28,29)(H,30,32)/b6-5+	0	none			reference
CHEMBL607707	CHEMBL1173655	0.629834	c1c2c(c(C#N)cnc2cc(c1NC(=O)/C=C/CN(C)C)OCC)Nc1cc(c(cc1)F)Cl	1S/C24H23ClFN5O2/c1-4-33-22-12-20-17(11-21(22)30-23(32)6-5-9-31(2)3)24(15(13-27)14-28-20)29-16-7-8-19(26)18(25)10-16/h5-8,10-12,14H,4,9H2,1-3H3,(H,28,29)(H,30,32)/b6-5+	0	none			reference
CHEMBL1173655	CHEMBL1243255	0.629834	CN(C)CC=CC(=O)Nc1cc2c(Nc3ccc(F)c(Cl)c3)ncnc2cc1OC1CCOC1	1S/C24H25ClFN5O3/c1-31(2)8-3-4-23(32)30-21-11-17-20(12-22(21)34-16-7-9-33-13-16)27-14-28-24(17)29-15-5-6-19(26)18(25)10-15/h3-6,10-12,14,16H,7-9,13H2,1-2H3,(H,30,32)(H,27,28,29)	1	none			END
CHEMBL1173655	CHEMBL1243255	0.629834	CN(C)CC=CC(=O)Nc1cc2c(Nc3ccc(F)c(Cl)c3)ncnc2cc1OC1CCOC1	1S/C24H25ClFN5O3/c1-31(2)8-3-4-23(32)30-21-11-17-20(12-22(21)34-16-7-9-33-13-16)27-14-28-24(17)29-15-5-6-19(26)18(25)10-15/h3-6,10-12,14,16H,7-9,13H2,1-2H3,(H,30,32)(H,27,28,29)	1	none			END
CHEMBL1173655	CHEMBL2135461	0.629834	CN(C)CC=CC(=O)Nc1cc2c(Nc3ccc(F)c(Cl)c3)ncnc2cc1OC1CCOC1	1S/C24H25ClFN5O3/c1-31(2)8-3-4-23(32)30-21-11-17-20(12-22(21)34-16-7-9-33-13-16)27-14-28-24(17)29-15-5-6-19(26)18(25)10-15/h3-6,10-12,14,16H,7-9,13H2,1-2H3,(H,30,32)(H,27,28,29)	1	none			END
CHEMBL1173655	CHEMBL2135461	0.629834	CN(C)CC=CC(=O)Nc1cc2c(Nc3ccc(F)c(Cl)c3)ncnc2cc1OC1CCOC1	1S/C24H25ClFN5O3/c1-31(2)8-3-4-23(32)30-21-11-17-20(12-22(21)34-16-7-9-33-13-16)27-14-28-24(17)29-15-5-6-19(26)18(25)10-15/h3-6,10-12,14,16H,7-9,13H2,1-2H3,(H,30,32)(H,27,28,29)	1	none			END
CHEMBL1173655	CHEMBL607707	0.629834	CN(C)CC=CC(=O)Nc1cc2c(Nc3ccc(F)c(Cl)c3)ncnc2cc1OC1CCOC1	1S/C24H25ClFN5O3/c1-31(2)8-3-4-23(32)30-21-11-17-20(12-22(21)34-16-7-9-33-13-16)27-14-28-24(17)29-15-5-6-19(26)18(25)10-15/h3-6,10-12,14,16H,7-9,13H2,1-2H3,(H,30,32)(H,27,28,29)	1	none			END
CHEMBL1173655	CHEMBL607707	0.629834	CN(C)CC=CC(=O)Nc1cc2c(Nc3ccc(F)c(Cl)c3)ncnc2cc1OC1CCOC1	1S/C24H25ClFN5O3/c1-31(2)8-3-4-23(32)30-21-11-17-20(12-22(21)34-16-7-9-33-13-16)27-14-28-24(17)29-15-5-6-19(26)18(25)10-15/h3-6,10-12,14,16H,7-9,13H2,1-2H3,(H,30,32)(H,27,28,29)	1	none			END
CHEMBL1173655	CHEMBL607707	0.629834	CN(C)CC=CC(=O)Nc1cc2c(Nc3ccc(F)c(Cl)c3)ncnc2cc1OC1CCOC1	1S/C24H25ClFN5O3/c1-31(2)8-3-4-23(32)30-21-11-17-20(12-22(21)34-16-7-9-33-13-16)27-14-28-24(17)29-15-5-6-19(26)18(25)10-15/h3-6,10-12,14,16H,7-9,13H2,1-2H3,(H,30,32)(H,27,28,29)	1	none			END
CHEMBL1173655	CHEMBL607707	0.629834	CN(C)CC=CC(=O)Nc1cc2c(Nc3ccc(F)c(Cl)c3)ncnc2cc1OC1CCOC1	1S/C24H25ClFN5O3/c1-31(2)8-3-4-23(32)30-21-11-17-20(12-22(21)34-16-7-9-33-13-16)27-14-28-24(17)29-15-5-6-19(26)18(25)10-15/h3-6,10-12,14,16H,7-9,13H2,1-2H3,(H,30,32)(H,27,28,29)	1	none			END
CHEMBL607707	CHEMBL1173655	0.629834	CCOc1cc2ncc(C#N)c(Nc3ccc(F)c(Cl)c3)c2cc1NC(=O)C=CCN(C)C	1S/C24H23ClFN5O2/c1-4-33-22-12-20-17(11-21(22)30-23(32)6-5-9-31(2)3)24(15(13-27)14-28-20)29-16-7-8-19(26)18(25)10-16/h5-8,10-12,14H,4,9H2,1-3H3,(H,28,29)(H,30,32)	1	none			END
CHEMBL607707	CHEMBL2132902	0.629834	CCOc1cc2ncc(C#N)c(Nc3ccc(F)c(Cl)c3)c2cc1NC(=O)C=CCN(C)C	1S/C24H23ClFN5O2/c1-4-33-22-12-20-17(11-21(22)30-23(32)6-5-9-31(2)3)24(15(13-27)14-28-20)29-16-7-8-19(26)18(25)10-16/h5-8,10-12,14H,4,9H2,1-3H3,(H,28,29)(H,30,32)	1	none			END
CHEMBL607707	CHEMBL2347958	0.629834	CCOc1cc2ncc(C#N)c(Nc3ccc(F)c(Cl)c3)c2cc1NC(=O)C=CCN(C)C	1S/C24H23ClFN5O2/c1-4-33-22-12-20-17(11-21(22)30-23(32)6-5-9-31(2)3)24(15(13-27)14-28-20)29-16-7-8-19(26)18(25)10-16/h5-8,10-12,14H,4,9H2,1-3H3,(H,28,29)(H,30,32)	1	none			END
CHEMBL607707	CHEMBL1173655	0.629834	CCOc1cc2ncc(C#N)c(Nc3ccc(F)c(Cl)c3)c2cc1NC(=O)C=CCN(C)C	1S/C24H23ClFN5O2/c1-4-33-22-12-20-17(11-21(22)30-23(32)6-5-9-31(2)3)24(15(13-27)14-28-20)29-16-7-8-19(26)18(25)10-16/h5-8,10-12,14H,4,9H2,1-3H3,(H,28,29)(H,30,32)	1	none			END
CHEMBL607707	CHEMBL1173655	0.629834	CCOc1cc2ncc(C#N)c(Nc3ccc(F)c(Cl)c3)c2cc1NC(=O)C=CCN(C)C	1S/C24H23ClFN5O2/c1-4-33-22-12-20-17(11-21(22)30-23(32)6-5-9-31(2)3)24(15(13-27)14-28-20)29-16-7-8-19(26)18(25)10-16/h5-8,10-12,14H,4,9H2,1-3H3,(H,28,29)(H,30,32)	1	none			END
CHEMBL1617372	CHEMBL2354532	0.630952	O(c1ccc(C(c2ccccc2)(C)C)cc1)CCCNCCO	1S/C20H27NO2/c1-20(2,17-7-4-3-5-8-17)18-9-11-19(12-10-18)23-16-6-13-21-14-15-22/h3-5,7-12,21-22H,6,13-16H2,1-2H3	0	none			reference
CHEMBL1624030	CHEMBL2220826	0.630952	O(c1ccc(cc1)C(C)C)CC(O)CN1CCCC1	1S/C16H25NO2/c1-13(2)14-5-7-16(8-6-14)19-12-15(18)11-17-9-3-4-10-17/h5-8,13,15,18H,3-4,9-12H2,1-2H3	0	none			reference
CHEMBL1626215	CHEMBL2220826	0.630952	O(c1ccc(C(C)(C)C)cc1)CC(O)CN1CCCC1	1S/C17H27NO2/c1-17(2,3)14-6-8-16(9-7-14)20-13-15(19)12-18-10-4-5-11-18/h6-9,15,19H,4-5,10-13H2,1-3H3	0	none			reference
CHEMBL1906798	CHEMBL2220826	0.630952	O(c1ccc(cc1)CC)CC(O)CN1CCCC1	1S/C15H23NO2/c1-2-13-5-7-15(8-6-13)18-12-14(17)11-16-9-3-4-10-16/h5-8,14,17H,2-4,9-12H2,1H3	0	none			reference
CHEMBL2220826	CHEMBL1624030	0.630952	OC(C1CCN(CC1)CCCOc1ccc(cc1)C)(c1ccccc1)c1ccccc1	1S/C28H33NO2/c1-23-13-15-27(16-14-23)31-22-8-19-29-20-17-26(18-21-29)28(30,24-9-4-2-5-10-24)25-11-6-3-7-12-25/h2-7,9-16,26,30H,8,17-22H2,1H3	0	none			reference
CHEMBL2220826	CHEMBL1626215	0.630952	OC(C1CCN(CC1)CCCOc1ccc(cc1)C)(c1ccccc1)c1ccccc1	1S/C28H33NO2/c1-23-13-15-27(16-14-23)31-22-8-19-29-20-17-26(18-21-29)28(30,24-9-4-2-5-10-24)25-11-6-3-7-12-25/h2-7,9-16,26,30H,8,17-22H2,1H3	0	none			reference
CHEMBL2220826	CHEMBL1906798	0.630952	OC(C1CCN(CC1)CCCOc1ccc(cc1)C)(c1ccccc1)c1ccccc1	1S/C28H33NO2/c1-23-13-15-27(16-14-23)31-22-8-19-29-20-17-26(18-21-29)28(30,24-9-4-2-5-10-24)25-11-6-3-7-12-25/h2-7,9-16,26,30H,8,17-22H2,1H3	0	none			reference
CHEMBL2354532	CHEMBL1617372	0.630952	FC(F)(F)C(=O)O.OC(C1CCN(CC1)CCCOc1ccc(cc1)C(C)C)(c1ccccc1)c1ccccc1	1S/C30H37NO2.C2HF3O2/c1-24(2)25-14-16-29(17-15-25)33-23-9-20-31-21-18-28(19-22-31)30(32,26-10-5-3-6-11-26)27-12-7-4-8-13-27;3-2(4,5)1(6)7/h3-8,10-17,24,28,32H,9,18-23H2,1-2H3;(H,6,7)	0	none			reference
CHEMBL1187853	CHEMBL1617372	0.632911	C1CC2(CC[N+]1(CC2)CCCOc1ccccc1)C(c1ccccc1)(O)c1ccccc1	1S/C29H34NO2/c31-29(25-11-4-1-5-12-25,26-13-6-2-7-14-26)28-17-21-30(22-18-28,23-19-28)20-10-24-32-27-15-8-3-9-16-27/h1-9,11-16,31H,10,17-24H2/q+1	0	none			reference
CHEMBL1617372	CHEMBL1187853	0.632911	O(c1ccc(C(c2ccccc2)(C)C)cc1)CCCNCCO	1S/C20H27NO2/c1-20(2,17-7-4-3-5-8-17)18-9-11-19(12-10-18)23-16-6-13-21-14-15-22/h3-5,7-12,21-22H,6,13-16H2,1-2H3	0	none			reference
CHEMBL1617372	CHEMBL17345	0.632911	O(c1ccc(C(c2ccccc2)(C)C)cc1)CCCNCCO	1S/C20H27NO2/c1-20(2,17-7-4-3-5-8-17)18-9-11-19(12-10-18)23-16-6-13-21-14-15-22/h3-5,7-12,21-22H,6,13-16H2,1-2H3	0	none			reference
CHEMBL17345	CHEMBL1617372	0.632911	C(C1CCN(CC1)CCCOc1ccccc1)(c1ccccc1)(c1ccccc1)O	1S/C27H31NO2/c29-27(23-11-4-1-5-12-23,24-13-6-2-7-14-24)25-17-20-28(21-18-25)19-10-22-30-26-15-8-3-9-16-26/h1-9,11-16,25,29H,10,17-22H2	0	none			reference
CHEMBL1456893	CHEMBL1624030	0.633333	O(c1c(OC)cc(cc1)/C=C/C)CC(O)CN1CCCCCCC1	1S/C20H31NO3/c1-3-9-17-10-11-19(20(14-17)23-2)24-16-18(22)15-21-12-7-5-4-6-8-13-21/h3,9-11,14,18,22H,4-8,12-13,15-16H2,1-2H3/b9-3+	0	none			reference
CHEMBL1456893	CHEMBL1626215	0.633333	O(c1c(OC)cc(cc1)/C=C/C)CC(O)CN1CCCCCCC1	1S/C20H31NO3/c1-3-9-17-10-11-19(20(14-17)23-2)24-16-18(22)15-21-12-7-5-4-6-8-13-21/h3,9-11,14,18,22H,4-8,12-13,15-16H2,1-2H3/b9-3+	0	none			reference
CHEMBL1456893	CHEMBL1906798	0.633333	O(c1c(OC)cc(cc1)/C=C/C)CC(O)CN1CCCCCCC1	1S/C20H31NO3/c1-3-9-17-10-11-19(20(14-17)23-2)24-16-18(22)15-21-12-7-5-4-6-8-13-21/h3,9-11,14,18,22H,4-8,12-13,15-16H2,1-2H3/b9-3+	0	none			reference
CHEMBL1624030	CHEMBL1456893	0.633333	O(c1ccc(cc1)C(C)C)CC(O)CN1CCCC1	1S/C16H25NO2/c1-13(2)14-5-7-16(8-6-14)19-12-15(18)11-17-9-3-4-10-17/h5-8,13,15,18H,3-4,9-12H2,1-2H3	0	none			reference
CHEMBL1626215	CHEMBL1456893	0.633333	O(c1ccc(C(C)(C)C)cc1)CC(O)CN1CCCC1	1S/C17H27NO2/c1-17(2,3)14-6-8-16(9-7-14)20-13-15(19)12-18-10-4-5-11-18/h6-9,15,19H,4-5,10-13H2,1-3H3	0	none			reference
CHEMBL1906798	CHEMBL1456893	0.633333	O(c1ccc(cc1)CC)CC(O)CN1CCCC1	1S/C15H23NO2/c1-2-13-5-7-15(8-6-13)18-12-14(17)11-16-9-3-4-10-16/h5-8,14,17H,2-4,9-12H2,1H3	0	none			reference
CHEMBL19669	CHEMBL2220826	0.634146	O(C(C(CNC(C)(C)C)O)C)c1ccc(cc1)CC	1S/C16H27NO2/c1-6-13-7-9-14(10-8-13)19-12(2)15(18)11-17-16(3,4)5/h7-10,12,15,17-18H,6,11H2,1-5H3	0	none			reference
CHEMBL19680	CHEMBL2220826	0.634146	O(C(C(CNC(C)C)O)C)c1ccc(cc1)CC	1S/C15H25NO2/c1-5-13-6-8-14(9-7-13)18-12(4)15(17)10-16-11(2)3/h6-9,11-12,15-17H,5,10H2,1-4H3	0	none			reference
CHEMBL2220826	CHEMBL19669	0.634146	OC(C1CCN(CC1)CCCOc1ccc(cc1)C)(c1ccccc1)c1ccccc1	1S/C28H33NO2/c1-23-13-15-27(16-14-23)31-22-8-19-29-20-17-26(18-21-29)28(30,24-9-4-2-5-10-24)25-11-6-3-7-12-25/h2-7,9-16,26,30H,8,17-22H2,1H3	0	none			reference
CHEMBL2220826	CHEMBL19680	0.634146	OC(C1CCN(CC1)CCCOc1ccc(cc1)C)(c1ccccc1)c1ccccc1	1S/C28H33NO2/c1-23-13-15-27(16-14-23)31-22-8-19-29-20-17-26(18-21-29)28(30,24-9-4-2-5-10-24)25-11-6-3-7-12-25/h2-7,9-16,26,30H,8,17-22H2,1H3	0	none			reference
CHEMBL2220826	CHEMBL3303501	0.634146	OC(C1CCN(CC1)CCCOc1ccc(cc1)C)(c1ccccc1)c1ccccc1	1S/C28H33NO2/c1-23-13-15-27(16-14-23)31-22-8-19-29-20-17-26(18-21-29)28(30,24-9-4-2-5-10-24)25-11-6-3-7-12-25/h2-7,9-16,26,30H,8,17-22H2,1H3	0	none			reference
CHEMBL2220826	CHEMBL581928	0.634146	OC(C1CCN(CC1)CCCOc1ccc(cc1)C)(c1ccccc1)c1ccccc1	1S/C28H33NO2/c1-23-13-15-27(16-14-23)31-22-8-19-29-20-17-26(18-21-29)28(30,24-9-4-2-5-10-24)25-11-6-3-7-12-25/h2-7,9-16,26,30H,8,17-22H2,1H3	0	none			reference
CHEMBL3303501	CHEMBL2220826	0.634146	c1cc(ccc1CCC)OCC(CNC(C)C)O	1S/C15H25NO2/c1-4-5-13-6-8-15(9-7-13)18-11-14(17)10-16-12(2)3/h6-9,12,14,16-17H,4-5,10-11H2,1-3H3	0	none			reference
CHEMBL581928	CHEMBL2220826	0.634146	CC(C)NCC(O)COc1ccc(Cc2ccc(OCC(O)CNC(C)C)cc2)cc1	1S/C25H38N2O4/c1-18(2)26-14-22(28)16-30-24-9-5-20(6-10-24)13-21-7-11-25(12-8-21)31-17-23(29)15-27-19(3)4/h5-12,18-19,22-23,26-29H,13-17H2,1-4H3	0	none			reference
CHEMBL1576147	CHEMBL3122208	0.634409	Oc1nc2n(nc(c2c(c1)COC)c1ccccc1)C	1S/C15H15N3O2/c1-18-15-13(11(9-20-2)8-12(19)16-15)14(17-18)10-6-4-3-5-7-10/h3-8H,9H2,1-2H3,(H,16,19)	0	none			reference
CHEMBL3122208	CHEMBL1576147	0.634409	n1c(ccc2c1n(nc2c1ncccc1)C)OCc1ccccn1	1S/C18H15N5O/c1-23-18-14(17(22-23)15-7-3-5-11-20-15)8-9-16(21-18)24-12-13-6-2-4-10-19-13/h2-11H,12H2,1H3	0	none			reference
CHEMBL1490666	CHEMBL67151	0.635135	O(c1c(OC)cc(cc1)/C=C/C)CCCNCC(O)C	1S/C16H25NO3/c1-4-6-14-7-8-15(16(11-14)19-3)20-10-5-9-17-12-13(2)18/h4,6-8,11,13,17-18H,5,9-10,12H2,1-3H3/b6-4+	0	none			reference
CHEMBL67151	CHEMBL1490666	0.635135	N(CC(COc1ccc(cc1)C)O)C(C)C	1S/C13H21NO2/c1-10(2)14-8-12(15)9-16-13-6-4-11(3)5-7-13/h4-7,10,12,14-15H,8-9H2,1-3H3	0	none			reference
CHEMBL1536886	CHEMBL2365728	0.635294	Cl.O(c1ccc(C(C)(C)C)cc1)CC(O)CN1CCCC1	1S/C17H27NO2.ClH/c1-17(2,3)14-6-8-16(9-7-14)20-13-15(19)12-18-10-4-5-11-18;/h6-9,15,19H,4-5,10-13H2,1-3H3;1H	0	none			reference
CHEMBL1557311	CHEMBL2365728	0.635294	Cl.O(c1ccc(cc1)C(C)C)CC(O)CN1CCCC1	1S/C16H25NO2.ClH/c1-13(2)14-5-7-16(8-6-14)19-12-15(18)11-17-9-3-4-10-17;/h5-8,13,15,18H,3-4,9-12H2,1-2H3;1H	0	none			reference
CHEMBL1897025	CHEMBL2365728	0.635294	Cl.O(c1ccc(cc1)CC)CC(O)CN1CCCC1	1S/C15H23NO2.ClH/c1-2-13-5-7-15(8-6-13)18-12-14(17)11-16-9-3-4-10-16;/h5-8,14,17H,2-4,9-12H2,1H3;1H	0	none			reference
CHEMBL198691	CHEMBL2365728	0.635294	c1cc(ccc1C(c1ccc(cc1)OC)c1cc2c(cccc2)c2c1cccc2)OCC(CNC1CC1)O	1S/C34H33NO3/c1-37-28-16-10-23(11-17-28)34(24-12-18-29(19-13-24)38-22-27(36)21-35-26-14-15-26)33-20-25-6-2-3-7-30(25)31-8-4-5-9-32(31)33/h2-13,16-20,26-27,34-36H,14-15,21-22H2,1H3	0	none			reference
CHEMBL2365728	CHEMBL1536886	0.635294	OC(C1CCN(CC1)CCCOc1ccc(cc1)C(C)C)(c1ccccc1)c1ccccc1	1S/C30H37NO2/c1-24(2)25-14-16-29(17-15-25)33-23-9-20-31-21-18-28(19-22-31)30(32,26-10-5-3-6-11-26)27-12-7-4-8-13-27/h3-8,10-17,24,28,32H,9,18-23H2,1-2H3	0	none			reference
CHEMBL2365728	CHEMBL1557311	0.635294	OC(C1CCN(CC1)CCCOc1ccc(cc1)C(C)C)(c1ccccc1)c1ccccc1	1S/C30H37NO2/c1-24(2)25-14-16-29(17-15-25)33-23-9-20-31-21-18-28(19-22-31)30(32,26-10-5-3-6-11-26)27-12-7-4-8-13-27/h3-8,10-17,24,28,32H,9,18-23H2,1-2H3	0	none			reference
CHEMBL2365728	CHEMBL1897025	0.635294	OC(C1CCN(CC1)CCCOc1ccc(cc1)C(C)C)(c1ccccc1)c1ccccc1	1S/C30H37NO2/c1-24(2)25-14-16-29(17-15-25)33-23-9-20-31-21-18-28(19-22-31)30(32,26-10-5-3-6-11-26)27-12-7-4-8-13-27/h3-8,10-17,24,28,32H,9,18-23H2,1-2H3	0	none			reference
CHEMBL2365728	CHEMBL198691	0.635294	OC(C1CCN(CC1)CCCOc1ccc(cc1)C(C)C)(c1ccccc1)c1ccccc1	1S/C30H37NO2/c1-24(2)25-14-16-29(17-15-25)33-23-9-20-31-21-18-28(19-22-31)30(32,26-10-5-3-6-11-26)27-12-7-4-8-13-27/h3-8,10-17,24,28,32H,9,18-23H2,1-2H3	0	none			reference
CHEMBL1617527	CHEMBL19669	0.636364	O(c1c(OC)cc(cc1)/C=C/C)CC(O)CNCCc1ccc(OC)cc1	1S/C22H29NO4/c1-4-5-18-8-11-21(22(14-18)26-3)27-16-19(24)15-23-13-12-17-6-9-20(25-2)10-7-17/h4-11,14,19,23-24H,12-13,15-16H2,1-3H3/b5-4+	0	none			reference
CHEMBL1617527	CHEMBL19680	0.636364	O(c1c(OC)cc(cc1)/C=C/C)CC(O)CNCCc1ccc(OC)cc1	1S/C22H29NO4/c1-4-5-18-8-11-21(22(14-18)26-3)27-16-19(24)15-23-13-12-17-6-9-20(25-2)10-7-17/h4-11,14,19,23-24H,12-13,15-16H2,1-3H3/b5-4+	0	none			reference
CHEMBL1617527	CHEMBL19757	0.636364	O(c1c(OC)cc(cc1)/C=C/C)CC(O)CNCCc1ccc(OC)cc1	1S/C22H29NO4/c1-4-5-18-8-11-21(22(14-18)26-3)27-16-19(24)15-23-13-12-17-6-9-20(25-2)10-7-17/h4-11,14,19,23-24H,12-13,15-16H2,1-3H3/b5-4+	0	none			reference
CHEMBL1617527	CHEMBL3303501	0.636364	O(c1c(OC)cc(cc1)/C=C/C)CC(O)CNCCc1ccc(OC)cc1	1S/C22H29NO4/c1-4-5-18-8-11-21(22(14-18)26-3)27-16-19(24)15-23-13-12-17-6-9-20(25-2)10-7-17/h4-11,14,19,23-24H,12-13,15-16H2,1-3H3/b5-4+	0	none			reference
CHEMBL1617527	CHEMBL415999	0.636364	O(c1c(OC)cc(cc1)/C=C/C)CC(O)CNCCc1ccc(OC)cc1	1S/C22H29NO4/c1-4-5-18-8-11-21(22(14-18)26-3)27-16-19(24)15-23-13-12-17-6-9-20(25-2)10-7-17/h4-11,14,19,23-24H,12-13,15-16H2,1-3H3/b5-4+	0	none			reference
CHEMBL19669	CHEMBL1617527	0.636364	O(C(C(CNC(C)(C)C)O)C)c1ccc(cc1)CC	1S/C16H27NO2/c1-6-13-7-9-14(10-8-13)19-12(2)15(18)11-17-16(3,4)5/h7-10,12,15,17-18H,6,11H2,1-5H3	0	none			reference
CHEMBL19680	CHEMBL1617527	0.636364	O(C(C(CNC(C)C)O)C)c1ccc(cc1)CC	1S/C15H25NO2/c1-5-13-6-8-14(9-7-13)18-12(4)15(17)10-16-11(2)3/h6-9,11-12,15-17H,5,10H2,1-4H3	0	none			reference
CHEMBL19757	CHEMBL1617527	0.636364	N(C(C(COc1ccc(cc1)CC)O)C)C(C)C	1S/C15H25NO2/c1-5-13-6-8-14(9-7-13)18-10-15(17)12(4)16-11(2)3/h6-9,11-12,15-17H,5,10H2,1-4H3	0	none			reference
CHEMBL3303501	CHEMBL1617527	0.636364	c1cc(ccc1CCC)OCC(CNC(C)C)O	1S/C15H25NO2/c1-4-5-13-6-8-15(9-7-13)18-11-14(17)10-16-12(2)3/h6-9,12,14,16-17H,4-5,10-11H2,1-3H3	0	none			reference
CHEMBL415999	CHEMBL1617527	0.636364	N(C(C(COc1ccc(cc1)CC)O)C)C(C)(C)C	1S/C16H27NO2/c1-6-13-7-9-14(10-8-13)19-11-15(18)12(2)17-16(3,4)5/h7-10,12,15,17-18H,6,11H2,1-5H3	0	none			reference
CHEMBL1303138	CHEMBL3665671	0.637306	Oc1nc2n(nc(c2c(c1)C)c1ccccc1)C	1S/C14H13N3O/c1-9-8-11(18)15-14-12(9)13(16-17(14)2)10-6-4-3-5-7-10/h3-8H,1-2H3,(H,15,18)	0	none			reference
CHEMBL3665671	CHEMBL1303138	0.637306	CC(NC(=O)COc1cc(c2c(nn(C)c2n1)c1ccccc1F)C(F)(F)F)c1ccccc1	1S/C24H20F4N4O2/c1-14(15-8-4-3-5-9-15)29-19(33)13-34-20-12-17(24(26,27)28)21-22(31-32(2)23(21)30-20)16-10-6-7-11-18(16)25/h3-12,14H,13H2,1-2H3,(H,29,33)	1	none			END
CHEMBL1617289	CHEMBL1617527	0.637363	O1C(CN(CC1C)CC(O)COc1ccc(cc1)CC)C	1S/C17H27NO3/c1-4-15-5-7-17(8-6-15)20-12-16(19)11-18-9-13(2)21-14(3)10-18/h5-8,13-14,16,19H,4,9-12H2,1-3H3	0	none			reference
CHEMBL1617527	CHEMBL1617289	0.637363	O(c1c(OC)cc(cc1)/C=C/C)CC(O)CNCCc1ccc(OC)cc1	1S/C22H29NO4/c1-4-5-18-8-11-21(22(14-18)26-3)27-16-19(24)15-23-13-12-17-6-9-20(25-2)10-7-17/h4-11,14,19,23-24H,12-13,15-16H2,1-3H3/b5-4+	0	none			reference
CHEMBL1617527	CHEMBL1623579	0.637363	O(c1c(OC)cc(cc1)/C=C/C)CC(O)CNCCc1ccc(OC)cc1	1S/C22H29NO4/c1-4-5-18-8-11-21(22(14-18)26-3)27-16-19(24)15-23-13-12-17-6-9-20(25-2)10-7-17/h4-11,14,19,23-24H,12-13,15-16H2,1-3H3/b5-4+	0	none			reference
CHEMBL1623579	CHEMBL1617527	0.637363	O1C(CN(CC1C)CC(O)COc1ccc(cc1)C(C)C)C	1S/C18H29NO3/c1-13(2)16-5-7-18(8-6-16)21-12-17(20)11-19-9-14(3)22-15(4)10-19/h5-8,13-15,17,20H,9-12H2,1-4H3	0	none			reference
CHEMBL14533	CHEMBL29999	0.6375	c1(c(OCC(CNC(C)C)O)ccc(c1)/C=C/CO)OC	1S/C16H25NO4/c1-12(2)17-10-14(19)11-21-15-7-6-13(5-4-8-18)9-16(15)20-3/h4-7,9,12,14,17-19H,8,10-11H2,1-3H3/b5-4+	0	none			reference
CHEMBL29999	CHEMBL14533	0.6375	N(C(C(COc1ccc(cc1)C)O)C)C(C)C	1S/C14H23NO2/c1-10(2)15-12(4)14(16)9-17-13-7-5-11(3)6-8-13/h5-8,10,12,14-16H,9H2,1-4H3	0	none			reference
CHEMBL1821744	CHEMBL509847	0.637584	c1cc(nn(c1=O)C)c1ccc(cc1)C(=O)N1CCN2[C@H](C1)CCC2	1S/C19H22N4O2/c1-21-18(24)9-8-17(20-21)14-4-6-15(7-5-14)19(25)23-12-11-22-10-2-3-16(22)13-23/h4-9,16H,2-3,10-13H2,1H3/t16-/m0/s1	0	none			reference
CHEMBL509847	CHEMBL1821744	0.637584	N([C@H](C(=O)N[C@H](C(=O)N[C@H](C(=O)NCC(=O)NCC(=O)NCCCNC(=O)c1ccc(cc1)c1n[nH]c2c1cccc2)CC(C)C)CC(=O)N)CC(C)C)C(=O)C	1S/C39H54N10O8/c1-22(2)17-29(46-39(57)31(19-32(40)51)47-38(56)30(18-23(3)4)45-24(5)50)37(55)44-21-34(53)43-20-33(52)41-15-8-16-42-36(54)26-13-11-25(12-14-26)35-27-9-6-7-10-28(27)48-49-35/h6-7,9-14,22-23,29-31H,8,15-21H2,1-5H3,(H2,40,51)(H,41,52)(H,42,54)(H,43,53)(H,44,55)(H,45,50)(H,46,57)(H,47,56)(H,48,49)/t29-,30-,31-/m0/s1	0	none			reference
CHEMBL198523	CHEMBL2365728	0.638554	c1cc(ccc1C(c1ccc(cc1)OC)c1cc2c(cccc2)c2c1cccc2)OCC(CN(CC)CC)O	1S/C35H37NO3/c1-4-36(5-2)23-28(37)24-39-30-20-16-26(17-21-30)35(25-14-18-29(38-3)19-15-25)34-22-27-10-6-7-11-31(27)32-12-8-9-13-33(32)34/h6-22,28,35,37H,4-5,23-24H2,1-3H3	0	none			reference
CHEMBL2365728	CHEMBL198523	0.638554	OC(C1CCN(CC1)CCCOc1ccc(cc1)C(C)C)(c1ccccc1)c1ccccc1	1S/C30H37NO2/c1-24(2)25-14-16-29(17-15-25)33-23-9-20-31-21-18-28(19-22-31)30(32,26-10-5-3-6-11-26)27-12-7-4-8-13-27/h3-8,10-17,24,28,32H,9,18-23H2,1-2H3	0	none			reference
CHEMBL2365728	CHEMBL3247307	0.638554	OC(C1CCN(CC1)CCCOc1ccc(cc1)C(C)C)(c1ccccc1)c1ccccc1	1S/C30H37NO2/c1-24(2)25-14-16-29(17-15-25)33-23-9-20-31-21-18-28(19-22-31)30(32,26-10-5-3-6-11-26)27-12-7-4-8-13-27/h3-8,10-17,24,28,32H,9,18-23H2,1-2H3	0	none			reference
CHEMBL2365728	CHEMBL588534	0.638554	OC(C1CCN(CC1)CCCOc1ccc(cc1)C(C)C)(c1ccccc1)c1ccccc1	1S/C30H37NO2/c1-24(2)25-14-16-29(17-15-25)33-23-9-20-31-21-18-28(19-22-31)30(32,26-10-5-3-6-11-26)27-12-7-4-8-13-27/h3-8,10-17,24,28,32H,9,18-23H2,1-2H3	0	none			reference
CHEMBL3247307	CHEMBL2365728	0.638554	c1cc(ccc1CCC)OCC(CNC(C)C)O.Cl	1S/C15H25NO2.ClH/c1-4-5-13-6-8-15(9-7-13)18-11-14(17)10-16-12(2)3;/h6-9,12,14,16-17H,4-5,10-11H2,1-3H3;1H	0	none			reference
CHEMBL588534	CHEMBL2365728	0.638554	Cl.CC(C)NCC(O)COc1ccc(Cc2ccc(OCC(O)CNC(C)C)cc2)cc1	1S/C25H38N2O4.ClH/c1-18(2)26-14-22(28)16-30-24-9-5-20(6-10-24)13-21-7-11-25(12-8-21)31-17-23(29)15-27-19(3)4;/h5-12,18-19,22-23,26-29H,13-17H2,1-4H3;1H	0	none			reference
CHEMBL198523	CHEMBL3247308	0.641975	c1cc(ccc1C(c1ccc(cc1)OC)c1cc2c(cccc2)c2c1cccc2)OCC(CN(CC)CC)O	1S/C35H37NO3/c1-4-36(5-2)23-28(37)24-39-30-20-16-26(17-21-30)35(25-14-18-29(38-3)19-15-25)34-22-27-10-6-7-11-31(27)32-12-8-9-13-33(32)34/h6-22,28,35,37H,4-5,23-24H2,1-3H3	0	none			reference
CHEMBL198523	CHEMBL3247309	0.641975	c1cc(ccc1C(c1ccc(cc1)OC)c1cc2c(cccc2)c2c1cccc2)OCC(CN(CC)CC)O	1S/C35H37NO3/c1-4-36(5-2)23-28(37)24-39-30-20-16-26(17-21-30)35(25-14-18-29(38-3)19-15-25)34-22-27-10-6-7-11-31(27)32-12-8-9-13-33(32)34/h6-22,28,35,37H,4-5,23-24H2,1-3H3	0	none			reference
CHEMBL198523	CHEMBL3247308	0.641975	c1cc(ccc1C(c1ccc(cc1)OC)c1cc2c(cccc2)c2c1cccc2)OCC(CN(CC)CC)O	1S/C35H37NO3/c1-4-36(5-2)23-28(37)24-39-30-20-16-26(17-21-30)35(25-14-18-29(38-3)19-15-25)34-22-27-10-6-7-11-31(27)32-12-8-9-13-33(32)34/h6-22,28,35,37H,4-5,23-24H2,1-3H3	0	none			reference
CHEMBL3247308	CHEMBL198523	0.641975	C(C(CNC(C)C)O)Oc1c(cc(cc1)/C=C/C)OC	1S/C16H25NO3/c1-5-6-13-7-8-15(16(9-13)19-4)20-11-14(18)10-17-12(2)3/h5-9,12,14,17-18H,10-11H2,1-4H3/b6-5+	0	none			reference
CHEMBL3247308	CHEMBL588534	0.641975	C(C(CNC(C)C)O)Oc1c(cc(cc1)/C=C/C)OC	1S/C16H25NO3/c1-5-6-13-7-8-15(16(9-13)19-4)20-11-14(18)10-17-12(2)3/h5-9,12,14,17-18H,10-11H2,1-4H3/b6-5+	0	none			reference
CHEMBL3247309	CHEMBL198523	0.641975	C(C(CNC(C)C)O)Oc1c(cc(cc1)/C=C\C)OC	1S/C16H25NO3/c1-5-6-13-7-8-15(16(9-13)19-4)20-11-14(18)10-17-12(2)3/h5-9,12,14,17-18H,10-11H2,1-4H3/b6-5-	0	none			reference
CHEMBL3247309	CHEMBL588534	0.641975	C(C(CNC(C)C)O)Oc1c(cc(cc1)/C=C\C)OC	1S/C16H25NO3/c1-5-6-13-7-8-15(16(9-13)19-4)20-11-14(18)10-17-12(2)3/h5-9,12,14,17-18H,10-11H2,1-4H3/b6-5-	0	none			reference
CHEMBL588534	CHEMBL3247308	0.641975	Cl.CC(C)NCC(O)COc1ccc(Cc2ccc(OCC(O)CNC(C)C)cc2)cc1	1S/C25H38N2O4.ClH/c1-18(2)26-14-22(28)16-30-24-9-5-20(6-10-24)13-21-7-11-25(12-8-21)31-17-23(29)15-27-19(3)4;/h5-12,18-19,22-23,26-29H,13-17H2,1-4H3;1H	0	none			reference
CHEMBL588534	CHEMBL3247309	0.641975	Cl.CC(C)NCC(O)COc1ccc(Cc2ccc(OCC(O)CNC(C)C)cc2)cc1	1S/C25H38N2O4.ClH/c1-18(2)26-14-22(28)16-30-24-9-5-20(6-10-24)13-21-7-11-25(12-8-21)31-17-23(29)15-27-19(3)4;/h5-12,18-19,22-23,26-29H,13-17H2,1-4H3;1H	0	none			reference
CHEMBL588534	CHEMBL3247308	0.641975	Cl.CC(C)NCC(O)COc1ccc(Cc2ccc(OCC(O)CNC(C)C)cc2)cc1	1S/C25H38N2O4.ClH/c1-18(2)26-14-22(28)16-30-24-9-5-20(6-10-24)13-21-7-11-25(12-8-21)31-17-23(29)15-27-19(3)4;/h5-12,18-19,22-23,26-29H,13-17H2,1-4H3;1H	0	none			reference
CHEMBL3247308	CHEMBL198523	0.641975	COc1cc(C=CC)ccc1OCC(O)CNC(C)C	1S/C16H25NO3/c1-5-6-13-7-8-15(16(9-13)19-4)20-11-14(18)10-17-12(2)3/h5-9,12,14,17-18H,10-11H2,1-4H3	1	none			END
CHEMBL3247308	CHEMBL588534	0.641975	COc1cc(C=CC)ccc1OCC(O)CNC(C)C	1S/C16H25NO3/c1-5-6-13-7-8-15(16(9-13)19-4)20-11-14(18)10-17-12(2)3/h5-9,12,14,17-18H,10-11H2,1-4H3	1	none			END
CHEMBL1624030	CHEMBL2365728	0.642857	O(c1ccc(cc1)C(C)C)CC(O)CN1CCCC1	1S/C16H25NO2/c1-13(2)14-5-7-16(8-6-14)19-12-15(18)11-17-9-3-4-10-17/h5-8,13,15,18H,3-4,9-12H2,1-2H3	0	none			reference
CHEMBL1626215	CHEMBL2365728	0.642857	O(c1ccc(C(C)(C)C)cc1)CC(O)CN1CCCC1	1S/C17H27NO2/c1-17(2,3)14-6-8-16(9-7-14)20-13-15(19)12-18-10-4-5-11-18/h6-9,15,19H,4-5,10-13H2,1-3H3	0	none			reference
CHEMBL1906798	CHEMBL2365728	0.642857	O(c1ccc(cc1)CC)CC(O)CN1CCCC1	1S/C15H23NO2/c1-2-13-5-7-15(8-6-13)18-12-14(17)11-16-9-3-4-10-16/h5-8,14,17H,2-4,9-12H2,1H3	0	none			reference
CHEMBL2365728	CHEMBL1624030	0.642857	OC(C1CCN(CC1)CCCOc1ccc(cc1)C(C)C)(c1ccccc1)c1ccccc1	1S/C30H37NO2/c1-24(2)25-14-16-29(17-15-25)33-23-9-20-31-21-18-28(19-22-31)30(32,26-10-5-3-6-11-26)27-12-7-4-8-13-27/h3-8,10-17,24,28,32H,9,18-23H2,1-2H3	0	none			reference
CHEMBL2365728	CHEMBL1626215	0.642857	OC(C1CCN(CC1)CCCOc1ccc(cc1)C(C)C)(c1ccccc1)c1ccccc1	1S/C30H37NO2/c1-24(2)25-14-16-29(17-15-25)33-23-9-20-31-21-18-28(19-22-31)30(32,26-10-5-3-6-11-26)27-12-7-4-8-13-27/h3-8,10-17,24,28,32H,9,18-23H2,1-2H3	0	none			reference
CHEMBL2365728	CHEMBL1906798	0.642857	OC(C1CCN(CC1)CCCOc1ccc(cc1)C(C)C)(c1ccccc1)c1ccccc1	1S/C30H37NO2/c1-24(2)25-14-16-29(17-15-25)33-23-9-20-31-21-18-28(19-22-31)30(32,26-10-5-3-6-11-26)27-12-7-4-8-13-27/h3-8,10-17,24,28,32H,9,18-23H2,1-2H3	0	none			reference
CHEMBL1536886	CHEMBL1617527	0.644444	Cl.O(c1ccc(C(C)(C)C)cc1)CC(O)CN1CCCC1	1S/C17H27NO2.ClH/c1-17(2,3)14-6-8-16(9-7-14)20-13-15(19)12-18-10-4-5-11-18;/h6-9,15,19H,4-5,10-13H2,1-3H3;1H	0	none			reference
CHEMBL1557311	CHEMBL1617527	0.644444	Cl.O(c1ccc(cc1)C(C)C)CC(O)CN1CCCC1	1S/C16H25NO2.ClH/c1-13(2)14-5-7-16(8-6-14)19-12-15(18)11-17-9-3-4-10-17;/h5-8,13,15,18H,3-4,9-12H2,1-2H3;1H	0	none			reference
CHEMBL1617527	CHEMBL1536886	0.644444	O(c1c(OC)cc(cc1)/C=C/C)CC(O)CNCCc1ccc(OC)cc1	1S/C22H29NO4/c1-4-5-18-8-11-21(22(14-18)26-3)27-16-19(24)15-23-13-12-17-6-9-20(25-2)10-7-17/h4-11,14,19,23-24H,12-13,15-16H2,1-3H3/b5-4+	0	none			reference
CHEMBL1617527	CHEMBL1557311	0.644444	O(c1c(OC)cc(cc1)/C=C/C)CC(O)CNCCc1ccc(OC)cc1	1S/C22H29NO4/c1-4-5-18-8-11-21(22(14-18)26-3)27-16-19(24)15-23-13-12-17-6-9-20(25-2)10-7-17/h4-11,14,19,23-24H,12-13,15-16H2,1-3H3/b5-4+	0	none			reference
CHEMBL1617527	CHEMBL1897025	0.644444	O(c1c(OC)cc(cc1)/C=C/C)CC(O)CNCCc1ccc(OC)cc1	1S/C22H29NO4/c1-4-5-18-8-11-21(22(14-18)26-3)27-16-19(24)15-23-13-12-17-6-9-20(25-2)10-7-17/h4-11,14,19,23-24H,12-13,15-16H2,1-3H3/b5-4+	0	none			reference
CHEMBL1897025	CHEMBL1617527	0.644444	Cl.O(c1ccc(cc1)CC)CC(O)CN1CCCC1	1S/C15H23NO2.ClH/c1-2-13-5-7-15(8-6-13)18-12-14(17)11-16-9-3-4-10-16;/h5-8,14,17H,2-4,9-12H2,1H3;1H	0	none			reference
CHEMBL1823412	CHEMBL483288	0.645669	c1cc(n[nH]c1=O)c1ccc(cc1)C(=O)N1CCC[C@H]1CN1CCCC1	1S/C20H24N4O2/c25-19-10-9-18(21-22-19)15-5-7-16(8-6-15)20(26)24-13-3-4-17(24)14-23-11-1-2-12-23/h5-10,17H,1-4,11-14H2,(H,22,25)/t17-/m0/s1	0	none			reference
CHEMBL483288	CHEMBL1823412	0.645669	c1ccc2c(c1)[nH]nc2c1ccc(cc1)C(=O)NCCCC(=O)O	1S/C18H17N3O3/c22-16(23)6-3-11-19-18(24)13-9-7-12(8-10-13)17-14-4-1-2-5-15(14)20-21-17/h1-2,4-5,7-10H,3,6,11H2,(H,19,24)(H,20,21)(H,22,23)	0	none			reference
CHEMBL19669	CHEMBL2365728	0.646341	O(C(C(CNC(C)(C)C)O)C)c1ccc(cc1)CC	1S/C16H27NO2/c1-6-13-7-9-14(10-8-13)19-12(2)15(18)11-17-16(3,4)5/h7-10,12,15,17-18H,6,11H2,1-5H3	0	none			reference
CHEMBL19680	CHEMBL2365728	0.646341	O(C(C(CNC(C)C)O)C)c1ccc(cc1)CC	1S/C15H25NO2/c1-5-13-6-8-14(9-7-13)18-12(4)15(17)10-16-11(2)3/h6-9,11-12,15-17H,5,10H2,1-4H3	0	none			reference
CHEMBL2365728	CHEMBL19669	0.646341	OC(C1CCN(CC1)CCCOc1ccc(cc1)C(C)C)(c1ccccc1)c1ccccc1	1S/C30H37NO2/c1-24(2)25-14-16-29(17-15-25)33-23-9-20-31-21-18-28(19-22-31)30(32,26-10-5-3-6-11-26)27-12-7-4-8-13-27/h3-8,10-17,24,28,32H,9,18-23H2,1-2H3	0	none			reference
CHEMBL2365728	CHEMBL19680	0.646341	OC(C1CCN(CC1)CCCOc1ccc(cc1)C(C)C)(c1ccccc1)c1ccccc1	1S/C30H37NO2/c1-24(2)25-14-16-29(17-15-25)33-23-9-20-31-21-18-28(19-22-31)30(32,26-10-5-3-6-11-26)27-12-7-4-8-13-27/h3-8,10-17,24,28,32H,9,18-23H2,1-2H3	0	none			reference
CHEMBL2365728	CHEMBL3303501	0.646341	OC(C1CCN(CC1)CCCOc1ccc(cc1)C(C)C)(c1ccccc1)c1ccccc1	1S/C30H37NO2/c1-24(2)25-14-16-29(17-15-25)33-23-9-20-31-21-18-28(19-22-31)30(32,26-10-5-3-6-11-26)27-12-7-4-8-13-27/h3-8,10-17,24,28,32H,9,18-23H2,1-2H3	0	none			reference
CHEMBL2365728	CHEMBL581928	0.646341	OC(C1CCN(CC1)CCCOc1ccc(cc1)C(C)C)(c1ccccc1)c1ccccc1	1S/C30H37NO2/c1-24(2)25-14-16-29(17-15-25)33-23-9-20-31-21-18-28(19-22-31)30(32,26-10-5-3-6-11-26)27-12-7-4-8-13-27/h3-8,10-17,24,28,32H,9,18-23H2,1-2H3	0	none			reference
CHEMBL3303501	CHEMBL2365728	0.646341	c1cc(ccc1CCC)OCC(CNC(C)C)O	1S/C15H25NO2/c1-4-5-13-6-8-15(9-7-13)18-11-14(17)10-16-12(2)3/h6-9,12,14,16-17H,4-5,10-11H2,1-3H3	0	none			reference
CHEMBL581928	CHEMBL2365728	0.646341	CC(C)NCC(O)COc1ccc(Cc2ccc(OCC(O)CNC(C)C)cc2)cc1	1S/C25H38N2O4/c1-18(2)26-14-22(28)16-30-24-9-5-20(6-10-24)13-21-7-11-25(12-8-21)31-17-23(29)15-27-19(3)4/h5-12,18-19,22-23,26-29H,13-17H2,1-4H3	0	none			reference
CHEMBL1476719	CHEMBL3663659	0.647059	o1c(C(=O)NCCCn2nc(cc2C)C)ccc1	1S/C13H17N3O2/c1-10-9-11(2)16(15-10)7-4-6-14-13(17)12-5-3-8-18-12/h3,5,8-9H,4,6-7H2,1-2H3,(H,14,17)	0	none			reference
CHEMBL3663659	CHEMBL1476719	0.647059	Cn1n(C2CCN(Cc3occc3)CC2)c(=O)c2c1cccc2C(=O)N	1S/C19H22N4O3/c1-21-16-6-2-5-15(18(20)24)17(16)19(25)23(21)13-7-9-22(10-8-13)12-14-4-3-11-26-14/h2-6,11,13H,7-10,12H2,1H3,(H2,20,24)	1	none			END
CHEMBL3122207	CHEMBL3665671	0.647619	n1c(ccc2c1n(nc2c1ccccc1)C)OCc1ccccn1	1S/C19H16N4O/c1-23-19-16(18(22-23)14-7-3-2-4-8-14)10-11-17(21-19)24-13-15-9-5-6-12-20-15/h2-12H,13H2,1H3	0	none			reference
CHEMBL3665671	CHEMBL3122207	0.647619	CC(NC(=O)COc1cc(c2c(nn(C)c2n1)c1ccccc1F)C(F)(F)F)c1ccccc1	1S/C24H20F4N4O2/c1-14(15-8-4-3-5-9-15)29-19(33)13-34-20-12-17(24(26,27)28)21-22(31-32(2)23(21)30-20)16-10-6-7-11-18(16)25/h3-12,14H,13H2,1-2H3,(H,29,33)	1	none			END
CHEMBL1617527	CHEMBL198523	0.647727	O(c1c(OC)cc(cc1)/C=C/C)CC(O)CNCCc1ccc(OC)cc1	1S/C22H29NO4/c1-4-5-18-8-11-21(22(14-18)26-3)27-16-19(24)15-23-13-12-17-6-9-20(25-2)10-7-17/h4-11,14,19,23-24H,12-13,15-16H2,1-3H3/b5-4+	0	none			reference
CHEMBL1617527	CHEMBL588534	0.647727	O(c1c(OC)cc(cc1)/C=C/C)CC(O)CNCCc1ccc(OC)cc1	1S/C22H29NO4/c1-4-5-18-8-11-21(22(14-18)26-3)27-16-19(24)15-23-13-12-17-6-9-20(25-2)10-7-17/h4-11,14,19,23-24H,12-13,15-16H2,1-3H3/b5-4+	0	none			reference
CHEMBL198523	CHEMBL1617527	0.647727	c1cc(ccc1C(c1ccc(cc1)OC)c1cc2c(cccc2)c2c1cccc2)OCC(CN(CC)CC)O	1S/C35H37NO3/c1-4-36(5-2)23-28(37)24-39-30-20-16-26(17-21-30)35(25-14-18-29(38-3)19-15-25)34-22-27-10-6-7-11-31(27)32-12-8-9-13-33(32)34/h6-22,28,35,37H,4-5,23-24H2,1-3H3	0	none			reference
CHEMBL588534	CHEMBL1617527	0.647727	Cl.CC(C)NCC(O)COc1ccc(Cc2ccc(OCC(O)CNC(C)C)cc2)cc1	1S/C25H38N2O4.ClH/c1-18(2)26-14-22(28)16-30-24-9-5-20(6-10-24)13-21-7-11-25(12-8-21)31-17-23(29)15-27-19(3)4;/h5-12,18-19,22-23,26-29H,13-17H2,1-4H3;1H	0	none			reference
CHEMBL1823410	CHEMBL509847	0.648649	c1cc(nn(c1=O)C)c1ccc(cc1)C(=O)N1CCC[C@H]1CN1CCCC1	1S/C21H26N4O2/c1-23-20(26)11-10-19(22-23)16-6-8-17(9-7-16)21(27)25-14-4-5-18(25)15-24-12-2-3-13-24/h6-11,18H,2-5,12-15H2,1H3/t18-/m0/s1	0	none			reference
CHEMBL509847	CHEMBL1823410	0.648649	N([C@H](C(=O)N[C@H](C(=O)N[C@H](C(=O)NCC(=O)NCC(=O)NCCCNC(=O)c1ccc(cc1)c1n[nH]c2c1cccc2)CC(C)C)CC(=O)N)CC(C)C)C(=O)C	1S/C39H54N10O8/c1-22(2)17-29(46-39(57)31(19-32(40)51)47-38(56)30(18-23(3)4)45-24(5)50)37(55)44-21-34(53)43-20-33(52)41-15-8-16-42-36(54)26-13-11-25(12-14-26)35-27-9-6-7-10-28(27)48-49-35/h6-7,9-14,22-23,29-31H,8,15-21H2,1-5H3,(H2,40,51)(H,41,52)(H,42,54)(H,43,53)(H,44,55)(H,45,50)(H,46,57)(H,47,56)(H,48,49)/t29-,30-,31-/m0/s1	0	none			reference
CHEMBL3247308	CHEMBL581928	0.65	C(C(CNC(C)C)O)Oc1c(cc(cc1)/C=C/C)OC	1S/C16H25NO3/c1-5-6-13-7-8-15(16(9-13)19-4)20-11-14(18)10-17-12(2)3/h5-9,12,14,17-18H,10-11H2,1-4H3/b6-5+	0	none			reference
CHEMBL3247309	CHEMBL581928	0.65	C(C(CNC(C)C)O)Oc1c(cc(cc1)/C=C\C)OC	1S/C16H25NO3/c1-5-6-13-7-8-15(16(9-13)19-4)20-11-14(18)10-17-12(2)3/h5-9,12,14,17-18H,10-11H2,1-4H3/b6-5-	0	none			reference
CHEMBL581928	CHEMBL3247308	0.65	CC(C)NCC(O)COc1ccc(Cc2ccc(OCC(O)CNC(C)C)cc2)cc1	1S/C25H38N2O4/c1-18(2)26-14-22(28)16-30-24-9-5-20(6-10-24)13-21-7-11-25(12-8-21)31-17-23(29)15-27-19(3)4/h5-12,18-19,22-23,26-29H,13-17H2,1-4H3	0	none			reference
CHEMBL581928	CHEMBL3247309	0.65	CC(C)NCC(O)COc1ccc(Cc2ccc(OCC(O)CNC(C)C)cc2)cc1	1S/C25H38N2O4/c1-18(2)26-14-22(28)16-30-24-9-5-20(6-10-24)13-21-7-11-25(12-8-21)31-17-23(29)15-27-19(3)4/h5-12,18-19,22-23,26-29H,13-17H2,1-4H3	0	none			reference
CHEMBL581928	CHEMBL3247308	0.65	CC(C)NCC(O)COc1ccc(Cc2ccc(OCC(O)CNC(C)C)cc2)cc1	1S/C25H38N2O4/c1-18(2)26-14-22(28)16-30-24-9-5-20(6-10-24)13-21-7-11-25(12-8-21)31-17-23(29)15-27-19(3)4/h5-12,18-19,22-23,26-29H,13-17H2,1-4H3	0	none			reference
CHEMBL3247308	CHEMBL581928	0.65	COc1cc(C=CC)ccc1OCC(O)CNC(C)C	1S/C16H25NO3/c1-5-6-13-7-8-15(16(9-13)19-4)20-11-14(18)10-17-12(2)3/h5-9,12,14,17-18H,10-11H2,1-4H3	1	none			END
CHEMBL1617527	CHEMBL1624030	0.651685	O(c1c(OC)cc(cc1)/C=C/C)CC(O)CNCCc1ccc(OC)cc1	1S/C22H29NO4/c1-4-5-18-8-11-21(22(14-18)26-3)27-16-19(24)15-23-13-12-17-6-9-20(25-2)10-7-17/h4-11,14,19,23-24H,12-13,15-16H2,1-3H3/b5-4+	0	none			reference
CHEMBL1617527	CHEMBL1626215	0.651685	O(c1c(OC)cc(cc1)/C=C/C)CC(O)CNCCc1ccc(OC)cc1	1S/C22H29NO4/c1-4-5-18-8-11-21(22(14-18)26-3)27-16-19(24)15-23-13-12-17-6-9-20(25-2)10-7-17/h4-11,14,19,23-24H,12-13,15-16H2,1-3H3/b5-4+	0	none			reference
CHEMBL1617527	CHEMBL1906798	0.651685	O(c1c(OC)cc(cc1)/C=C/C)CC(O)CNCCc1ccc(OC)cc1	1S/C22H29NO4/c1-4-5-18-8-11-21(22(14-18)26-3)27-16-19(24)15-23-13-12-17-6-9-20(25-2)10-7-17/h4-11,14,19,23-24H,12-13,15-16H2,1-3H3/b5-4+	0	none			reference
CHEMBL1624030	CHEMBL1617527	0.651685	O(c1ccc(cc1)C(C)C)CC(O)CN1CCCC1	1S/C16H25NO2/c1-13(2)14-5-7-16(8-6-14)19-12-15(18)11-17-9-3-4-10-17/h5-8,13,15,18H,3-4,9-12H2,1-2H3	0	none			reference
CHEMBL1626215	CHEMBL1617527	0.651685	O(c1ccc(C(C)(C)C)cc1)CC(O)CN1CCCC1	1S/C17H27NO2/c1-17(2,3)14-6-8-16(9-7-14)20-13-15(19)12-18-10-4-5-11-18/h6-9,15,19H,4-5,10-13H2,1-3H3	0	none			reference
CHEMBL1906798	CHEMBL1617527	0.651685	O(c1ccc(cc1)CC)CC(O)CN1CCCC1	1S/C15H23NO2/c1-2-13-5-7-15(8-6-13)18-12-14(17)11-16-9-3-4-10-16/h5-8,14,17H,2-4,9-12H2,1H3	0	none			reference
CHEMBL1303138	CHEMBL3122208	0.653409	Oc1nc2n(nc(c2c(c1)C)c1ccccc1)C	1S/C14H13N3O/c1-9-8-11(18)15-14-12(9)13(16-17(14)2)10-6-4-3-5-7-10/h3-8H,1-2H3,(H,15,18)	0	none			reference
CHEMBL3122208	CHEMBL1303138	0.653409	n1c(ccc2c1n(nc2c1ncccc1)C)OCc1ccccn1	1S/C18H15N5O/c1-23-18-14(17(22-23)15-7-3-5-11-20-15)8-9-16(21-18)24-12-13-6-2-4-10-19-13/h2-11H,12H2,1H3	0	none			reference
CHEMBL1345857	CHEMBL3247308	0.653846	Cl.O(c1ccc(cc1)CC)CC(O)CNC(C)(C)C	1S/C15H25NO2.ClH/c1-5-12-6-8-14(9-7-12)18-11-13(17)10-16-15(2,3)4;/h6-9,13,16-17H,5,10-11H2,1-4H3;1H	0	none			reference
CHEMBL1345857	CHEMBL3247309	0.653846	Cl.O(c1ccc(cc1)CC)CC(O)CNC(C)(C)C	1S/C15H25NO2.ClH/c1-5-12-6-8-14(9-7-12)18-11-13(17)10-16-15(2,3)4;/h6-9,13,16-17H,5,10-11H2,1-4H3;1H	0	none			reference
CHEMBL1345857	CHEMBL3247308	0.653846	Cl.O(c1ccc(cc1)CC)CC(O)CNC(C)(C)C	1S/C15H25NO2.ClH/c1-5-12-6-8-14(9-7-12)18-11-13(17)10-16-15(2,3)4;/h6-9,13,16-17H,5,10-11H2,1-4H3;1H	0	none			reference
CHEMBL3247308	CHEMBL1345857	0.653846	C(C(CNC(C)C)O)Oc1c(cc(cc1)/C=C/C)OC	1S/C16H25NO3/c1-5-6-13-7-8-15(16(9-13)19-4)20-11-14(18)10-17-12(2)3/h5-9,12,14,17-18H,10-11H2,1-4H3/b6-5+	0	none			reference
CHEMBL3247309	CHEMBL1345857	0.653846	C(C(CNC(C)C)O)Oc1c(cc(cc1)/C=C\C)OC	1S/C16H25NO3/c1-5-6-13-7-8-15(16(9-13)19-4)20-11-14(18)10-17-12(2)3/h5-9,12,14,17-18H,10-11H2,1-4H3/b6-5-	0	none			reference
CHEMBL3247308	CHEMBL1345857	0.653846	COc1cc(C=CC)ccc1OCC(O)CNC(C)C	1S/C16H25NO3/c1-5-6-13-7-8-15(16(9-13)19-4)20-11-14(18)10-17-12(2)3/h5-9,12,14,17-18H,10-11H2,1-4H3	1	none			END
CHEMBL1406779	CHEMBL2435671	0.655172	O=C(N1Cc2c([nH]nc2CC1)c1ccccc1)c1ccc(OC)cc1	1S/C20H19N3O2/c1-25-16-9-7-15(8-10-16)20(24)23-12-11-18-17(13-23)19(22-21-18)14-5-3-2-4-6-14/h2-10H,11-13H2,1H3,(H,21,22)	0	none			reference
CHEMBL1617527	CHEMBL581928	0.655172	O(c1c(OC)cc(cc1)/C=C/C)CC(O)CNCCc1ccc(OC)cc1	1S/C22H29NO4/c1-4-5-18-8-11-21(22(14-18)26-3)27-16-19(24)15-23-13-12-17-6-9-20(25-2)10-7-17/h4-11,14,19,23-24H,12-13,15-16H2,1-3H3/b5-4+	0	none			reference
CHEMBL2435671	CHEMBL1406779	0.655172	C1CN(Cc2c1n(nc2c1ccccc1)C(=O)C1CCCCC1)C(=O)NCc1ccccc1	1S/C27H30N4O2/c32-26(22-14-8-3-9-15-22)31-24-16-17-30(27(33)28-18-20-10-4-1-5-11-20)19-23(24)25(29-31)21-12-6-2-7-13-21/h1-2,4-7,10-13,22H,3,8-9,14-19H2,(H,28,33)	0	none			reference
CHEMBL581928	CHEMBL1617527	0.655172	CC(C)NCC(O)COc1ccc(Cc2ccc(OCC(O)CNC(C)C)cc2)cc1	1S/C25H38N2O4/c1-18(2)26-14-22(28)16-30-24-9-5-20(6-10-24)13-21-7-11-25(12-8-21)31-17-23(29)15-27-19(3)4/h5-12,18-19,22-23,26-29H,13-17H2,1-4H3	0	none			reference
CHEMBL3144721	CHEMBL3663659	0.657343	c12c(=O)n([nH]c1cccc2C(=O)NCCCCC)C	1S/C14H19N3O2/c1-3-4-5-9-15-13(18)10-7-6-8-11-12(10)14(19)17(2)16-11/h6-8,16H,3-5,9H2,1-2H3,(H,15,18)	0	none			reference
CHEMBL3663659	CHEMBL3144721	0.657343	Cn1n(C2CCN(Cc3occc3)CC2)c(=O)c2c1cccc2C(=O)N	1S/C19H22N4O3/c1-21-16-6-2-5-15(18(20)24)17(16)19(25)23(21)13-7-9-22(10-8-13)12-14-4-3-11-26-14/h2-6,11,13H,7-10,12H2,1H3,(H2,20,24)	1	none			END
CHEMBL1617372	CHEMBL2220826	0.658228	O(c1ccc(C(c2ccccc2)(C)C)cc1)CCCNCCO	1S/C20H27NO2/c1-20(2,17-7-4-3-5-8-17)18-9-11-19(12-10-18)23-16-6-13-21-14-15-22/h3-5,7-12,21-22H,6,13-16H2,1-2H3	0	none			reference
CHEMBL2220826	CHEMBL1617372	0.658228	OC(C1CCN(CC1)CCCOc1ccc(cc1)C)(c1ccccc1)c1ccccc1	1S/C28H33NO2/c1-23-13-15-27(16-14-23)31-22-8-19-29-20-17-26(18-21-29)28(30,24-9-4-2-5-10-24)25-11-6-3-7-12-25/h2-7,9-16,26,30H,8,17-22H2,1H3	0	none			reference
CHEMBL1438787	CHEMBL2435671	0.658416	O=C(N1Cc2c([nH]nc2CC1)c1ccc(OC)cc1)c1ccccc1	1S/C20H19N3O2/c1-25-16-9-7-14(8-10-16)19-17-13-23(12-11-18(17)21-22-19)20(24)15-5-3-2-4-6-15/h2-10H,11-13H2,1H3,(H,21,22)	0	none			reference
CHEMBL2435671	CHEMBL1438787	0.658416	C1CN(Cc2c1n(nc2c1ccccc1)C(=O)C1CCCCC1)C(=O)NCc1ccccc1	1S/C27H30N4O2/c32-26(22-14-8-3-9-15-22)31-24-16-17-30(27(33)28-18-20-10-4-1-5-11-20)19-23(24)25(29-31)21-12-6-2-7-13-21/h1-2,4-7,10-13,22H,3,8-9,14-19H2,(H,28,33)	0	none			reference
CHEMBL1345857	CHEMBL1617527	0.658824	Cl.O(c1ccc(cc1)CC)CC(O)CNC(C)(C)C	1S/C15H25NO2.ClH/c1-5-12-6-8-14(9-7-12)18-11-13(17)10-16-15(2,3)4;/h6-9,13,16-17H,5,10-11H2,1-4H3;1H	0	none			reference
CHEMBL1617527	CHEMBL1345857	0.658824	O(c1c(OC)cc(cc1)/C=C/C)CC(O)CNCCc1ccc(OC)cc1	1S/C22H29NO4/c1-4-5-18-8-11-21(22(14-18)26-3)27-16-19(24)15-23-13-12-17-6-9-20(25-2)10-7-17/h4-11,14,19,23-24H,12-13,15-16H2,1-3H3/b5-4+	0	none			reference
CHEMBL2235305	CHEMBL4089186	0.660714	c1ccc2c(c1)C(=O)N1C(N2Cc2ccccc2)CCCCC1	1S/C20H22N2O/c23-20-17-11-6-7-12-18(17)22(15-16-9-3-1-4-10-16)19-13-5-2-8-14-21(19)20/h1,3-4,6-7,9-12,19H,2,5,8,13-15H2	0	none			reference
CHEMBL4089186	CHEMBL2235305	0.660714	Fc1ccc2N(CC3CCCC3)C(N(C3CCN(CCCn4ccnc4c4ccccc4)CC3)C(=O)c2c1)c1ccccc1F	1S/C37H41F2N5O/c38-29-15-16-34-32(25-29)37(45)44(36(31-13-6-7-14-33(31)39)43(34)26-27-9-4-5-10-27)30-17-22-41(23-18-30)20-8-21-42-24-19-40-35(42)28-11-2-1-3-12-28/h1-3,6-7,11-16,19,24-25,27,30,36H,4-5,8-10,17-18,20-23,26H2	1	none			END
CHEMBL13943	CHEMBL67151	0.662338	c1(OCC(CNC(C)C)O)c(ccc(c1)/C=C/CO)OC	1S/C16H25NO4/c1-12(2)17-10-14(19)11-21-16-9-13(5-4-8-18)6-7-15(16)20-3/h4-7,9,12,14,17-19H,8,10-11H2,1-3H3/b5-4+	0	none			reference
CHEMBL143467	CHEMBL3247308	0.662338	N(CC(COc1ccc(cc1)CC)O)C(C)C	1S/C14H23NO2/c1-4-12-5-7-14(8-6-12)17-10-13(16)9-15-11(2)3/h5-8,11,13,15-16H,4,9-10H2,1-3H3	0	none			reference
CHEMBL143467	CHEMBL3247309	0.662338	N(CC(COc1ccc(cc1)CC)O)C(C)C	1S/C14H23NO2/c1-4-12-5-7-14(8-6-12)17-10-13(16)9-15-11(2)3/h5-8,11,13,15-16H,4,9-10H2,1-3H3	0	none			reference
CHEMBL143467	CHEMBL3247308	0.662338	N(CC(COc1ccc(cc1)CC)O)C(C)C	1S/C14H23NO2/c1-4-12-5-7-14(8-6-12)17-10-13(16)9-15-11(2)3/h5-8,11,13,15-16H,4,9-10H2,1-3H3	0	none			reference
CHEMBL14397	CHEMBL67151	0.662338	c1(c(OCC(CNC(C)C)O)ccc(c1)/C=C/CO)OCC	1S/C17H27NO4/c1-4-21-17-10-14(6-5-9-19)7-8-16(17)22-12-15(20)11-18-13(2)3/h5-8,10,13,15,18-20H,4,9,11-12H2,1-3H3/b6-5+	0	none			reference
CHEMBL1617073	CHEMBL3247308	0.662338	O(c1ccc(cc1)CC)CC(O)CNC(C)(C)C	1S/C15H25NO2/c1-5-12-6-8-14(9-7-12)18-11-13(17)10-16-15(2,3)4/h6-9,13,16-17H,5,10-11H2,1-4H3	0	none			reference
CHEMBL1617073	CHEMBL3247309	0.662338	O(c1ccc(cc1)CC)CC(O)CNC(C)(C)C	1S/C15H25NO2/c1-5-12-6-8-14(9-7-12)18-11-13(17)10-16-15(2,3)4/h6-9,13,16-17H,5,10-11H2,1-4H3	0	none			reference
CHEMBL1617073	CHEMBL3247308	0.662338	O(c1ccc(cc1)CC)CC(O)CNC(C)(C)C	1S/C15H25NO2/c1-5-12-6-8-14(9-7-12)18-11-13(17)10-16-15(2,3)4/h6-9,13,16-17H,5,10-11H2,1-4H3	0	none			reference
CHEMBL3247308	CHEMBL143467	0.662338	C(C(CNC(C)C)O)Oc1c(cc(cc1)/C=C/C)OC	1S/C16H25NO3/c1-5-6-13-7-8-15(16(9-13)19-4)20-11-14(18)10-17-12(2)3/h5-9,12,14,17-18H,10-11H2,1-4H3/b6-5+	0	none			reference
CHEMBL3247308	CHEMBL1617073	0.662338	C(C(CNC(C)C)O)Oc1c(cc(cc1)/C=C/C)OC	1S/C16H25NO3/c1-5-6-13-7-8-15(16(9-13)19-4)20-11-14(18)10-17-12(2)3/h5-9,12,14,17-18H,10-11H2,1-4H3/b6-5+	0	none			reference
CHEMBL3247308	CHEMBL143467	0.662338	C(C(CNC(C)C)O)Oc1c(cc(cc1)/C=C/C)OC	1S/C16H25NO3/c1-5-6-13-7-8-15(16(9-13)19-4)20-11-14(18)10-17-12(2)3/h5-9,12,14,17-18H,10-11H2,1-4H3/b6-5+	0	none			reference
CHEMBL3247309	CHEMBL143467	0.662338	C(C(CNC(C)C)O)Oc1c(cc(cc1)/C=C\C)OC	1S/C16H25NO3/c1-5-6-13-7-8-15(16(9-13)19-4)20-11-14(18)10-17-12(2)3/h5-9,12,14,17-18H,10-11H2,1-4H3/b6-5-	0	none			reference
CHEMBL3247309	CHEMBL1617073	0.662338	C(C(CNC(C)C)O)Oc1c(cc(cc1)/C=C\C)OC	1S/C16H25NO3/c1-5-6-13-7-8-15(16(9-13)19-4)20-11-14(18)10-17-12(2)3/h5-9,12,14,17-18H,10-11H2,1-4H3/b6-5-	0	none			reference
CHEMBL3247309	CHEMBL143467	0.662338	C(C(CNC(C)C)O)Oc1c(cc(cc1)/C=C\C)OC	1S/C16H25NO3/c1-5-6-13-7-8-15(16(9-13)19-4)20-11-14(18)10-17-12(2)3/h5-9,12,14,17-18H,10-11H2,1-4H3/b6-5-	0	none			reference
CHEMBL67151	CHEMBL13943	0.662338	N(CC(COc1ccc(cc1)C)O)C(C)C	1S/C13H21NO2/c1-10(2)14-8-12(15)9-16-13-6-4-11(3)5-7-13/h4-7,10,12,14-15H,8-9H2,1-3H3	0	none			reference
CHEMBL67151	CHEMBL14397	0.662338	N(CC(COc1ccc(cc1)C)O)C(C)C	1S/C13H21NO2/c1-10(2)14-8-12(15)9-16-13-6-4-11(3)5-7-13/h4-7,10,12,14-15H,8-9H2,1-3H3	0	none			reference
CHEMBL143467	CHEMBL3247308	0.662338	CCc1ccc(OCC(O)CNC(C)C)cc1	1S/C14H23NO2/c1-4-12-5-7-14(8-6-12)17-10-13(16)9-15-11(2)3/h5-8,11,13,15-16H,4,9-10H2,1-3H3	1	none			END
CHEMBL143467	CHEMBL3247309	0.662338	CCc1ccc(OCC(O)CNC(C)C)cc1	1S/C14H23NO2/c1-4-12-5-7-14(8-6-12)17-10-13(16)9-15-11(2)3/h5-8,11,13,15-16H,4,9-10H2,1-3H3	1	none			END
CHEMBL143467	CHEMBL3247308	0.662338	CCc1ccc(OCC(O)CNC(C)C)cc1	1S/C14H23NO2/c1-4-12-5-7-14(8-6-12)17-10-13(16)9-15-11(2)3/h5-8,11,13,15-16H,4,9-10H2,1-3H3	1	none			END
CHEMBL3247308	CHEMBL143467	0.662338	COc1cc(C=CC)ccc1OCC(O)CNC(C)C	1S/C16H25NO3/c1-5-6-13-7-8-15(16(9-13)19-4)20-11-14(18)10-17-12(2)3/h5-9,12,14,17-18H,10-11H2,1-4H3	1	none			END
CHEMBL3247308	CHEMBL1617073	0.662338	COc1cc(C=CC)ccc1OCC(O)CNC(C)C	1S/C16H25NO3/c1-5-6-13-7-8-15(16(9-13)19-4)20-11-14(18)10-17-12(2)3/h5-9,12,14,17-18H,10-11H2,1-4H3	1	none			END
CHEMBL3247308	CHEMBL143467	0.662338	COc1cc(C=CC)ccc1OCC(O)CNC(C)C	1S/C16H25NO3/c1-5-6-13-7-8-15(16(9-13)19-4)20-11-14(18)10-17-12(2)3/h5-9,12,14,17-18H,10-11H2,1-4H3	1	none			END
CHEMBL1617527	CHEMBL198691	0.662921	O(c1c(OC)cc(cc1)/C=C/C)CC(O)CNCCc1ccc(OC)cc1	1S/C22H29NO4/c1-4-5-18-8-11-21(22(14-18)26-3)27-16-19(24)15-23-13-12-17-6-9-20(25-2)10-7-17/h4-11,14,19,23-24H,12-13,15-16H2,1-3H3/b5-4+	0	none			reference
CHEMBL198691	CHEMBL1617527	0.662921	c1cc(ccc1C(c1ccc(cc1)OC)c1cc2c(cccc2)c2c1cccc2)OCC(CNC1CC1)O	1S/C34H33NO3/c1-37-28-16-10-23(11-17-28)34(24-12-18-29(19-13-24)38-22-27(36)21-35-26-14-15-26)33-20-25-6-2-3-7-30(25)31-8-4-5-9-32(31)33/h2-13,16-20,26-27,34-36H,14-15,21-22H2,1H3	0	none			reference
CHEMBL1406779	CHEMBL4107781	0.663212	O=C(N1Cc2c([nH]nc2CC1)c1ccccc1)c1ccc(OC)cc1	1S/C20H19N3O2/c1-25-16-9-7-15(8-10-16)20(24)23-12-11-18-17(13-23)19(22-21-18)14-5-3-2-4-6-14/h2-10H,11-13H2,1H3,(H,21,22)	0	none			reference
CHEMBL4107781	CHEMBL1406779	0.663212	Cc1cc(ccn1)c1n[nH]c2CCN(Cc12)C(=O)NC1CCCN(Cc2cccc3ccccc23)C1	1S/C29H32N6O/c1-20-16-22(11-13-30-20)28-26-19-35(15-12-27(26)32-33-28)29(36)31-24-9-5-14-34(18-24)17-23-8-4-7-21-6-2-3-10-25(21)23/h2-4,6-8,10-11,13,16,24H,5,9,12,14-15,17-19H2,1H3,(H,31,36)(H,32,33)	1	none			END
CHEMBL143467	CHEMBL1617527	0.666667	N(CC(COc1ccc(cc1)CC)O)C(C)C	1S/C14H23NO2/c1-4-12-5-7-14(8-6-12)17-10-13(16)9-15-11(2)3/h5-8,11,13,15-16H,4,9-10H2,1-3H3	0	none			reference
CHEMBL1438787	CHEMBL4107781	0.666667	O=C(N1Cc2c([nH]nc2CC1)c1ccc(OC)cc1)c1ccccc1	1S/C20H19N3O2/c1-25-16-9-7-14(8-10-16)19-17-13-23(12-11-18(17)21-22-19)20(24)15-5-3-2-4-6-15/h2-10H,11-13H2,1H3,(H,21,22)	0	none			reference
CHEMBL1617073	CHEMBL1617527	0.666667	O(c1ccc(cc1)CC)CC(O)CNC(C)(C)C	1S/C15H25NO2/c1-5-12-6-8-14(9-7-12)18-11-13(17)10-16-15(2,3)4/h6-9,13,16-17H,5,10-11H2,1-4H3	0	none			reference
CHEMBL1617527	CHEMBL143467	0.666667	O(c1c(OC)cc(cc1)/C=C/C)CC(O)CNCCc1ccc(OC)cc1	1S/C22H29NO4/c1-4-5-18-8-11-21(22(14-18)26-3)27-16-19(24)15-23-13-12-17-6-9-20(25-2)10-7-17/h4-11,14,19,23-24H,12-13,15-16H2,1-3H3/b5-4+	0	none			reference
CHEMBL1617527	CHEMBL1617073	0.666667	O(c1c(OC)cc(cc1)/C=C/C)CC(O)CNCCc1ccc(OC)cc1	1S/C22H29NO4/c1-4-5-18-8-11-21(22(14-18)26-3)27-16-19(24)15-23-13-12-17-6-9-20(25-2)10-7-17/h4-11,14,19,23-24H,12-13,15-16H2,1-3H3/b5-4+	0	none			reference
CHEMBL1617527	CHEMBL143467	0.666667	O(c1c(OC)cc(cc1)/C=C/C)CC(O)CNCCc1ccc(OC)cc1	1S/C22H29NO4/c1-4-5-18-8-11-21(22(14-18)26-3)27-16-19(24)15-23-13-12-17-6-9-20(25-2)10-7-17/h4-11,14,19,23-24H,12-13,15-16H2,1-3H3/b5-4+	0	none			reference
CHEMBL1821744	CHEMBL3651172	0.666667	c1cc(nn(c1=O)C)c1ccc(cc1)C(=O)N1CCN2[C@H](C1)CCC2	1S/C19H22N4O2/c1-21-18(24)9-8-17(20-21)14-4-6-15(7-5-14)19(25)23-12-11-22-10-2-3-16(22)13-23/h4-9,16H,2-3,10-13H2,1H3/t16-/m0/s1	0	none			reference
CHEMBL1823410	CHEMBL3651172	0.666667	c1cc(nn(c1=O)C)c1ccc(cc1)C(=O)N1CCC[C@H]1CN1CCCC1	1S/C21H26N4O2/c1-23-20(26)11-10-19(22-23)16-6-8-17(9-7-16)21(27)25-14-4-5-18(25)15-24-12-2-3-13-24/h6-11,18H,2-5,12-15H2,1H3/t18-/m0/s1	0	none			reference
CHEMBL1823412	CHEMBL509847	0.666667	c1cc(n[nH]c1=O)c1ccc(cc1)C(=O)N1CCC[C@H]1CN1CCCC1	1S/C20H24N4O2/c25-19-10-9-18(21-22-19)15-5-7-16(8-6-15)20(26)24-13-3-4-17(24)14-23-11-1-2-12-23/h5-10,17H,1-4,11-14H2,(H,22,25)/t17-/m0/s1	0	none			reference
CHEMBL509847	CHEMBL1823412	0.666667	N([C@H](C(=O)N[C@H](C(=O)N[C@H](C(=O)NCC(=O)NCC(=O)NCCCNC(=O)c1ccc(cc1)c1n[nH]c2c1cccc2)CC(C)C)CC(=O)N)CC(C)C)C(=O)C	1S/C39H54N10O8/c1-22(2)17-29(46-39(57)31(19-32(40)51)47-38(56)30(18-23(3)4)45-24(5)50)37(55)44-21-34(53)43-20-33(52)41-15-8-16-42-36(54)26-13-11-25(12-14-26)35-27-9-6-7-10-28(27)48-49-35/h6-7,9-14,22-23,29-31H,8,15-21H2,1-5H3,(H2,40,51)(H,41,52)(H,42,54)(H,43,53)(H,44,55)(H,45,50)(H,46,57)(H,47,56)(H,48,49)/t29-,30-,31-/m0/s1	0	none			reference
CHEMBL143467	CHEMBL1617527	0.666667	CCc1ccc(OCC(O)CNC(C)C)cc1	1S/C14H23NO2/c1-4-12-5-7-14(8-6-12)17-10-13(16)9-15-11(2)3/h5-8,11,13,15-16H,4,9-10H2,1-3H3	1	none			END
CHEMBL3651172	CHEMBL1821744	0.666667	Fc1ccccc1CN1CCCC(C1)NC(=O)c1ccc2[nH]nc(c3ccncc3)c2c1	1S/C25H24FN5O/c26-22-6-2-1-4-19(22)15-31-13-3-5-20(16-31)28-25(32)18-7-8-23-21(14-18)24(30-29-23)17-9-11-27-12-10-17/h1-2,4,6-12,14,20H,3,5,13,15-16H2,(H,28,32)(H,29,30)	1	none			END
CHEMBL3651172	CHEMBL1823410	0.666667	Fc1ccccc1CN1CCCC(C1)NC(=O)c1ccc2[nH]nc(c3ccncc3)c2c1	1S/C25H24FN5O/c26-22-6-2-1-4-19(22)15-31-13-3-5-20(16-31)28-25(32)18-7-8-23-21(14-18)24(30-29-23)17-9-11-27-12-10-17/h1-2,4,6-12,14,20H,3,5,13,15-16H2,(H,28,32)(H,29,30)	1	none			END
CHEMBL4107781	CHEMBL1438787	0.666667	Cc1cc(ccn1)c1n[nH]c2CCN(Cc12)C(=O)NC1CCCN(Cc2cccc3ccccc23)C1	1S/C29H32N6O/c1-20-16-22(11-13-30-20)28-26-19-35(15-12-27(26)32-33-28)29(36)31-24-9-5-14-34(18-24)17-23-8-4-7-21-6-2-3-10-25(21)23/h2-4,6-8,10-11,13,16,24H,5,9,12,14-15,17-19H2,1H3,(H,31,36)(H,32,33)	1	none			END
CHEMBL2435671	CHEMBL4107781	0.668182	C1CN(Cc2c1n(nc2c1ccccc1)C(=O)C1CCCCC1)C(=O)NCc1ccccc1	1S/C27H30N4O2/c32-26(22-14-8-3-9-15-22)31-24-16-17-30(27(33)28-18-20-10-4-1-5-11-20)19-23(24)25(29-31)21-12-6-2-7-13-21/h1-2,4-7,10-13,22H,3,8-9,14-19H2,(H,28,33)	0	none			reference
CHEMBL4107781	CHEMBL2435671	0.668182	Cc1cc(ccn1)c1n[nH]c2CCN(Cc12)C(=O)NC1CCCN(Cc2cccc3ccccc23)C1	1S/C29H32N6O/c1-20-16-22(11-13-30-20)28-26-19-35(15-12-27(26)32-33-28)29(36)31-24-9-5-14-34(18-24)17-23-8-4-7-21-6-2-3-10-25(21)23/h2-4,6-8,10-11,13,16,24H,5,9,12,14-15,17-19H2,1H3,(H,31,36)(H,32,33)	1	none			END
CHEMBL1706327	CHEMBL2435671	0.670051	O=C(N1Cc2c([nH]nc2CC1)c1ccccc1)c1ccccc1	1S/C19H17N3O/c23-19(15-9-5-2-6-10-15)22-12-11-17-16(13-22)18(21-20-17)14-7-3-1-4-8-14/h1-10H,11-13H2,(H,20,21)	0	none			reference
CHEMBL2435671	CHEMBL1706327	0.670051	C1CN(Cc2c1n(nc2c1ccccc1)C(=O)C1CCCCC1)C(=O)NCc1ccccc1	1S/C27H30N4O2/c32-26(22-14-8-3-9-15-22)31-24-16-17-30(27(33)28-18-20-10-4-1-5-11-20)19-23(24)25(29-31)21-12-6-2-7-13-21/h1-2,4-7,10-13,22H,3,8-9,14-19H2,(H,28,33)	0	none			reference
CHEMBL1617372	CHEMBL2365728	0.670886	O(c1ccc(C(c2ccccc2)(C)C)cc1)CCCNCCO	1S/C20H27NO2/c1-20(2,17-7-4-3-5-8-17)18-9-11-19(12-10-18)23-16-6-13-21-14-15-22/h3-5,7-12,21-22H,6,13-16H2,1-2H3	0	none			reference
CHEMBL2365728	CHEMBL1617372	0.670886	OC(C1CCN(CC1)CCCOc1ccc(cc1)C(C)C)(c1ccccc1)c1ccccc1	1S/C30H37NO2/c1-24(2)25-14-16-29(17-15-25)33-23-9-20-31-21-18-28(19-22-31)30(32,26-10-5-3-6-11-26)27-12-7-4-8-13-27/h3-8,10-17,24,28,32H,9,18-23H2,1-2H3	0	none			reference
CHEMBL14533	CHEMBL67151	0.671053	c1(c(OCC(CNC(C)C)O)ccc(c1)/C=C/CO)OC	1S/C16H25NO4/c1-12(2)17-10-14(19)11-21-15-7-6-13(5-4-8-18)9-16(15)20-3/h4-7,9,12,14,17-19H,8,10-11H2,1-3H3/b5-4+	0	none			reference
CHEMBL29999	CHEMBL3247308	0.671053	N(C(C(COc1ccc(cc1)C)O)C)C(C)C	1S/C14H23NO2/c1-10(2)15-12(4)14(16)9-17-13-7-5-11(3)6-8-13/h5-8,10,12,14-16H,9H2,1-4H3	0	none			reference
CHEMBL29999	CHEMBL3247309	0.671053	N(C(C(COc1ccc(cc1)C)O)C)C(C)C	1S/C14H23NO2/c1-10(2)15-12(4)14(16)9-17-13-7-5-11(3)6-8-13/h5-8,10,12,14-16H,9H2,1-4H3	0	none			reference
CHEMBL29999	CHEMBL3247308	0.671053	N(C(C(COc1ccc(cc1)C)O)C)C(C)C	1S/C14H23NO2/c1-10(2)15-12(4)14(16)9-17-13-7-5-11(3)6-8-13/h5-8,10,12,14-16H,9H2,1-4H3	0	none			reference
CHEMBL3247308	CHEMBL29999	0.671053	C(C(CNC(C)C)O)Oc1c(cc(cc1)/C=C/C)OC	1S/C16H25NO3/c1-5-6-13-7-8-15(16(9-13)19-4)20-11-14(18)10-17-12(2)3/h5-9,12,14,17-18H,10-11H2,1-4H3/b6-5+	0	none			reference
CHEMBL3247309	CHEMBL29999	0.671053	C(C(CNC(C)C)O)Oc1c(cc(cc1)/C=C\C)OC	1S/C16H25NO3/c1-5-6-13-7-8-15(16(9-13)19-4)20-11-14(18)10-17-12(2)3/h5-9,12,14,17-18H,10-11H2,1-4H3/b6-5-	0	none			reference
[truncated: 74,999 more rows]

## Sheet: DS-II
Compound	Protein	Protein Sequence
[truncated: 2,323 more rows]

## Sheet: DS-II-drift
No. Query Compound	Target	UniProt ID	Target Sequence	Score	Most Similar Compound	Compounds SMILES	Compound Similarity
[truncated: 57,454 more rows]

[truncated: 15 more sheets: DS-II-drift2, DS-II-chemmaper, DS-II-swisstarget, serotonin-compounds, serotonin-fragments, serotonin-target-processes, serotonin-target-names, endorphin-compounds, endorphin-fragments, endorphin-target-processes, endorphin-target-names, doxorubicin-compounds, doxorubicin-fragments, doxorubicin-target-processes, doxorubicin-target-names]
